# Supplementary material for: Inequality in human development amplifies climate-related disaster risk
Source: Nat Commun. 2026 Jun 17;17:5067. doi: 10.1038/s41467-026-73873-9 (PMC13276189; doi:10.1038/s41467-026-73873-9)
Supplement: Supplementary file 3 — Source Data [file 41467_2026_73873_MOESM3_ESM.zip]

Archive with 9 entries (9 files):
- fig1a.csv
- fig1b.csv
- fig2.csv
- fig3.csv
- fig4.csv
- fig5.csv
- fig6.csv
- fig7.csv
- fig8.csv
