# Supplementary material for: Inequality in human development amplifies climate-related disaster risk
Source: Nat Commun. 2026 Jun 17;17:5067. doi: 10.1038/s41467-026-73873-9 (PMC13276189; doi:10.1038/s41467-026-73873-9)
Supplement: Supplementary file 3 — Source Data [file 41467_2026_73873_MOESM3_ESM.zip › fig1a.csv]

Dis No	disaster_type	lat	lon	sHDI_category
1990-0002-TUN	Flood	34.732431578793125	9.431883608736028	Low sHDI
1990-0004-FRA	Landslide	45.48349595426296	6.435783138804349	High sHDI
1990-0005-IDN	Flood	-6.830052281546975	108.50623944996724	Low sHDI
1990-0011-PRY	Flood	-26.82883260987836	-56.75690313955219	Medium sHDI
1990-0016-TZA	Flood	-9.560991363280806	38.42964966511436	Low sHDI
1990-0018-TZA	Flood	-3.104828121373517	37.48383704539093	Low sHDI
1990-0019-IND	Storm	17.40949583187782	81.09042688581212	Low sHDI
1990-0023-TUR	Flood	40.54649983740208	39.190238363030225	Medium sHDI
1990-0024-CHN	Flood	27.625980166950697	111.69688052392972	Low sHDI
1990-0025-PHL	Storm	13.895546918061786	121.2386418945983	Medium sHDI
1990-0027-PHL	Flood	7.880905483230027	122.88903296405822	Medium sHDI
1990-0036-CHN	Landslide	24.972793824794735	101.4899273708543	Low sHDI
1990-0037-CHN	Storm	27.52080350531818	118.94765646689154	Low sHDI
1990-0038-CHN	Storm	24.47797992508447	115.298983293207	Low sHDI
1990-0039-CHN	Flood	32.029976776681586	104.61938172798332	Low sHDI
1990-0048-VNM	Flood	19.457005161899076	105.24813371591792	Low sHDI
1990-0069-VNM	Storm	15.759381576168243	107.20830141024643	Low sHDI
1990-0073-USA	Flood	40.01637642502031	-80.9880173188291	Very high sHDI
1990-0075-KOR	Flood	37.61020657831484	127.88215548734584	High sHDI
1990-0078-CHN	Storm	26.08034356146395	117.98193492918904	Low sHDI
1990-0095-BGD	Flood	23.580599052354057	91.28256884013688	Low sHDI
1990-0103-IND	Flood	33.66058872882579	76.22367911397416	Low sHDI
1990-0115-HND	Flood	15.2449285485902	-84.6649672104561	Medium sHDI
1990-0122-PHL	Storm	11.315595954819004	121.81840173742494	Medium sHDI
1990-0155-JPN	Storm	35.4492536210831	140.3009737589498	Very high sHDI
1990-0245-PER	Flood	-15.637313342458052	-72.61756970041064	Medium sHDI
1990-0252-CHN	Storm	19.208444837833262	109.74574829524477	Low sHDI
1990-0254-USA	Cold wave	42.73646302285398	-98.76643015740945	Very high sHDI
1990-0284-CHN	Landslide	27.90186484647861	120.42010361314648	Low sHDI
1990-0321-IRN	Landslide	35.13639659113325	59.23086324374599	Medium sHDI
1990-0322-PER	Flood	-14.4637906984555	-72.01142463522416	Medium sHDI
1990-0336-PER	Landslide	-14.091547145151855	-74.08349052779157	Medium sHDI
1990-0344-ITA	Wildfire	45.335893104392945	8.821075557413744	High sHDI
1990-0347-ZAF	Storm	-28.603282714946815	29.558546493765196	Medium sHDI
1990-0356-MEX	Heat wave	17.936142373548986	-92.62946624475272	Medium sHDI
1990-0357-USA	Storm	32.726146954404086	-95.85935292856752	Very high sHDI
1990-0362-USA	Storm	39.18673370372699	-90.04693396840037	Very high sHDI
1990-0366-USA	Storm	39.48894808064631	-90.91294832283064	Very high sHDI
1990-0373-USA	Heat wave	36.877487374919056	-113.27827087403948	Very high sHDI
1990-0390-CHN	Storm	24.47797992508447	115.298983293207	Low sHDI
1990-0393-MEX	Storm	19.856336600264864	-93.73088107436271	Medium sHDI
1990-0397-IND	Storm	22.603140048080956	71.71994809964954	Low sHDI
1990-0398-USA	Storm	37.09105585356018	-86.1807170851347	Very high sHDI
1990-0399-NPL	Flood	28.040994928456424	83.04104530753239	Low sHDI
1990-0401-PHL	Storm	7.680806334806497	122.99964025222918	Medium sHDI
1990-0402-CHN	Storm	31.129262401742643	121.34509103155212	Medium sHDI
1990-0406-IND	Landslide	27.566665715725865	88.47706195792156	Low sHDI
1990-0407-JPN	Storm	35.98467433902125	137.94362913643602	Very high sHDI
1990-0411-BRA	Flood	-26.88579080009582	-49.09748843260209	Medium sHDI
1990-0412-IRN	Flood	36.70538754130729	51.317118365051016	Medium sHDI
1990-0414-IND	Flood	11.005878511433396	78.40082681244371	Low sHDI
1990-0418-VNM	Storm	11.698937749717242	108.87036000122656	Low sHDI
1990-0419-USA	Storm	39.310128207512946	-89.93123620545796	Very high sHDI
1990-0572-JPN	Flood	32.618497473750644	130.75627792049963	Very high sHDI
1990-0580-IND	Storm	19.62104152690638	84.6589529764506	Low sHDI
1990-0592-CHN	Storm	27.558319891404924	110.07429430338668	Low sHDI
1990-0609-BGD	Flood	24.55976754006584	89.53384386664645	Low sHDI
1990-0612-CUB	Flood	23.0651738556159	-82.40673896051672	Medium sHDI
1990-0615-MNG	Wildfire	48.49891153565807	113.09354600997308	Medium sHDI
1990-0616-PHL	Flood	15.362948627173257	120.8227575858878	Medium sHDI
1990-0630-IND	Storm	25.333053337162887	92.80954945690095	Low sHDI
1990-0632-IND	Cold wave	27.911563613052895	74.6292601235881	Low sHDI
1990-0634-TUR	Flood	38.040002054201565	38.12410929977726	Medium sHDI
1990-0638-ARG	Flood	-34.619498237726674	-58.45220749229041	High sHDI
1990-0639-CHL	Flood	-53.09552949421024	-71.7365486869178	High sHDI
1990-0676-COL	Flood	1.5593082933059836	-77.8675701080445	Low sHDI
1990-0678-COL	Flood	4.680594162491772	-69.41506403861966	Medium sHDI
1990-0679-COL	Flood	6.910376561795884	-75.59188830820425	Medium sHDI
1990-0698-CHN	Storm	19.20844483783324	109.74574829524478	Low sHDI
1990-0699-CHN	Flood	36.35044251213629	118.14692357205855	Low sHDI
1990-0709-IDN	Flood	-6.594641764816814	106.7998807105833	Low sHDI
1990-0713-USA	Flood	32.35761976213487	-90.85137232847136	Very high sHDI
1990-0714-IND	Flood	19.450166695969852	76.11103088577453	Low sHDI
1990-0716-CHN	Storm	39.54866097967697	116.13540006804315	Low sHDI
1990-9707-PHL	Drought	9.29885549914211	124.33340230927055	Medium sHDI
1991-0004-GBR	Storm	52.34022744578319	-3.762248309222931	High sHDI
1991-0010-IDN	Landslide	-7.416420371515455	109.90762978275517	Low sHDI
1991-0027-PAK	Landslide	26.08900046760239	68.81504508912596	Low sHDI
1991-0030-IRN	Flood	32.120393304734726	59.302771379534775	Medium sHDI
1991-0032-AFG	Flood	33.10042600951739	65.71072492583521	Low sHDI
1991-0047-ZAF	Wildfire	-30.196603349932865	27.587542496260053	Medium sHDI
1991-0048-MWI	Flood	-13.822572911221362	33.98436356621753	Low sHDI
1991-0049-CHN	Storm	27.042481201890652	112.52185956873886	Low sHDI
1991-0059-PNG	Landslide	-6.3184273647080715	144.88885884369213	Low sHDI
1991-0097-EGY	Flood	29.021488257401387	33.799580155366264	Medium sHDI
1991-0118-URY	Flood	-31.11315113198689	-56.55004043663164	Medium sHDI
1991-0120-BGD	Storm	22.231866189811992	90.9159580831233	Low sHDI
1991-0128-JAM	Flood	18.04630843907377	-76.94552801050298	Medium sHDI
1991-0129-COL	Landslide	6.50404868921256	-76.25742815887781	Medium sHDI
1991-0130-AFG	Flood	33.00867473609927	64.8925183895734	Low sHDI
1991-0143-DOM	Flood	18.552637332857163	-69.36262603164256	Medium sHDI
1991-0168-MMR	Flood	16.88162612368598	95.12074638931074	Low sHDI
1991-0169-BEN	Flood	7.112055799494483	2.307243403679372	Low sHDI
1991-0170-BGD	Flood	24.901975989159553	88.75044024090997	Low sHDI
1991-0171-CHN	Storm	31.38510116317839	95.43996989368053	Low sHDI
1991-0172-ROU	Flood	47.04792976372442	26.237705556577588	Medium sHDI
1991-0174-PHL	Storm	18.100032778474173	121.757148850867	Medium sHDI
1991-0176-COL	Landslide	1.1027407149507358	-76.9773296295347	Low sHDI
1991-0177-KOR	Flood	37.53882149345377	127.00572331274552	High sHDI
1991-0188-GHA	Flood	5.82544579425423	0.0084004530364227	Medium sHDI
1991-0189-IND	Flood	26.16676196093508	92.47736565675557	Low sHDI
1991-0210-VNM	Storm	18.980824676672928	105.4223419487577	Low sHDI
1991-0211-KHM	Flood	11.476528344063109	104.96746107697132	Low sHDI
1991-0218-USA	Storm	40.68355019746497	-81.3789083246517	Very high sHDI
1991-0225-CHN	Storm	22.722433523583753	112.85496736574652	Low sHDI
1991-0226-CHN	Landslide	24.972793824794735	101.4899273708543	Low sHDI
1991-0227-CHN	Flood	23.349898107204947	113.41015550774917	Low sHDI
1991-0229-VNM	Flood	10.394557437869077	105.42945830321857	Low sHDI
1991-0276-PER	Cold wave	-17.113695298920238	-70.30281123664373	Medium sHDI
1991-0278-IND	Flood	19.87248925743552	74.66154098523604	Low sHDI
1991-0279-PAK	Heat wave	26.695010951677887	68.60626909831426	Low sHDI
1991-0287-CMR	Flood	10.714414655228978	14.415807610765306	Low sHDI
1991-0296-AUT	Flood	48.444362090289175	15.392674731626656	Very high sHDI
1991-0296-DFR	Flood	48.106220605356285	11.751388905369174	Very high sHDI
1991-0315-VNM	Flood	21.634799525877085	103.72798067106942	Low sHDI
1991-0326-COL	Landslide	9.469861939080884	-73.52246772016932	Medium sHDI
1991-0332-BGD	Storm	24.215817000453026	90.12569274322364	Low sHDI
1991-0338-IND	Flood	23.600547256377833	92.5109187442076	Low sHDI
1991-0347-MNG	Storm	47.05853980150935	110.0740071138514	Medium sHDI
1991-0374-IND	Storm	14.817435983467885	79.19292961333213	Low sHDI
1991-0379-PHL	Flood	10.98122843799096	124.7535820816608	Medium sHDI
1991-0382-PHL	Storm	15.38912462538203	120.81542424707958	Medium sHDI
1991-0383-PHL	Storm	10.589905575737204	123.72687445288663	Medium sHDI
1991-0384-JPN	Storm	32.618497473750644	130.75627792049963	Very high sHDI
1991-0403-MEX	Storm	27.386491867764608	-105.6010895951301	Medium sHDI
1991-0406-USA	Storm	31.492249226861738	-99.35770016916256	Very high sHDI
1991-0418-IDN	Wildfire	-1.6701013863345382	114.34434077862169	Low sHDI
1991-0422-USA	Storm	37.24481828068912	-119.6083226049263	Very high sHDI
1991-0423-USA	Storm	40.66121767745896	-74.24089119378819	Very high sHDI
1991-0426-USA	Wildfire	37.6471063040205	-121.88523756656636	Very high sHDI
1991-0431-IND	Flood	14.705190198141098	76.16612981481794	Low sHDI
1991-0434-IRN	Flood	32.40485784768215	49.768746137581	Medium sHDI
1991-0444-VNM	Storm	15.605266878693914	108.0352206408975	Low sHDI
1991-0452-MEX	Flood	24.992868097100036	-107.47976258203389	Medium sHDI
1991-0478-BRA	Landslide	-18.455998908992296	-44.6729975688071	Medium sHDI
1991-0488-USA	Storm	39.296650507670606	-92.8586858262088	Very high sHDI
1991-0495-AFG	Flood	36.70145050186331	69.77871166743498	Low sHDI
1991-0497-FRA	Cold wave	46.9440930991277	3.0300689398094325	High sHDI
1991-0509-IND	Flood	10.45246371612256	76.40347381082087	Medium sHDI
1991-0512-IDN	Flood	-1.6031589171686131	113.41243744880516	Low sHDI
1991-0517-PHL	Storm	13.610968928265216	123.41452381652876	Medium sHDI
1991-0518-CHN	Storm	21.65005161888516	109.58957993020928	Low sHDI
1991-0521-PHL	Storm	15.318861569740358	120.5346607107938	Medium sHDI
1991-0525-PHL	Storm	15.224917695637368	120.60015890511158	Medium sHDI
1991-0530-THA	Flood	16.71325590994256	98.79379226929537	Medium sHDI
1991-0532-IND	Flood	27.548305988229423	80.76698415793874	Low sHDI
1991-0533-PHL	Flood	15.38912462538203	120.81542424707958	Medium sHDI
1991-0535-CAN	Storm	51.17603207960025	-114.1326720207243	Very high sHDI
1991-0536-JPN	Storm	26.58218407536148	128.02632242475977	Very high sHDI
1991-0537-JPN	Storm	35.58562450780926	140.13386073807084	Very high sHDI
1991-0538-VNM	Flood	10.394871322023686	105.5334887305823	Low sHDI
1991-0539-JPN	Storm	34.25999697765925	132.5954146964748	Very high sHDI
1991-0541-MEX	Flood	19.351119994242534	-96.37804476519972	Medium sHDI
1991-0542-IRN	Flood	29.16550473200636	53.25987352467628	Medium sHDI
1991-0543-USA	Storm	41.38574372754565	-72.98070418583526	Very high sHDI
1991-0548-TUR	Storm	38.29162857296074	43.419241254739	Low sHDI
1991-0549-IRN	Storm	30.863510851494212	49.27813996580583	Medium sHDI
1991-0686-NZL	Flood	-45.26527159478942	169.54996739322564	Very high sHDI
1991-0692-IDN	Flood	-1.1839318820143416	102.69852177163786	Low sHDI
1991-0693-YEM	Flood	16.575947218411127	49.25970003025087	Low sHDI
1991-0708-PHL	Flood	8.79918652974386	126.10449166296624	Medium sHDI
1991-0711-VNM	Storm	12.330863390374263	109.02699749269124	Low sHDI
1991-0713-VNM	Storm	21.16171751912525	107.15583731513316	Low sHDI
1991-0714-TUR	Flood	38.493996145133174	39.77509100898318	Low sHDI
1991-0761-LAO	Flood	16.996330093438267	105.51189977814046	Low sHDI
1991-0762-MRT	Storm	18.122779380951837	-14.117692358661316	Low sHDI
1991-0763-IRN	Flood	29.32442208090205	53.578428102915424	Medium sHDI
1991-0766-IND	Flood	23.81448028047889	87.98234915661072	Low sHDI
1991-0767-CHN	Flood	40.0725911360176	116.63282826606148	Low sHDI
1991-0770-PAK	Flood	28.319765882672545	65.89247928447583	Low sHDI
1991-0775-CHN	Storm	27.625980166950697	111.69688052392972	Low sHDI
1991-0776-USA	Flood	31.492249226861738	-99.35770016916256	Very high sHDI
1991-9305-CHN	Drought	27.62470490985852	113.47673121181974	Low sHDI
1991-9476-USA	Drought	37.24481828068912	-119.6083226049263	Very high sHDI
1991-9523-USA	Drought	40.549819144860905	-77.62096806217171	Very high sHDI
1992-0010-TUR	Landslide	38.26935808860175	41.02314075025965	Low sHDI
1992-0011-DZA	Flood	36.70741958877288	3.0557669144593937	Medium sHDI
1992-0014-BRA	Flood	-22.46031940566826	-43.36167300569704	Medium sHDI
1992-0016-ARG	Flood	-28.12603762116467	-60.09971361198557	High sHDI
1992-0017-CUB	Flood	21.518050307395807	-78.6728666630945	Medium sHDI
1992-0023-BOL	Flood	-15.64835112876028	-63.48286206759576	Medium sHDI
1992-0024-ECU	Flood	-1.0130572707587804	-80.58351496450253	Medium sHDI
1992-0036-CHN	Flood	26.255766757441165	114.26948076127388	Low sHDI
1992-0042-BRA	Landslide	-2.9661621810948384	-41.17434006042464	Medium sHDI
1992-0057-PHL	Flood	15.826904034193172	121.25474460765363	Medium sHDI
1992-0060-PAK	Flood	26.08900046760239	68.81504508912596	Low sHDI
1992-0061-VNM	Storm	21.16171751912525	107.15583731513316	Low sHDI
1992-0062-PAK	Flood	30.833888320203723	72.1538247005289	Low sHDI
1992-0063-AFG	Flood	36.68229362478743	70.79366231549261	Low sHDI
1992-0066-USA	Storm	31.727751285284132	-84.26817529386575	Very high sHDI
1992-0073-IRN	Flood	34.49923648063445	58.46482835876388	Medium sHDI
1992-0074-IRN	Flood	36.70538754130729	51.317118365051016	Medium sHDI
1992-0075-ARG	Flood	-29.32249546760207	-59.504568289488375	High sHDI
1992-0076-BRA	Flood	-24.636078851502788	-51.62544484576548	Medium sHDI
1992-0077-PRY	Flood	-22.98520164288454	-58.44808293750704	Medium sHDI
1992-0078-PAN	Storm	9.006192782356697	-79.12402672504894	High sHDI
1992-0080-URY	Flood	-31.63449175393029	-57.18274508441978	Medium sHDI
1992-0083-IND	Flood	25.090677248892753	79.27709694557161	Low sHDI
1992-0097-IND	Storm	21.26472552837064	82.03532258443528	Medium sHDI
1992-0123-PNG	Flood	-3.7758352455311663	141.3288631341176	Low sHDI
1992-0126-CHN	Storm	26.82120836049533	106.87216066987445	Low sHDI
1992-0138-NPL	Wildfire	27.749678552146523	83.43746767793719	Low sHDI
1992-0141-CHN	Storm	29.72379840206568	105.39406747303768	Low sHDI
1992-0143-VNM	Storm	14.320826630447977	108.27485185105738	Low sHDI
1992-0144-VNM	Flood	17.575139216441883	106.32791548210204	Low sHDI
1992-0145-VNM	Flood	17.235491537270377	106.53248185836874	Low sHDI
1992-0147-IND	Flood	8.605900889615588	77.00527911428166	Medium sHDI
1992-0148-IDN	Landslide	-7.390528571406565	108.10759900030958	Low sHDI
1992-0150-SLV	Flood	13.50658086277734	-88.30160208972005	Low sHDI
1992-0155-CRI	Wildfire	9.36678010135018	-83.67543205311918	Medium sHDI
1992-0156-PER	Flood	-5.64289685586624	-79.89286853066709	Medium sHDI
1992-0160-ALB	Flood	42.074108901918216	19.890923922917363	Medium sHDI
1992-0161-BOL	Landslide	-15.580631202955532	-68.15472944120306	Medium sHDI
1992-0171-FRA	Storm	50.495927107366434	2.288595476379931	High sHDI
1992-0174-JPN	Storm	35.65587240603394	139.7320460331228	Very high sHDI
1992-0178-AUS	Storm	-33.88971832244833	151.20330368995556	Very high sHDI
1992-0183-BRA	Flood	-20.32685966211471	-54.84474014562264	Medium sHDI
1992-0187-PAK	Landslide	34.63090234945433	73.6922598627565	Low sHDI
1992-0190-BGD	Flood	24.196405089836286	91.0026088996073	Low sHDI
1992-0197-AFG	Flood	37.216252674585846	70.61371810380732	Low sHDI
1992-0199-TJK	Landslide	39.20540285203102	71.59172312924923	Medium sHDI
1992-0204-CHL	Storm	-34.28361572167331	-70.71299804801373	Medium sHDI
1992-0211-IND	Storm	20.497960405992643	77.62246038886916	Low sHDI
1992-0213-BGD	Flood	23.637927326676536	90.28912200206577	Low sHDI
1992-0216-CHN	Flood	28.92043465489684	114.16039320367152	Low sHDI
1992-0217-CHN	Flood	27.564598255529702	117.5625171975079	Low sHDI
1992-0218-POL	Wildfire	52.9901236762737	17.146323092923367	High sHDI
1992-0220-CHN	Storm	26.08034356146395	117.98193492918904	Low sHDI
1992-0251-FRA	Storm	44.56160252689828	4.899708811726335	Very high sHDI
1992-0254-CHN	Storm	28.189828358875857	102.19367420413434	Low sHDI
1992-0266-ITA	Flood	44.469339395999775	9.124656082264636	High sHDI
1992-0271-USA	Storm	22.039269515270565	-159.59750979371293	Very high sHDI
1992-0278-USA	Storm	40.98051241767855	-76.60890877272928	Very high sHDI
1992-0282-RUS	Flood	52.615690020939944	82.63480357328051	High sHDI
1992-0293-BGD	Flood	22.718187642401325	91.72336626517578	Low sHDI
1992-0295-PHL	Storm	14.950568872591443	121.74379641729269	Medium sHDI
1992-0296-PHL	Storm	15.362948627173257	120.8227575858878	Medium sHDI
1992-0297-CHN	Flood	30.61261114500863	102.72366425971418	Low sHDI
1992-0298-CHN	Flood	38.78394929288163	107.16094881078196	Low sHDI
1992-0299-CHN	Storm	37.55991481738936	112.28012186091324	Low sHDI
1992-0300-CHN	Landslide	39.59502666496381	112.64720845497058	Low sHDI
1992-0302-CHN	Storm	32.9993510005015	119.43229750682444	Low sHDI
1992-0313-VNM	Landslide	14.236159214775087	108.73993723268626	Low sHDI
1992-0314-JPN	Storm	32.618497473750644	130.75627792049963	Very high sHDI
1992-0332-IND	Landslide	23.83634235997715	92.88791323305018	Low sHDI
1992-0333-IND	Flood	20.505182294736848	84.41768097142902	Low sHDI
1992-0342-MEX	Storm	28.6735851203911	-110.04974805670432	Medium sHDI
1992-0343-NZL	Storm	-43.64615968146941	171.42952608597162	Very high sHDI
1992-0356-MEX	Cold wave	17.936142373548986	-92.62946624475272	Medium sHDI
1992-0357-CHN	Storm	31.328448507556228	118.60235281373114	Low sHDI
1992-0371-FRA	Flood	42.908762307616065	2.452196130121818	High sHDI
1992-0376-ITA	Flood	43.4516608889799	11.126701577450856	Very high sHDI
1992-0380-AUS	Storm	-36.850285835172166	144.30562888809425	Very high sHDI
1992-0383-USA	Wildfire	37.24481828068912	-119.6083226049263	Very high sHDI
1992-0475-RUS	Landslide	43.03087032213564	46.8695505554592	High sHDI
1992-0476-IRN	Storm	29.16550473200636	53.25987352467628	Medium sHDI
1992-0477-UKR	Storm	45.30482029740715	34.34951516357899	High sHDI
1992-0483-IND	Flood	14.527274923024576	78.11591148414641	Low sHDI
1992-0484-IDN	Flood	-8.16401481393307	111.62540838530704	Low sHDI
1992-0485-KOR	Flood	37.61302717553057	127.91193641087489	High sHDI
1992-0486-KOR	Storm	37.66411054685911	128.34195292464022	High sHDI
1992-0489-MMR	Flood	23.400262903400566	95.48236115928492	Low sHDI
1992-0491-PHL	Storm	14.433528129474592	122.00266922210918	Medium sHDI
1992-0492-PHL	Storm	15.38912462538203	120.81542424707958	Medium sHDI
1992-0494-THA	Storm	9.543734886724826	99.95547634183146	Medium sHDI
1992-0495-THA	Storm	14.85397504547823	104.37263021456624	Medium sHDI
1992-0496-THA	Storm	8.656372491351794	99.20976585201676	Medium sHDI
1992-0500-IND	Cold wave	25.68021027241077	85.60461739845509	Low sHDI
1992-0503-CAN	Wildfire	54.75559315601071	-124.7593267978281	Very high sHDI
1992-0504-CAN	Cold wave	50.44365127236816	-86.07149270510133	Very high sHDI
1992-0552-BOL	Flood	-17.209979711314073	-61.52713323197457	Medium sHDI
1992-0553-CHN	Storm	30.61261114500863	102.72366425971418	Low sHDI
1992-0555-NLD	Flood	53.216506370719415	6.743779653895683	Very high sHDI
1992-0556-DEU	Flood	51.076324769350634	6.717751406302311	Very high sHDI
1993-0001-BGD	Storm	24.64415104024715	90.34789181970736	Low sHDI
1993-0003-IDN	Flood	-6.985147753851213	108.87274420611702	Low sHDI
1993-0004-IRN	Flood	32.271664266819755	55.27971456277202	Medium sHDI
1993-0005-TZA	Flood	-4.5521031872819355	38.44087192347523	Low sHDI
1993-0009-MEX	Flood	27.110407141366228	-109.927558151552	Medium sHDI
1993-0010-CHL	Flood	-34.090173029861504	-70.67324239446849	High sHDI
1993-0011-COL	Flood	1.4678046712491324	-73.18187889738954	Medium sHDI
1993-0013-ECU	Landslide	-4.160619435766057	-78.88978083473114	Medium sHDI
1993-0014-ECU	Landslide	-3.009321939276202	-79.16221258702899	Medium sHDI
1993-0016-PNG	Storm	-9.421914829580128	151.15746718111663	Low sHDI
1993-0017-PAK	Landslide	34.845017729463216	71.84900940843983	Low sHDI
1993-0018-PAK	Landslide	35.35746269679411	74.36337661267468	Low sHDI
1993-0021-MNG	Storm	45.187646729310494	99.4400879700444	Low sHDI
1993-0022-YEM	Flood	13.462504570454067	45.4470963788114	Low sHDI
1993-0023-TJK	Landslide	38.85522333950854	70.18011886465113	Low sHDI
1993-0027-ARG	Flood	-37.63958925155976	-64.96931842441447	High sHDI
1993-0028-BGD	Flood	24.193265150344654	91.699924988253	Low sHDI
1993-0029-BGD	Storm	22.718187642401325	91.72336626517578	Low sHDI
1993-0036-JAM	Flood	18.106530876851423	-77.13592163902663	Medium sHDI
1993-0037-KAZ	Flood	48.653607302653384	64.60857664540515	Medium sHDI
1993-0038-PNG	Flood	-6.15412131576573	155.2569021547082	Low sHDI
1993-0041-PAK	Flood	30.038206377470367	72.03195141136491	Low sHDI
1993-0045-BGD	Flood	23.626118603090916	91.2716177049525	Low sHDI
1993-0048-GIN	Flood	8.697396856980328	-10.295918764549503	Low sHDI
1993-0052-NPL	Flood	27.372381624530025	86.15420080008374	Low sHDI
1993-0053-NIC	Storm	13.59480613973793	-84.13948411588511	Low sHDI
1993-0054-PHL	Flood	15.613595129089022	120.88021646071644	Medium sHDI
1993-0055-PHL	Storm	13.88491882396094	123.15482289607964	Low sHDI
1993-0058-UKR	Flood	51.051172019268584	26.380463718587176	Medium sHDI
1993-0059-VEN	Storm	10.133985231218231	-66.69537704696943	High sHDI
1993-0060-MEX	Storm	16.959526787102273	-99.68215981260884	Medium sHDI
1993-0065-FRA	Storm	46.64855718156101	4.535742507270721	High sHDI
1993-0073-HND	Flood	15.562020796895258	-85.22854496451612	Medium sHDI
1993-0075-MEX	Flood	20.78678562060822	-98.74361132462312	Medium sHDI
1993-0077-PHL	Storm	14.37901581279008	121.81146903768166	Medium sHDI
1993-0078-URY	Storm	-32.74510562386269	-57.437018137894995	Medium sHDI
1993-0079-JPN	Storm	25.773155884863133	126.6789473522094	Very high sHDI
1993-0081-TUR	Landslide	36.42654485071524	36.26210761745591	Medium sHDI
1993-0082-CRI	Flood	9.924326380628244	-83.48830634052717	Medium sHDI
1993-0084-HND	Flood	15.647949296997613	-86.14579006583169	Medium sHDI
1993-0085-IND	Storm	11.00573618797335	78.40297032927647	Low sHDI
1993-0087-PHL	Storm	13.852874343541108	122.12976393765878	Medium sHDI
1993-0088-VNM	Storm	13.080000955401983	108.64745915068411	Low sHDI
1993-0094-BEL	Flood	50.318167734466314	5.005253861478723	Very high sHDI
1993-0096-DEU	Storm	53.53974598574723	10.004928223940738	Very high sHDI
1993-0098-GBR	Flood	56.61074498623898	-3.560022411399569	Very high sHDI
1993-0099-USA	Flood	47.380305560690935	-120.43934706928442	Very high sHDI
1993-0111-RUS	Landslide	42.38045479108611	44.86647194356455	High sHDI
1993-0113-PHL	Flood	8.353195439593254	125.32342551716091	Medium sHDI
1993-0116-ARG	Storm	-32.14489674591578	-63.7964831786622	High sHDI
1993-0120-BGD	Storm	22.718187642401325	91.72336626517578	Low sHDI
1993-0131-PER	Flood	-5.0899779483729315	-78.04658378757358	Medium sHDI
1993-0133-VNM	Storm	22.112580757285475	105.26816839436056	Low sHDI
1993-0135-BGD	Storm	22.439117740811263	90.73159759036628	Low sHDI
1993-0138-IND	Storm	23.81448028047889	87.98234915661072	Low sHDI
1993-0143-SDN	Flood	20.029212592286942	35.326519616310826	Low sHDI
1993-0149-JPN	Flood	32.77932413841406	130.3390426872237	Very high sHDI
1993-0150-CAN	Flood	45.20643271463675	-73.23230251329467	Very high sHDI
1993-0154-BGD	Storm	22.21511269448343	90.3993154334898	Low sHDI
1993-0156-CHN	Storm	30.61261114500863	102.72366425971418	Low sHDI
1993-0157-TZA	Flood	-5.218847412310213	38.27832256927643	Low sHDI
1993-0159-AFG	Storm	37.45049833428538	69.87937133548145	Low sHDI
1993-0160-BGD	Storm	23.437328304550466	91.03127514133833	Low sHDI
1993-0161-DOM	Flood	18.391434309213903	-68.6796639053584	Medium sHDI
1993-0162-IRN	Storm	36.1996810080621	58.62822578159476	Medium sHDI
1993-0163-ROU	Storm	47.21202765633069	27.293535330308668	Medium sHDI
1993-0164-KOR	Storm	34.87824177097507	126.90947022254288	High sHDI
1993-0167-CHE	Storm	46.8233334361898	7.617229799798844	Very high sHDI
1993-0169-AFG	Landslide	36.80361344792878	71.25532614759632	Low sHDI
1993-0170-IRL	Flood	53.39172082660508	-6.289758033336791	High sHDI
1993-0174-MEX	Storm	17.295726905950104	-97.90181978037944	Medium sHDI
1993-0179-CHN	Flood	29.197958703666828	103.57582244568746	Low sHDI
1993-0185-JPN	Landslide	31.03616637186635	130.43877142117586	Very high sHDI
1993-0186-NPL	Landslide	27.190100020263543	86.66441688454206	Low sHDI
1993-0190-CHN	Landslide	29.72379840206568	105.39406747303768	Low sHDI
1993-0192-JPN	Landslide	31.03616637186635	130.43877142117586	Very high sHDI
1993-0193-USA	Storm	37.51785275346304	-78.84894230504786	Very high sHDI
1993-0197-KOR	Landslide	37.39130747350813	128.1904797127331	High sHDI
1993-0198-MEX	Storm	19.351119994242534	-96.37804476519972	Medium sHDI
1993-0199-CHN	Storm	23.50441076971073	112.88245776418796	Medium sHDI
1993-0201-USA	Storm	35.542866594090874	-79.3681569190073	Very high sHDI
1993-0204-MEX	Storm	23.536722216428224	-106.2831156949388	Medium sHDI
1993-0208-IND	Landslide	19.450166695969852	76.11103088577453	Low sHDI
1993-0211-FRA	Storm	45.38419359525579	7.04680759461218	Very high sHDI
1993-0212-ITA	Storm	45.62296100920216	9.769009617940272	Very high sHDI
1993-0213-VNM	Flood	12.928947694951647	108.2853187716443	Low sHDI
1993-0215-ZAF	Flood	-33.32276494007958	19.689842056668503	High sHDI
1993-0217-DZA	Flood	35.96755542058764	0.9130556663074908	Medium sHDI
1993-0218-IND	Flood	14.705190198141098	76.16612981481794	Low sHDI
1993-0219-IRN	Flood	37.46118047822704	49.413016652682145	Medium sHDI
1993-0221-PHL	Flood	12.860023354614968	123.9248001621506	Low sHDI
1993-0222-THA	Flood	8.210567054036924	99.7763194318812	Medium sHDI
1993-0228-PHL	Storm	9.737386548827168	124.0963219415134	Medium sHDI
1993-0230-UKR	Flood	48.404781051131344	23.28092720033388	Medium sHDI
1993-0231-VNM	Storm	14.015453237510284	108.41789574536342	Low sHDI
1993-0233-COL	Landslide	6.910376561795884	-75.59188830820425	Medium sHDI
1993-0234-MYS	Flood	4.534705850180575	108.95290862152152	Medium sHDI
1993-0236-NLD	Flood	51.80999393106556	5.938100004576369	Very high sHDI
1993-0237-DEU	Flood	48.835447748697966	9.167902174329756	Very high sHDI
1993-0241-BGD	Storm	24.901975989159553	88.75044024090997	Low sHDI
1993-0245-RUS	Cold wave	55.68118513249638	37.56747534631712	High sHDI
1993-0247-CHN	Storm	35.738173045408296	95.99575379973112	Low sHDI
1993-0248-CHN	Storm	45.65292268196664	132.31514544525294	Low sHDI
1993-0250-CHN	Storm	37.819886486962886	100.9126735420264	Low sHDI
1993-0251-CHN	Flood	29.193180060836276	120.06886088892618	Low sHDI
1993-0295-PHL	Landslide	14.98034956658562	121.02395287496938	Medium sHDI
1993-0298-PHL	Storm	10.98122843799096	124.7535820816608	Medium sHDI
1993-0304-PAK	Storm	25.395701712821033	68.55053489386445	Low sHDI
1993-0325-IND	Flood	26.925602963038816	80.56105898339095	Low sHDI
1993-0326-IND	Flood	24.26917998679117	91.69810076398127	Low sHDI
1993-0334-SLV	Landslide	13.648518162081352	-89.3092339949057	Medium sHDI
1993-0419-AFG	Landslide	35.27690475266832	69.15163051070894	Low sHDI
1993-0421-USA	Flood	40.966705985989975	-89.85210810040213	Very high sHDI
1993-0422-USA	Storm	35.05382233975793	-84.86847632806807	Very high sHDI
1993-0432-USA	Heat wave	47.380305560690935	-120.43934706928442	Very high sHDI
1993-0434-USA	Storm	41.35352224869281	-85.09386894828849	Very high sHDI
1993-0440-USA	Wildfire	34.32309441884841	-118.22462508488763	Very high sHDI
1993-0461-CHN	Storm	23.349898107204947	113.41015550774917	Medium sHDI
1993-0462-CHN	Storm	19.208444837833262	109.74574829524477	Low sHDI
1993-0463-CHN	Storm	23.349898107204947	113.41015550774917	Medium sHDI
1993-0464-CHN	Storm	23.349898107204947	113.41015550774917	Medium sHDI
1993-0465-CHN	Storm	23.349898107204947	113.41015550774917	Medium sHDI
1993-0466-CHN	Storm	23.349898107204947	113.41015550774917	Medium sHDI
1993-0481-THA	Storm	17.60738843920526	103.80720346285948	Medium sHDI
1993-0482-THA	Storm	17.807521756779078	101.16258166397418	Medium sHDI
1993-0491-COL	Landslide	5.3322802043753015	-75.33883045204867	Medium sHDI
1993-0492-COL	Landslide	5.3322802043753015	-75.33883045204867	Medium sHDI
1993-0493-TTO	Flood	10.689385130962055	-61.449052650170785	Medium sHDI
1993-0496-ARG	Flood	-28.901673554568124	-60.87348755764021	High sHDI
1993-0497-ARG	Flood	-34.619498237726674	-58.45220749229041	High sHDI
1993-0516-AUS	Storm	-32.632978632119915	115.68327152305484	Very high sHDI
1993-0517-AUS	Storm	-36.41906460259772	145.37930208159406	Very high sHDI
1993-0560-IDN	Flood	-6.437204148852551	108.58465665113418	Medium sHDI
1993-0570-IND	Flood	31.912965645956906	77.23389147162816	Low sHDI
1993-0586-ECU	Landslide	-1.9736693745770593	-78.7181848396489	Medium sHDI
1994-0001-AUS	Wildfire	-32.165016738509216	147.0088775480243	Very high sHDI
1994-0005-COL	Flood	3.869266619934882	-76.53237378382114	Medium sHDI
1994-0010-PHL	Storm	10.837907900288036	120.0365774206289	Medium sHDI
1994-0012-IDN	Flood	-6.919972392051731	107.63714808979483	Low sHDI
1994-0013-TZA	Flood	-9.11157721592392	39.013369647510224	Low sHDI
1994-0017-PER	Flood	-7.069111712981992	-74.03997103552902	Medium sHDI
1994-0021-PHL	Landslide	7.643081947453414	125.6793176101154	Medium sHDI
1994-0034-PHL	Storm	10.307725102285492	121.586746296727	Medium sHDI
1994-0035-MOZ	Storm	-17.247120883459164	36.31795623509758	Low sHDI
1994-0038-KGZ	Landslide	40.907146653784984	72.80974386945665	Medium sHDI
1994-0043-BOL	Landslide	-15.157810446392675	-67.01134161125151	Medium sHDI
1994-0044-BGD	Storm	21.804188861896428	92.36341013237724	Low sHDI
1994-0045-USA	Landslide	37.24481828068912	-119.6083226049263	Very high sHDI
1994-0048-FRA	Flood	43.962729415581286	6.053957612334716	Very high sHDI
1994-0060-CUB	Flood	20.292065274564507	-76.92775722918407	Medium sHDI
1994-0061-CHN	Storm	26.978492431970487	116.6605160646242	Low sHDI
1994-0064-KHM	Flood	12.077712720220752	104.3641530925729	Low sHDI
1994-0065-CHN	Flood	26.58048823395377	114.86378655482773	Low sHDI
1994-0066-CHN	Flood	26.303639870507627	114.63852612608925	Low sHDI
1994-0067-CHN	Storm	23.37853930937015	113.5242820276488	Medium sHDI
1994-0068-IND	Flood	25.62600380676996	78.82572313967314	Low sHDI
1994-0069-IRN	Flood	28.42552142398368	65.67420259761272	Medium sHDI
1994-0071-PHL	Storm	15.51879802108938	120.52542004928485	Medium sHDI
1994-0072-PHL	Storm	15.289817000712407	121.54871381327216	Medium sHDI
1994-0073-PHL	Storm	14.93676433118648	121.12927531493568	Medium sHDI
1994-0074-PHL	Storm	15.143195069228716	120.38932858776518	Medium sHDI
1994-0075-PAK	Flood	27.285629036890658	69.52649640666921	Low sHDI
1994-0087-BGD	Storm	24.69784802529255	90.42787316295627	Low sHDI
1994-0088-RUS	Flood	55.45744400647278	49.62245819305059	Medium sHDI
1994-0089-RUS	Storm	50.21402517811111	143.4268292946663	High sHDI
1994-0091-COL	Flood	2.539373811316303	-75.63918616940087	Medium sHDI
1994-0092-BGD	Storm	22.27260726653543	90.22337765921915	Low sHDI
1994-0098-DEU	Flood	49.707598499987085	10.543510491203335	Very high sHDI
1994-0099-RUS	Flood	64.12926741383131	54.7825135742144	Medium sHDI
1994-0100-USA	Storm	33.528938966180874	-96.41282590990828	Very high sHDI
1994-0104-IDN	Flood	2.9777931101328976	99.0351161470873	Medium sHDI
1994-0105-TZA	Storm	-6.886399529718113	39.26220660482426	Low sHDI
1994-0119-PAK	Storm	29.93841947917292	71.40339000544036	Low sHDI
1994-0120-THA	Storm	13.77156056386332	100.62752090832626	Medium sHDI
1994-0129-ROU	Storm	46.972015705959734	22.264065649002504	Medium sHDI
1994-0138-CHN	Storm	22.9277976444591	112.46144235611092	Medium sHDI
1994-0139-ESP	Wildfire	39.574173229289805	2.910263921537403	High sHDI
1994-0146-USA	Storm	34.3648052110356	-83.29680943530906	Very high sHDI
1994-0149-USA	Wildfire	34.32309441884841	-118.22462508488763	Very high sHDI
1994-0151-PAK	Storm	26.08900046760239	68.81504508912596	Low sHDI
1994-0152-USA	Storm	35.16779744797061	-84.56170009024349	Very high sHDI
1994-0154-USA	Wildfire	38.99870406146726	-105.54809959524276	Very high sHDI
1994-0155-ESP	Wildfire	40.66121005396015	-0.8157526846715238	High sHDI
1994-0160-BRA	Cold wave	-18.455998908992296	-44.6729975688071	Medium sHDI
1994-0163-CHN	Storm	26.08034356146395	117.98193492918904	Low sHDI
1994-0168-PHL	Flood	15.304836387954484	120.36445092572735	Medium sHDI
1994-0170-CAN	Wildfire	54.75559315601071	-124.7593267978281	Very high sHDI
1994-0172-BEL	Flood	50.66977948405902	4.582561620861701	Very high sHDI
1994-0173-CAN	Storm	45.29281205431274	-75.77620614387048	Very high sHDI
1994-0175-KOR	Storm	35.93381092307655	126.81491588837746	High sHDI
1994-0179-ITA	Storm	44.60125644807574	9.729307346458882	Very high sHDI
1994-0180-MDA	Flood	46.65583518401578	28.439418907837457	Medium sHDI
1994-0183-NER	Flood	15.271501760673566	11.113388247044794	Low sHDI
1994-0187-VNM	Landslide	22.317152535708587	103.18662945531727	Low sHDI
1994-0193-BGD	Flood	24.722262073748244	88.26930897518102	Low sHDI
1994-0197-ITA	Wildfire	37.59153102672628	14.147660008441497	High sHDI
1994-0198-CHN	Storm	29.25194820764411	119.1007962853468	Medium sHDI
1994-0211-PHL	Landslide	15.28661622923624	120.1419424689371	Medium sHDI
1994-0213-CMR	Flood	7.599555374546951	13.165963411851427	Low sHDI
1994-0214-MNG	Flood	47.91575474771336	107.16572771053704	Medium sHDI
1994-0215-PHL	Storm	15.002245138953318	120.5639974118024	Medium sHDI
1994-0217-SDN	Flood	17.24263569705821	29.108589094697507	Low sHDI
1994-0218-RUS	Flood	45.2011509645892	104.86842182032127	Medium sHDI
1994-0301-PER	Flood	-14.511027691751302	-72.65077335030489	Medium sHDI
1994-0302-JPN	Storm	35.13080256162858	139.53977556915018	Very high sHDI
1994-0303-KGZ	Landslide	40.8297336107119	73.5867388061289	Medium sHDI
1994-0308-THA	Flood	14.276064316899587	101.23567053027028	Medium sHDI
1994-0309-RUS	Cold wave	55.68118513249638	37.56747534631712	High sHDI
1994-0312-CHN	Landslide	24.972793824794735	101.4899273708543	Low sHDI
1994-0313-PHL	Storm	15.28661622923624	120.1419424689371	Medium sHDI
1994-0337-GTM	Flood	14.38061103260902	-91.43032474602276	Low sHDI
1994-0338-ESP	Flood	41.08944853961078	0.817813773265463	High sHDI
1994-0340-VEN	Landslide	7.9269913415386	-72.02409476084512	Medium sHDI
1994-0341-VNM	Flood	15.611389782597026	105.28685208725396	Low sHDI
1994-0347-DZA	Flood	36.07702080193386	4.763416104360148	Medium sHDI
1994-0352-IND	Storm	14.781463402099622	78.22272069094609	Low sHDI
1994-0353-IDN	Flood	0.5083525969597108	101.8095484262694	Medium sHDI
1994-0360-IRN	Flood	36.70538754130729	51.317118365051016	Medium sHDI
1994-0361-USA	Flood	29.395320294235848	-94.96806173153104	Very high sHDI
1994-0378-HND	Flood	15.58516553628982	-86.31106438301636	Medium sHDI
1994-0506-CRI	Flood	9.797127520141336	-83.97652519213553	Medium sHDI
1994-0509-EGY	Flood	26.730924625939537	32.21013358233712	Low sHDI
1994-0510-HTI	Storm	18.33081184548902	-73.14695454639255	Low sHDI
1994-0511-IRN	Flood	31.814360912070352	51.03823583201753	Medium sHDI
1994-0516-JAM	Storm	18.0356605095639	-77.05671697569095	Medium sHDI
1994-0519-PHL	Storm	13.70865828575234	121.40259447147184	Medium sHDI
1994-0543-GRC	Flood	37.81925686325883	24.2140622010104	High sHDI
1994-0545-VEN	Flood	10.479813978363458	-66.96375081455551	High sHDI
1994-0546-COD	Flood	-2.5110236888444515	28.83784238970224	Low sHDI
1994-0548-CAN	Storm	54.9261225888865	-97.43251269164952	Very high sHDI
1994-0556-FRA	Flood	44.396408696748054	1.5294597476829763	Very high sHDI
1994-0557-ITA	Flood	43.85617652180904	10.02156899619995	Very high sHDI
1994-0594-PHL	Storm	13.266072616183807	122.19771325066291	Medium sHDI
1994-0606-BEN	Flood	11.847858084564526	2.92877269825103	Low sHDI
1994-0611-ARG	Wildfire	-41.2290351727566	-67.31096545205247	High sHDI
1994-0615-MMR	Storm	20.93558644670501	92.52950941665692	Low sHDI
1994-0616-CHN	Heat wave	40.190279615544206	116.3968879127535	Medium sHDI
1994-0624-IND	Heat wave	25.16035598357645	75.92483719855602	Low sHDI
1994-0626-IDN	Flood	-7.145175157634726	111.95217735188666	Medium sHDI
1994-0633-TJK	Flood	38.11449785564386	72.80993524694011	Low sHDI
1994-0636-TGO	Flood	10.581905741578485	0.4602902724414278	Low sHDI
1994-0641-AUS	Heat wave	-19.39057894334387	146.71207742935226	Very high sHDI
1994-0644-AUS	Storm	-33.88971832244833	151.20330368995556	Very high sHDI
1994-0645-AUS	Heat wave	-32.165016738509216	147.0088775480243	Very high sHDI
1994-0651-COL	Flood	3.3038298613847954	-76.21614911838635	Medium sHDI
1994-0658-VNM	Storm	20.23573212062045	105.51676293999436	Low sHDI
1994-0693-NZL	Flood	-39.68431726767986	175.5671940365473	Very high sHDI
1994-0748-MDA	Storm	47.70005611685835	27.733530722357017	Medium sHDI
1994-0756-PHL	Storm	17.799344381363415	121.23600886430084	Medium sHDI
1994-0757-COG	Flood	-0.4512581453487723	16.29784827395826	Low sHDI
1994-0758-RUS	Flood	49.61663470459192	44.15082198583683	Medium sHDI
1994-0762-IND	Storm	15.358610777061754	74.05838468655718	Medium sHDI
1994-0773-IDN	Flood	-7.800427202130715	114.04809189931518	Medium sHDI
1994-0774-THA	Storm	17.57643581406485	99.41326613998734	Medium sHDI
1994-0775-RUS	Flood	54.2730712187133	56.51379567286029	Medium sHDI
1994-0777-THA	Storm	17.768357802758267	99.09215582144358	Medium sHDI
1994-0778-PHL	Flood	13.809857804923787	121.63894952319482	Medium sHDI
1994-0780-CHN	Flood	30.98853297785809	112.25775417166008	Low sHDI
1994-0783-IDN	Flood	-8.608422516867993	117.5078233463616	Low sHDI
1994-0785-CHN	Flood	24.972793824794735	101.4899273708543	Low sHDI
1994-0786-DEU	Storm	50.72198288235881	9.036823065780364	Very high sHDI
1994-0787-JPN	Storm	34.60830793370849	135.51800429854168	Very high sHDI
1994-0789-CHN	Flood	27.623090538205073	115.7121343742442	Low sHDI
1994-9096-CHN	Drought	28.711854382170475	103.73280542865275	Medium sHDI
1995-0001-BGD	Cold wave	24.98870271649873	89.02932251413614	Low sHDI
1995-0005-ARG	Flood	-26.871751236307947	-54.64702614196435	High sHDI
1995-0006-IND	Landslide	33.76896260749247	75.26806861447432	Low sHDI
1995-0007-FRA	Storm	48.28496601933213	0.29655780213497474	Very high sHDI
1995-0010-MWI	Flood	-10.962936781808098	33.97054349003294	Low sHDI
1995-0019-IDN	Flood	0.5083525969597108	101.8095484262694	Medium sHDI
1995-0020-BEL	Storm	50.395677908879875	5.309500980837556	Very high sHDI
1995-0026-USA	Storm	37.74887176751048	-109.19150482323226	Very high sHDI
1995-0029-IDN	Flood	-0.3580195333933984	102.83952116716682	Medium sHDI
1995-0031-CHN	Storm	24.522376127445025	109.4058622956442	Low sHDI
1995-0032-PRY	Flood	-25.285227480326604	-57.606373656139546	Medium sHDI
1995-0038-TZA	Flood	-8.229903444754058	33.35593161871831	Low sHDI
1995-0044-ARG	Flood	-30.513096332870926	-60.84558616198574	High sHDI
1995-0045-USA	Flood	31.11346340182338	-92.0430257033598	Very high sHDI
1995-0046-USA	Flood	44.43603354497425	-100.23058599762432	Very high sHDI
1995-0049-ARG	Storm	-34.619498237726674	-58.45220749229041	High sHDI
1995-0050-AFG	Landslide	36.871827765293055	70.46734034817679	Low sHDI
1995-0051-BGD	Storm	23.359451413065635	90.27855389564832	Low sHDI
1995-0056-MAR	Flood	29.538737302113415	-7.856375698972838	Low sHDI
1995-0060-CHN	Storm	22.539894439234356	113.35824303825748	Medium sHDI
1995-0066-AFG	Flood	36.70145050186331	69.77871166743498	Low sHDI
1995-0068-BRA	Flood	-4.951894344186716	-42.090659220722074	Medium sHDI
1995-0071-IDN	Flood	-2.9251769845548092	102.83424313016566	Medium sHDI
1995-0072-TUR	Flood	38.548414137122506	42.40756605070803	Low sHDI
1995-0078-CHL	Flood	-41.43467541773376	-72.71278830725352	Medium sHDI
1995-0079-IDN	Flood	-3.553110986327538	102.333170935308	Low sHDI
1995-0082-BGD	Storm	22.268813690938416	90.61584541727716	Low sHDI
1995-0092-BRA	Landslide	-12.906552017829256	-38.44041437032132	Medium sHDI
1995-0094-IRN	Flood	31.45894698295141	52.651803228781866	Medium sHDI
1995-0095-NOR	Flood	60.0182267068412	11.154828452285017	Very high sHDI
1995-0098-CAN	Wildfire	54.41556881571121	-105.88984796728695	Very high sHDI
1995-0099-AZE	Flood	40.422863556453706	47.710426954076155	Medium sHDI
1995-0100-BGD	Flood	24.505674838045707	90.0363343363616	Low sHDI
1995-0101-BGD	Flood	22.28284351365923	90.67088593979568	Low sHDI
1995-0102-CUB	Storm	23.06792403395004	-82.26757303567173	Medium sHDI
1995-0104-NPL	Landslide	27.909040669591334	84.44246473571295	Low sHDI
1995-0105-NPL	Flood	28.02721736585811	84.93393172064904	Low sHDI
1995-0106-PRY	Flood	-22.705481852911195	-61.36565597527182	Medium sHDI
1995-0109-TZA	Flood	-6.886399529718113	39.26220660482426	Low sHDI
1995-0110-CAN	Flood	55.16899557611843	-114.5106428635271	Very high sHDI
1995-0111-DEU	Storm	48.90571787967912	9.507443954973809	Very high sHDI
1995-0117-HND	Storm	14.169197286106058	-87.25947412970383	Medium sHDI
1995-0118-IND	Landslide	23.306883166135655	92.83276350650316	Low sHDI
1995-0122-COL	Landslide	4.832224668474863	-75.58610098883132	Medium sHDI
1995-0123-PAK	Flood	31.23897288531988	73.14822377608351	Low sHDI
1995-0128-IRN	Flood	29.51186306208281	57.9611168310572	Medium sHDI
1995-0130-RUS	Storm	52.61570225028978	82.6348330590046	Medium sHDI
1995-0135-CAN	Wildfire	50.44365127236816	-86.07149270510133	Very high sHDI
1995-0137-AFG	Flood	36.70145050186331	69.77871166743498	Low sHDI
1995-0140-GHA	Flood	5.8042110280883055	0.04851384541552778	Medium sHDI
1995-0142-MYS	Landslide	3.731606421099888	102.54990419693492	Medium sHDI
1995-0146-JPN	Flood	36.79477827481106	138.30009258467658	Very high sHDI
1995-0147-TUR	Landslide	40.00482221214858	31.910044388711007	Medium sHDI
1995-0150-USA	Heat wave	44.373230954351605	-101.74693726924367	Very high sHDI
1995-0155-COL	Flood	7.0542157846363995	-72.7136750444939	Medium sHDI
1995-0156-PAK	Flood	27.30429040823945	68.88501354402092	Low sHDI
1995-0157-ESP	Heat wave	37.465282711503306	-4.571834788845938	High sHDI
1995-0159-GRC	Wildfire	37.83233689179665	23.59921002506716	High sHDI
1995-0161-PHL	Flood	15.071600159726351	120.62457707303382	Medium sHDI
1995-0165-MEX	Storm	16.745155421004526	-94.66685633813276	Medium sHDI
1995-0167-THA	Storm	13.77156056386332	100.62752090832626	Medium sHDI
1995-0170-AZE	Flood	38.79662999337385	48.78918412211626	Medium sHDI
1995-0172-GTM	Flood	15.729465689813097	-90.26532641641914	Low sHDI
1995-0174-TGO	Flood	7.281771827674699	1.1343196730214251	Low sHDI
1995-0175-UKR	Flood	49.61639079271741	36.49674722868131	Medium sHDI
1995-0176-CHL	Cold wave	-38.94676055945705	-72.40750589407241	Medium sHDI
1995-0177-MAR	Flood	30.740040817457917	-7.054492714912969	Low sHDI
1995-0178-CHN	Storm	23.349898107204947	113.41015550774917	Medium sHDI
1995-0181-DOM	Storm	18.566789126577845	-69.85068858672896	Medium sHDI
1995-0183-KOR	Storm	36.67096402919972	127.85666433926964	High sHDI
1995-0186-HND	Flood	14.433582494582284	-87.41933970761568	Medium sHDI
1995-0187-PHL	Storm	15.627076376750765	121.84019124632398	Medium sHDI
1995-0188-CHN	Storm	23.349898107204947	113.41015550774917	Medium sHDI
1995-0191-MEX	Storm	25.88486892242013	-112.02981464042618	High sHDI
1995-0196-MAR	Flood	34.33849052267297	-4.4091999526403525	Low sHDI
1995-0198-THA	Flood	16.936497096422116	100.3260230620748	Medium sHDI
1995-0199-PHL	Storm	8.020998211759103	123.0005641653652	Low sHDI
1995-0202-IND	Landslide	30.83812718195789	75.41130600615882	Low sHDI
1995-0209-PHL	Flood	6.78972139931513	123.73088781879228	Low sHDI
1995-0215-CUB	Flood	22.366918689446003	-79.94599983852444	Medium sHDI
1995-0221-ARG	Cold wave	-34.233164939702746	-64.77159404527396	High sHDI
1995-0224-BEN	Flood	6.92507896953397	2.144555181659864	Low sHDI
1995-0229-LAO	Flood	16.668276300439867	105.70204880067804	Low sHDI
1995-0230-MMR	Flood	24.125619647638196	95.8486856648324	Low sHDI
1995-0234-ALB	Flood	41.4856506493423	19.679183320098637	Medium sHDI
1995-0236-VNM	Flood	13.245279881099504	105.94565992389174	Low sHDI
1995-0239-RUS	Landslide	43.17906666104222	44.873177819789696	Medium sHDI
1995-0243-BGD	Flood	25.24464233389239	89.0089018120017	Low sHDI
1995-0244-MEX	Storm	18.37558613177661	-90.67283244005034	Medium sHDI
1995-0245-USA	Storm	32.3593089288845	-83.05271066755138	Very high sHDI
1995-0247-PHL	Storm	11.939979492083673	122.84905026197023	Medium sHDI
1995-0250-DOM	Storm	18.52176146380474	-70.2076166333344	Medium sHDI
1995-0255-CHN	Flood	41.69058331998277	123.3296347623045	Medium sHDI
1995-0256-MEX	Storm	18.37558613177661	-90.67283244005034	Medium sHDI
1995-0264-AZE	Flood	40.948717336119365	49.03219647153639	Medium sHDI
1995-0265-CAF	Flood	6.7500465273742485	16.390410485424916	Low sHDI
1995-0267-CRI	Storm	10.386923401255029	-85.54921980609839	Medium sHDI
1995-0271-PHL	Storm	14.352760900407178	121.87836005094032	Medium sHDI
1995-0272-PHL	Storm	11.622141991096658	122.2862550026405	Medium sHDI
1995-0273-TUR	Flood	37.54167804113666	29.85048765690813	Medium sHDI
1995-0274-VNM	Storm	15.859638840127644	107.71745579959608	Low sHDI
1995-0275-IND	Storm	18.02164215913716	81.341596684396265	Low sHDI
1995-0277-CHN	Storm	36.35044251213629	118.14692357205855	Low sHDI
1995-0278-NPL	Landslide	27.86364386514924	85.7237451731783	Low sHDI
1995-0282-PHL	Flood	10.307880952418603	122.98693089171633	Medium sHDI
1995-0288-USA	Cold wave	39.32465036983175	-86.05049828125071	Very high sHDI
1995-0289-BRA	Flood	-18.455998908992296	-44.6729975688071	Medium sHDI
1995-0290-PHL	Flood	13.235007455876886	123.87558622965774	Low sHDI
1995-0300-ALB	Flood	42.17440173078955	19.73005711499549	Medium sHDI
1995-0301-BRA	Flood	-27.58683532023872	-48.48811322942997	Medium sHDI
1995-0302-KAZ	Storm	48.99066766869799	70.71216020412956	Medium sHDI
1995-0303-MWI	Flood	-16.165664364146913	34.70832815743951	Low sHDI
1995-0304-PHL	Flood	12.111010773202366	122.37045399809934	Medium sHDI
1995-0305-ZAF	Flood	-28.727198318190748	30.727748598900153	Medium sHDI
1995-0306-PHL	Storm	10.758338833510892	124.89012537501816	Medium sHDI
1995-0321-CHN	Wildfire	47.855910623301725	127.7863856623112	Medium sHDI
1995-0322-CHN	Landslide	29.193180060836276	120.06886088892618	Medium sHDI
1995-0354-EGY	Flood	28.097532172483227	30.74666220703466	Low sHDI
1995-0359-RUS	Cold wave	55.68118513249638	37.56747534631712	High sHDI
1995-0360-RUS	Storm	54.83000305715562	137.31916509407634	High sHDI
1995-0363-RUS	Heat wave	55.68118513249638	37.56747534631712	High sHDI
1995-0393-KOR	Storm	34.87824177097507	126.90947022254288	High sHDI
1995-0404-USA	Storm	31.30874813399456	-86.16834371361854	Very high sHDI
1995-0418-LBY	Flood	32.537731881867764	14.125435369494818	Medium sHDI
1995-0443-AUS	Heat wave	-33.88971832244833	151.20330368995556	Very high sHDI
1995-0451-GBR	Storm	56.83525613618581	-4.182581697541469	Very high sHDI
1995-0462-IND	Storm	16.5830907832625	79.55985921150257	Low sHDI
1995-0466-IRN	Flood	33.62702349528095	59.47814810193614	Medium sHDI
1995-0471-PAK	Flood	29.25324029819551	68.74332962434744	Low sHDI
1995-0475-ROU	Flood	46.57862679717408	24.13728478698326	Medium sHDI
1995-0476-IDN	Flood	-1.863360219325415	99.33495114245206	Medium sHDI
1995-0481-USA	Flood	43.935159180109245	-120.55313991243594	Very high sHDI
1995-0482-PAN	Flood	8.660699217934123	-79.43192133107534	High sHDI
1995-0484-JPN	Storm	34.082893588164964	139.52795725476076	Very high sHDI
1995-0485-IND	Flood	27.566665715725865	88.47706195792156	Low sHDI
1995-0486-PHL	Storm	15.304836387954484	120.36445092572735	Medium sHDI
1995-0488-USA	Flood	37.80735459888875	-93.15232457520064	Very high sHDI
1995-0490-CHN	Flood	41.51047378120432	123.85617292130824	Low sHDI
1995-0491-IND	Flood	16.5830907832625	79.55985921150257	Low sHDI
1995-0492-USA	Storm	41.65405939953665	-120.09295870721132	Very high sHDI
1995-0494-TGO	Flood	8.371671785730147	1.073210504407598	Low sHDI
1995-9119-MEX	Drought	26.111162187404716	-102.73352633832702	High sHDI
1996-0003-BRA	Flood	-23.09023987897702	-45.92774672714252	Medium sHDI
1996-0006-PRT	Flood	38.57733193198385	-28.69979115278612	High sHDI
1996-0008-IRN	Storm	30.655207493174977	50.082525215386816	Medium sHDI
1996-0010-ZAF	Flood	-28.727198318190748	30.727748598900153	Medium sHDI
1996-0013-BGD	Cold wave	25.621071594531298	89.03516741776325	Low sHDI
1996-0014-MAR	Flood	32.65217351067225	-6.8456544131561	Low sHDI
1996-0016-FRA	Flood	43.58451884327208	3.363521660478964	Very high sHDI
1996-0022-CHN	Storm	31.85467319543167	90.27551161084506	Low sHDI
1996-0027-ZAF	Flood	-28.91540761835803	27.790362097340548	Medium sHDI
1996-0052-MOZ	Storm	-20.916988585328163	34.76282407013914	Low sHDI
1996-0063-CHN	Landslide	30.719513518463515	97.09976844473456	Low sHDI
1996-0072-AFG	Flood	33.283581529204064	65.39272906048251	Low sHDI
1996-0074-MNG	Wildfire	48.65484563632098	105.44913969047516	Low sHDI
1996-0077-BRA	Landslide	-12.906552017829256	-38.44041437032132	Medium sHDI
1996-0078-CHN	Storm	22.014506764909097	110.94007989430985	Medium sHDI
1996-0080-BRA	Landslide	-8.038208536455869	-34.93438647000079	Medium sHDI
1996-0082-IDN	Flood	-6.208052127650431	106.83814305633504	High sHDI
1996-0084-COL	Landslide	2.7227918744853663	-76.06468367824527	Medium sHDI
1996-0086-BGD	Storm	24.2419142458797	90.0291645477842	Low sHDI
1996-0088-HUN	Flood	47.783740726380266	20.198121761000575	High sHDI
1996-0089-NPL	Storm	27.169196546142985	87.8545074604766	Low sHDI
1996-0096-CUB	Flood	21.11576770280806	-76.52219020570423	Medium sHDI
1996-0100-RUS	Wildfire	57.19369625957159	106.41398295372018	Medium sHDI
1996-0102-NIC	Storm	12.35769277742537	-84.54542285541466	Low sHDI
1996-0104-BGD	Flood	24.426432057901796	89.70949042767856	Low sHDI
1996-0107-NPL	Flood	27.780917178039296	84.67563984351085	Low sHDI
1996-0108-PHL	Storm	14.5425267046026	121.936584753374	Medium sHDI
1996-0109-KOR	Flood	37.51848645034456	127.11543661410774	Very high sHDI
1996-0110-VNM	Storm	20.28809124262684	105.53134208665509	Medium sHDI
1996-0111-TJK	Flood	38.40326104354061	69.73333499866797	Low sHDI
1996-0114-COL	Flood	9.14537014360192	-74.61453743867395	Medium sHDI
1996-0116-CAN	Flood	49.98636565839286	-72.26700245227765	Very high sHDI
1996-0118-IDN	Flood	-3.851940405641317	103.2674216631374	Medium sHDI
1996-0120-GUY	Flood	6.301654290824576	-57.8912390945426	Medium sHDI
1996-0121-IRN	Flood	38.086027672984486	46.40867411172136	Medium sHDI
1996-0122-CHN	Flood	26.144051446109017	109.59102404749916	Low sHDI
1996-0128-CHN	Landslide	23.197374471478128	100.7270595492048	Low sHDI
1996-0133-VEN	Flood	2.885920532726322	-65.52208476184579	Medium sHDI
1996-0134-YEM	Flood	16.09759600658224	47.99718604553994	Low sHDI
1996-0135-CIV	Flood	5.414571039852335	-4.075828640930242	Low sHDI
1996-0138-CHN	Landslide	23.697094882033888	104.72293970627796	Low sHDI
1996-0148-ITA	Flood	45.215865633140986	10.943758798743632	Very high sHDI
1996-0149-MAR	Storm	31.89341702314936	-6.53881523854043	Low sHDI
1996-0152-MEX	Storm	17.789445320321025	-98.97803798969048	Medium sHDI
1996-0153-PAK	Heat wave	26.08900046760239	68.81504508912596	Low sHDI
1996-0157-PHL	Flood	7.643081947453414	125.6793176101154	Medium sHDI
1996-0168-CHN	Storm	28.477735054308717	115.28054544975382	Medium sHDI
1996-0169-CHN	Flood	35.402868660615056	105.17680416392948	Low sHDI
1996-0171-CHN	Flood	27.623090538205073	115.7121343742442	Low sHDI
1996-0173-SLE	Flood	8.338316111299614	-13.111215804277384	Low sHDI
1996-0177-ITA	Landslide	45.658855380210774	11.848975098160608	Very high sHDI
1996-0178-ESP	Landslide	42.205282962145965	-0.07339542883795448	Very high sHDI
1996-0181-IND	Flood	33.25727575686836	75.06508258071649	Low sHDI
1996-0182-THA	Storm	16.2945991722996	101.1743534613082	Medium sHDI
1996-0183-IND	Flood	26.925602963038816	80.56105898339095	Low sHDI
1996-0186-MNG	Flood	47.91575474771336	107.16572771053704	Medium sHDI
1996-0192-PAK	Flood	32.07282411860117	74.47028364059558	Low sHDI
1996-0195-AUS	Storm	-33.88971832244833	151.20330368995556	Very high sHDI
1996-0196-BGD	Flood	22.142568490199604	90.11957801631928	Low sHDI
1996-0197-MYS	Landslide	4.036641649545933	101.37075108568956	Medium sHDI
1996-0198-MEX	Storm	21.106709944649904	-101.66056700357846	Medium sHDI
1996-0199-USA	Storm	40.30044634555514	-89.73953234914762	Very high sHDI
1996-0201-DOM	Storm	19.227142080640235	-69.48030072308994	Medium sHDI
1996-0202-CHN	Storm	26.921585256658194	108.82360668013555	Low sHDI
1996-0203-MEX	Storm	30.51824565871852	-115.07974259323365	High sHDI
1996-0207-GMB	Flood	13.563631601445762	-15.070584148193864	Low sHDI
1996-0208-IND	Landslide	17.2764498707427	77.34496066508007	Low sHDI
1996-0215-LAO	Flood	18.59173606072944	104.23886086911824	Low sHDI
1996-0221-KHM	Flood	12.849231793084297	106.12359472850773	Low sHDI
1996-0222-IDN	Landslide	0.9567721623415306	104.07624333607168	Medium sHDI
1996-0226-CHN	Storm	22.722433523583753	112.85496736574652	Medium sHDI
1996-0227-VNM	Storm	18.98787728128561	105.15398668121314	Low sHDI
1996-0230-BEN	Flood	7.240732059904927	2.3787761653283224	Low sHDI
1996-0231-CUB	Storm	22.595725735306036	-80.20686708363522	Medium sHDI
1996-0232-CRI	Storm	9.312475535066254	-83.81168234009634	High sHDI
1996-0233-CAF	Flood	6.7807437278106475	19.1346390634012	Low sHDI
1996-0235-ITA	Flood	44.479307014657614	7.587428345999715	Very high sHDI
1996-0240-COL	Flood	6.675510695100018	-73.5149915076123	Medium sHDI
1996-0242-TTO	Flood	10.437211384339289	-61.33365589586703	Medium sHDI
1996-0244-HTI	Storm	19.82142776295651	-73.03602699413007	Low sHDI
1996-0245-IND	Flood	14.527274923024576	78.11591148414641	Low sHDI
1996-0246-IDN	Flood	-7.487116978038117	109.24618692243068	Medium sHDI
1996-0248-VNM	Flood	10.515031678944723	105.65273139527936	Low sHDI
1996-0252-GBR	Storm	56.83525613618581	-4.182581697541469	Very high sHDI
1996-0256-IND	Storm	18.934688066360437	80.64616758497773	Medium sHDI
1996-0257-PHL	Storm	12.111984543071662	123.49824398422386	Medium sHDI
1996-0265-HND	Flood	15.588959135769226	-86.58085593579997	Medium sHDI
1996-0272-AUS	Flood	-30.189164426220128	153.04064828939678	Very high sHDI
1996-0274-USA	Storm	31.492249226861738	-99.35770016916256	Very high sHDI
1996-0275-ZAF	Landslide	-28.239542253958337	26.12648385131202	Medium sHDI
1996-0279-AZO	Storm	37.81978380495267	-25.730327445883905	High sHDI
1996-0280-PNG	Landslide	-6.95645981001759	141.90679327076708	Low sHDI
1996-0281-ESP	Flood	37.40322961869987	-5.548962510970288	High sHDI
1996-0281-PRT	Flood	38.57733193198385	-28.69979115278612	High sHDI
1996-0282-MYS	Storm	5.329581290322999	116.26315673527844	Medium sHDI
1996-0286-IDN	Flood	0.16456079526150777	102.5121774010205	Medium sHDI
1996-0294-RUS	Landslide	47.601759951811445	41.40850505558466	Medium sHDI
1996-0295-USA	Flood	43.410524271528026	-118.00769961507632	Very high sHDI
1996-0297-CHN	Landslide	26.82120836049533	106.87216066987445	Low sHDI
1996-0298-IND	Storm	16.5830907832625	79.55985921150257	Low sHDI
1996-0299-JPN	Landslide	36.03016548908342	137.50959269397546	Very high sHDI
1996-0311-MUS	Storm	-20.36799657298923	57.52974145873552	Medium sHDI
1996-0315-NZL	Storm	-37.99150377375549	175.4953402942153	Very high sHDI
1996-0316-AUS	Storm	-33.23988915593416	148.88230918754286	Very high sHDI
1996-0317-AUS	Storm	-33.88971832244833	151.20330368995556	Very high sHDI
1996-0320-AUS	Flood	-32.15745117743398	147.018526182522	Very high sHDI
1996-0321-AUS	Storm	-30.5466345315525	151.95755652202638	Very high sHDI
1996-0322-AUS	Storm	-32.66054440988473	150.96423992466617	Very high sHDI
1996-0347-JPN	Storm	32.618497473750644	130.75627792049963	Very high sHDI
1996-0348-PAK	Landslide	34.61445713014613	73.98311305222862	Low sHDI
1996-0350-BGD	Storm	22.376807761228548	89.73864432539997	Low sHDI
1996-0351-BGD	Storm	22.32228476742916	90.26297952087567	Low sHDI
1996-0359-RUS	Flood	57.19369625957159	106.41398295372018	Medium sHDI
1996-0363-ZAF	Cold wave	-28.727198318190748	30.727748598900153	Medium sHDI
1996-0372-PHL	Landslide	13.784875387023206	124.23585419564785	Low sHDI
1996-0447-VNM	Flood	15.30987785921002	108.0068492303227	Low sHDI
1996-0449-USA	Storm	39.10699071075407	-80.13982162269359	Very high sHDI
1996-0450-USA	Storm	40.592084093522914	-76.93395226904573	Very high sHDI
1996-0452-USA	Wildfire	33.255998063240675	-99.11103165123608	Very high sHDI
1996-0453-USA	Storm	33.33353239327264	-88.34471740184075	Very high sHDI
1996-0455-USA	Storm	39.21879750190041	-91.290037932252	Very high sHDI
1996-0462-VEN	Flood	9.918325403741717	-65.02917142809301	Medium sHDI
1996-0463-HTI	Flood	19.782219587454	-72.52748486633865	Low sHDI
1996-0464-EGY	Flood	27.443238037177444	30.860498830225332	Low sHDI
1996-0465-IRN	Flood	36.545691894078466	53.367135090616735	Medium sHDI
1996-0467-MEX	Flood	23.427379812473728	-99.93369602748167	Medium sHDI
1996-0468-SDN	Flood	15.86244404707042	32.81121998569467	Low sHDI
1996-0471-RUS	Flood	53.415077194462974	136.93812953203235	High sHDI
1996-0474-KEN	Flood	-0.49028484764465385	34.483723360273395	Low sHDI
1996-0475-UKR	Flood	50.49455115069854	32.827811283724856	Medium sHDI
1996-0476-IRN	Flood	32.269042200774244	48.49780802228971	Medium sHDI
1996-0493-CHN	Storm	24.47797992508447	115.298983293207	Medium sHDI
1996-0494-USA	Flood	40.87373201243681	-77.79968499983504	Very high sHDI
1996-0495-IDN	Flood	-6.208052127650431	106.83814305633504	High sHDI
1996-0496-IND	Flood	25.08214519531269	90.382169411952475	Low sHDI
1996-0498-YEM	Flood	14.224308374025949	43.42887372245711	Low sHDI
1996-0499-CZE	Flood	50.02532900088166	17.459224431293677	High sHDI
1996-0500-VNM	Storm	20.195798772678636	105.31993552039862	Low sHDI
1996-0503-IND	Flood	26.22137115864116	86.48008301500023	Low sHDI
1996-9328-IND	Drought	26.58318105861897	73.84662381960803	Low sHDI
1997-0002-BRA	Flood	-18.455998908992296	-44.6729975688071	Medium sHDI
1997-0006-FRA	Cold wave	50.495927107366434	2.288595476379931	Very high sHDI
1997-0008-USA	Flood	39.72221740880734	-117.42757096892858	Very high sHDI
1997-0016-NZL	Flood	-43.64615968146941	171.42952608597162	Very high sHDI
1997-0025-MWI	Flood	-16.330927965737597	34.833086061958284	Low sHDI
1997-0026-MOZ	Flood	-17.257723228845123	34.580284782189565	Low sHDI
1997-0027-PER	Landslide	-8.72962186365965	-74.59326708173252	Medium sHDI
1997-0033-ZAF	Flood	-28.727198318190748	30.727748598900153	Medium sHDI
1997-0037-NZL	Storm	-37.99150377375549	175.4953402942153	Very high sHDI
1997-0040-USA	Flood	38.06972269862905	-80.51323769013047	Very high sHDI
1997-0049-TZA	Flood	-9.11157721592392	39.013369647510224	Low sHDI
1997-0062-MEX	Cold wave	26.78463778723618	-101.48031628579557	High sHDI
1997-0078-CHL	Wildfire	-36.95277409822053	-72.91934631181928	High sHDI
1997-0082-CAN	Flood	54.9261225888865	-97.43251269164952	Very high sHDI
1997-0083-USA	Flood	47.922036625150895	-97.457420772237	Very high sHDI
1997-0092-ECU	Flood	-1.538370722076464	-79.22347593091864	Medium sHDI
1997-0097-AFG	Flood	36.56782578052932	68.9844120539551	Low sHDI
1997-0104-CHN	Storm	23.349898107204947	113.41015550774917	Medium sHDI
1997-0111-ARM	Flood	39.537995811407754	46.07320225208501	Medium sHDI
1997-0112-USA	Storm	31.014674781800927	-95.88894738026346	Very high sHDI
1997-0114-BGD	Storm	22.058558702509675	90.57079351930324	Low sHDI
1997-0121-CHN	Storm	28.209184670904804	113.10941904748088	Low sHDI
1997-0122-CHN	Landslide	30.61261114500863	102.72366425971418	Low sHDI
1997-0124-IND	Landslide	27.566665715725865	88.47706195792156	Low sHDI
1997-0127-USA	Flood	46.39787334564594	-113.49220312497184	Very high sHDI
1997-0134-CHL	Storm	-40.55049776484224	-72.47291407457409	High sHDI
1997-0136-CHL	Storm	-32.82899286383228	-70.34387633171534	High sHDI
1997-0137-CHL	Flood	-27.569198977816413	-69.93104547056306	High sHDI
1997-0140-AZE	Flood	40.85380490630104	47.15485292919801	Medium sHDI
1997-0142-CZE	Flood	49.23294609232227	16.44998540783829	High sHDI
1997-0143-POL	Flood	51.33985545014876	16.450896223286577	High sHDI
1997-0144-CHN	Flood	24.46403484849396	105.22678057618866	Medium sHDI
1997-0145-JPN	Landslide	34.519904349525866	135.97924233517898	Very high sHDI
1997-0152-BRA	Storm	-24.63264973738192	-51.628119043291306	Medium sHDI
1997-0153-AUS	Landslide	-32.165016738509216	147.0088775480243	Very high sHDI
1997-0154-DEU	Flood	52.22266688904086	10.411095744416215	Very high sHDI
1997-0156-PAK	Flood	33.80555280071596	73.62938914313669	Low sHDI
1997-0159-FRA	Wildfire	43.962729415581286	6.053957612334716	Very high sHDI
1997-0162-DZA	Flood	36.40352736252517	8.20970381744634	Medium sHDI
1997-0165-IND	Landslide	26.91310327673889	88.3888540279278	Low sHDI
1997-0166-ROU	Flood	45.96394915235516	24.875234410363426	Medium sHDI
1997-0167-KOR	Flood	36.5030163597778	126.87258723556526	High sHDI
1997-0168-CHN	Storm	22.658758151671005	114.1399150268774	Medium sHDI
1997-0170-IND	Flood	27.883841822015317	79.92179965656564	Low sHDI
1997-0171-NPL	Landslide	27.164156452941658	87.218931858053793	Low sHDI
1997-0174-USA	Wildfire	37.24481828068912	-119.6083226049263	Very high sHDI
1997-0177-MMR	Flood	22.142063292501852	97.0087844282532	Low sHDI
1997-0179-CHN	Storm	30.73987059709583	118.40825487448106	Low sHDI
1997-0182-IND	Flood	22.123294155801165	88.42014327695964	Low sHDI
1997-0183-PAK	Flood	30.81425717238069	72.14286935582831	Low sHDI
1997-0184-THA	Storm	9.040952077486146	99.09178405444844	Medium sHDI
1997-0186-CHN	Storm	23.349898107204947	113.41015550774917	Medium sHDI
1997-0188-PRY	Storm	-25.499268167373415	-54.65821448488452	Medium sHDI
1997-0191-VEN	Flood	10.249797073672926	-66.35671638304437	High sHDI
1997-0194-RUS	Wildfire	54.02147637418476	81.12078359096833	Medium sHDI
1997-0196-CHN	Flood	26.82120836049533	106.87216066987445	Low sHDI
1997-0199-BEN	Flood	6.549381022454019	1.8763646515876644	Low sHDI
1997-0200-BLR	Storm	53.14276404932208	26.70972344827988	Medium sHDI
1997-0203-PHL	Storm	15.362948627173257	120.8227575858878	Medium sHDI
1997-0206-KAZ	Wildfire	48.88072941183002	84.23512167180503	Medium sHDI
1997-0210-PER	Wildfire	-13.257014532328132	-72.29313721395283	Medium sHDI
1997-0213-THA	Flood	15.995575895019591	103.16904064640028	Medium sHDI
1997-0214-JPN	Storm	32.618497473750644	130.75627792049963	Very high sHDI
1997-0215-USA	Flood	46.314542544864366	-94.31022018424346	Very high sHDI
1997-0219-USA	Wildfire	37.24481828068912	-119.6083226049263	Very high sHDI
1997-0220-IDN	Wildfire	-1.4657524178028245	112.56685478308955	Medium sHDI
1997-0226-IND	Storm	16.5830907832625	79.55985921150257	Low sHDI
1997-0235-BGD	Storm	22.43325270063916	90.82196855341914	Low sHDI
1997-0236-MAR	Flood	33.32244029058912	-4.854492088374034	Low sHDI
1997-0237-ESP	Flood	38.29877736989561	-1.333619393734387	High sHDI
1997-0238-MEX	Storm	16.745155421004526	-94.66685633813276	Medium sHDI
1997-0243-MEX	Storm	16.950492039353303	-96.49594333212816	Medium sHDI
1997-0249-BRA	Flood	-27.57387661980024	-52.26256277094894	Medium sHDI
1997-0251-PAK	Storm	30.81425717238069	72.14286935582831	Low sHDI
1997-0252-PHL	Storm	5.288496231061775	119.9707920678118	Low sHDI
1997-0255-KEN	Flood	1.644173403494497	39.10968481347186	Low sHDI
1997-0258-BGD	Storm	24.10581670927927	90.44293120240904	Low sHDI
1997-0267-VNM	Storm	10.676303671509205	106.51618052637102	Low sHDI
1997-0269-ARG	Flood	-28.76933695663963	-57.79799759099955	High sHDI
1997-0271-PRT	Storm	39.29591146738061	-8.47159880906732	High sHDI
1997-0272-AZO	Landslide	37.76216848385626	-25.26455264047814	High sHDI
1997-0273-ESP	Storm	38.71003835787069	-6.139989980966269	High sHDI
1997-0275-MEX	Storm	16.95029448201028	-96.4262722710555	Medium sHDI
1997-0276-KWT	Flood	29.55271598795718	47.47176950146876	High sHDI
1997-0277-TJK	Landslide	39.21052638067603	68.65907023173457	Low sHDI
1997-0278-ITA	Storm	40.85870076677908	14.839217780013264	High sHDI
1997-0280-UGA	Landslide	1.021067221546858	34.198099343780875	Low sHDI
1997-0290-MEX	Cold wave	20.63038185868538	-103.36569362832118	High sHDI
1997-0291-RUS	Cold wave	55.68118513249638	37.56747534631712	High sHDI
1997-0295-COD	Flood	0.5300177677671822	25.21157458434122	Low sHDI
1997-0299-PRY	Flood	-22.324096588515825	-58.756806645740326	Medium sHDI
1997-0301-UGA	Flood	1.1547502047288758	31.913673001798237	Low sHDI
1997-0306-TZA	Flood	-5.265922886239343	32.819952103524955	Low sHDI
1997-0307-USA	Storm	32.65536638708589	-83.4587389938423	Very high sHDI
1997-0308-URY	Storm	-31.11315113198689	-56.55004043663164	High sHDI
1997-0315-USA	Storm	46.05969157407671	-98.14283030769106	Very high sHDI
1997-0316-BGD	Cold wave	25.631425206263486	88.78550188256216	Low sHDI
1997-0317-USA	Storm	34.18803371921502	-86.60593110933824	Very high sHDI
1997-0318-USA	Flood	38.127391131119595	-118.37308891602648	Very high sHDI
1997-0322-AFG	Landslide	36.70834776168332	67.11576341514576	Low sHDI
1997-0327-USA	Storm	31.492249226861738	-99.35770016916256	Very high sHDI
1997-0331-EGY	Storm	29.969561263196933	31.584977650478983	High sHDI
1997-0332-USA	Storm	33.0981691122825	-85.1413850872701	Very high sHDI
1997-0333-USA	Storm	40.19214322277299	-89.9073176974158	Very high sHDI
1997-0335-ROU	Storm	44.15992096917772	23.632629804681265	Medium sHDI
1997-0337-IND	Flood	23.20105303837357	72.4686618319826	Low sHDI
1997-0338-PAK	Storm	26.08900046760239	68.81504508912596	Low sHDI
1997-0340-GBR	Flood	56.83525613618581	-4.182581697541469	Very high sHDI
1997-0341-USA	Storm	43.24209337511751	-86.83420884423148	Very high sHDI
1997-0342-CHN	Flood	29.231410487484336	103.481377041787	Low sHDI
1997-0343-CHN	Heat wave	40.190279615544206	116.3968879127535	Medium sHDI
1997-0345-CHN	Landslide	30.983396061280004	103.38425562135689	Low sHDI
1997-0348-IND	Flood	28.646711030405612	77.10832600686236	Medium sHDI
1997-0349-USA	Storm	38.99870406146726	-105.54809959524276	Very high sHDI
1997-0350-GBR	Flood	56.83525613618581	-4.182581697541469	Very high sHDI
1997-0351-USA	Storm	40.20193781996439	-87.50848208166823	Very high sHDI
1997-0353-BGD	Storm	21.486181423594996	92.06743044000488	Low sHDI
1997-0354-CHN	Flood	26.474824649091143	113.0266212634331	Low sHDI
1997-0356-AFG	Flood	34.76433328693121	70.15905348682243	Low sHDI
1997-0357-IND	Flood	11.488301860137373	78.20952329648482	Low sHDI
1997-0358-VNM	Storm	17.349012058541433	106.5511074676515	Medium sHDI
1997-0360-USA	Storm	35.579257427434904	-77.01530145928245	Very high sHDI
1997-0526-ECU	Flood	-1.0356217731390225	-79.74863555012773	Medium sHDI
1997-0530-PER	Storm	-8.574870937022798	-77.49346937178231	Medium sHDI
1997-0555-GRC	Flood	38.57710700949987	22.625251384682105	High sHDI
1997-0558-CHN	Flood	28.053925451611267	114.55353974861488	Medium sHDI
1997-0559-MYS	Storm	5.983068902266645	100.5420861208166	Medium sHDI
1997-0561-IRN	Flood	37.46655952232915	46.53342298870232	Medium sHDI
1997-0562-CHN	Flood	27.65288722690158	104.00438025578086	Low sHDI
1997-0563-IRN	Flood	38.24986174731224	48.222014573933215	Medium sHDI
1997-0564-RUS	Flood	51.58720709859554	94.79067322491824	Medium sHDI
1997-0566-BOL	Flood	-13.81793974474833	-66.55153264184243	Medium sHDI
1997-0567-PHL	Flood	8.683060567940386	125.86566334985191	Medium sHDI
1997-0569-COL	Flood	9.6960821160471	-75.1608409761171	Medium sHDI
1997-0571-USA	Storm	43.82670152703257	-90.83758308567694	Very high sHDI
1997-0572-BGR	Flood	46.576896546753375	29.636123999610657	High sHDI
1997-9244-IDN	Drought	-5.314176957671892	138.60919531680472	Medium sHDI
1997-9525-VNM	Drought	16.20500944113595	107.11456118431568	Medium sHDI
1997-9557-CHN	Drought	36.35044251213629	118.14692357205855	Medium sHDI
1998-0001-MEX	Landslide	18.731339553026725	-99.00634125694704	Medium sHDI
1998-0002-BGD	Cold wave	23.08986362725321	89.17796760177585	Low sHDI
1998-0003-CAN	Storm	50.44365127236816	-86.07149270510133	Very high sHDI
1998-0004-JPN	Storm	35.13080256162858	139.53977556915018	Very high sHDI
1998-0007-GBR	Storm	52.34022744578319	-3.762248309222931	Very high sHDI
1998-0008-USA	Flood	32.79039682832772	-86.82791140904634	Very high sHDI
1998-0011-AUS	Flood	-19.39057894334387	146.71207742935226	Very high sHDI
1998-0014-PER	Landslide	-14.234706779457008	-75.57460116385701	Medium sHDI
1998-0016-USA	Storm	45.38083853091208	-69.23049117786046	Very high sHDI
1998-0018-MWI	Flood	-12.300655195281507	34.278613416407275	Low sHDI
1998-0019-MOZ	Landslide	-16.018997582174688	35.99092075460938	Low sHDI
1998-0022-AUS	Flood	-14.690074772081358	132.19496461966804	Very high sHDI
1998-0023-GRC	Flood	39.349282840237706	25.9900208756025	High sHDI
1998-0024-USA	Storm	29.05853317143923	-81.18150192252662	Very high sHDI
1998-0025-USA	Storm	37.24481828068912	-119.6083226049263	Very high sHDI
1998-0029-ARG	Storm	-34.619498237726674	-58.45220749229041	High sHDI
1998-0030-BOL	Landslide	-18.84000256692639	-65.30766614871222	Medium sHDI
1998-0031-USA	Storm	31.436852494403126	-98.28798290936852	Very high sHDI
1998-0039-PER	Landslide	-15.843335166200555	-72.47526059016438	Medium sHDI
1998-0040-URY	Flood	-32.34935471583505	-56.02995057304267	High sHDI
1998-0048-PAK	Flood	28.319765882672545	65.89247928447583	Low sHDI
1998-0052-YEM	Flood	20.75465183311606	41.50228006377086	Low sHDI
1998-0053-ZMB	Flood	-10.49287757557127	31.154994858307745	Low sHDI
1998-0054-AFG	Flood	31.332720582908262	64.09975381312448	Low sHDI
1998-0055-MEX	Storm	32.343740574057136	-116.839379497911	High sHDI
1998-0056-TJK	Landslide	38.25689422929208	68.58506632551328	Low sHDI
1998-0057-IDN	Wildfire	-1.6031589171686131	113.41243744880516	Medium sHDI
1998-0061-IND	Landslide	31.912965645956906	77.23389147162816	Medium sHDI
1998-0064-PAK	Landslide	26.166861436990512	68.86531955865136	Low sHDI
1998-0066-USA	Flood	32.71863237712604	-85.03982917889007	Very high sHDI
1998-0067-USA	Storm	35.95660444997047	-86.81586593711208	Very high sHDI
1998-0070-BRA	Wildfire	-18.449789228125304	-55.956896459233086	Medium sHDI
1998-0075-KOR	Storm	33.380500755871225	126.55621695889374	High sHDI
1998-0080-ARG	Flood	-29.320195377804083	-59.50502525061102	High sHDI
1998-0085-IRN	Flood	34.233409089086486	55.45509782973605	Medium sHDI
1998-0088-PHL	Wildfire	15.494929111557392	121.01740292702088	Medium sHDI
1998-0091-CAN	Flood	45.34376777492441	-67.47993351253754	Very high sHDI
1998-0092-USA	Storm	43.53217707866251	-90.90718936784616	Very high sHDI
1998-0096-TZA	Flood	-2.969581231125162	35.918748976167194	Low sHDI
1998-0097-USA	Storm	35.00049575433928	-88.04353340238458	Very high sHDI
1998-0106-IND	Storm	26.001417709564617	76.70986617614395	Low sHDI
1998-0111-TJK	Flood	38.766238405024154	68.86396675867437	Low sHDI
1998-0112-TZA	Flood	-6.872502380917407	39.29416114757376	Low sHDI
1998-0115-CHN	Storm	30.556208054584083	112.95726934062772	Medium sHDI
1998-0119-ITA	Landslide	40.85870076677908	14.839217780013264	High sHDI
1998-0121-RUS	Flood	59.967233235447175	40.49906443565927	High sHDI
1998-0124-MEX	Wildfire	17.714221781930558	-95.51194833894914	Medium sHDI
1998-0157-IRN	Flood	35.797965558204424	48.79452943734444	Medium sHDI
1998-0159-VNM	Storm	20.03315751106145	105.34581386968117	Medium sHDI
1998-0164-BGD	Storm	22.135313828020948	91.91698354778607	Low sHDI
1998-0166-RUS	Flood	54.58088303078166	53.70656478702531	High sHDI
1998-0167-TUR	Flood	41.119744916649104	31.731380434887235	Medium sHDI
1998-0168-USA	Storm	44.67477895572264	-92.86325204591132	Very high sHDI
1998-0178-IND	Landslide	26.348923569465107	92.8232596720624	Low sHDI
1998-0183-IND	Storm	22.881584570759337	71.6593151714099	Low sHDI
1998-0185-USA	Wildfire	28.660371461100077	-82.51055921801486	Very high sHDI
1998-0189-TUR	Flood	38.10682864937553	40.34494211395253	Medium sHDI
1998-0192-AUS	Flood	-36.850285835172166	144.30562888809425	Very high sHDI
1998-0193-ROU	Flood	46.40951131892934	25.01566904671448	Medium sHDI
1998-0194-RUS	Storm	55.68118513249638	37.56747534631712	High sHDI
1998-0198-TJK	Flood	38.73724754481571	71.09929483832883	Low sHDI
1998-0203-BGD	Flood	24.28572339698643	90.23654512289222	Low sHDI
1998-0204-ITA	Heat wave	39.06754337524062	16.350322015918817	High sHDI
1998-0211-NZL	Flood	-39.336367622670615	173.46981448053884	Very high sHDI
1998-0213-KGZ	Flood	41.4172917406726	72.47218544673896	Medium sHDI
1998-0221-NPL	Flood	27.904139475681816	84.56167055080304	Low sHDI
1998-0222-MLI	Flood	15.764441764283475	0.9017478698985084	Low sHDI
1998-0224-SVK	Flood	49.14145668440185	20.994030440320763	High sHDI
1998-0225-POL	Flood	50.36866594778547	16.609178240970238	High sHDI
1998-0227-AUS	Flood	-30.356606222222947	149.56450784556245	Very high sHDI
1998-0228-USA	Storm	39.35444701369192	-116.6557233796683	Very high sHDI
1998-0230-GRC	Wildfire	39.31441223886278	22.61150360570938	Very high sHDI
1998-0231-ESP	Wildfire	41.73270828002797	1.982729218606199	Very high sHDI
1998-0240-UGA	Flood	1.6217229345013855	32.738108738029894	Low sHDI
1998-0242-BRA	Flood	-5.801494083327955	-35.22918978445721	Medium sHDI
1998-0248-JPN	Flood	36.89763637420668	139.88913929388937	Very high sHDI
1998-0251-SDN	Flood	17.2443954131037	30.52964528244523	Low sHDI
1998-0253-IND	Landslide	25.68021027241077	85.60461739845509	Low sHDI
1998-0254-JPN	Landslide	35.78203909795573	137.052570975939	Very high sHDI
1998-0255-TUR	Flood	40.86537813639825	40.30033540361726	Medium sHDI
1998-0256-USA	Flood	44.63694575403772	-90.01136665588517	Very high sHDI
1998-0261-AUS	Flood	-34.36927329144554	150.83747228257087	Very high sHDI
1998-0262-IND	Landslide	30.124824183215217	79.1971035200322	Medium sHDI
1998-0263-YEM	Flood	14.360948880756032	44.86578247967027	Low sHDI
1998-0277-USA	Storm	31.492249226861738	-99.35770016916256	Very high sHDI
1998-0278-JPN	Storm	37.412982088584975	140.2943338639994	Very high sHDI
1998-0281-MEX	Storm	28.29057040185058	-113.61337130200388	High sHDI
1998-0282-NPL	Flood	28.309918069524176	84.35444872915585	Low sHDI
1998-0286-USA	Wildfire	37.24481828068912	-119.6083226049263	Very high sHDI
1998-0289-MEX	Flood	22.967246179121652	-102.99295827190218	Medium sHDI
1998-0292-BEL	Flood	50.87268835276564	4.590242858444666	Very high sHDI
1998-0293-NLD	Flood	51.96757881538438	4.5579774973229545	Very high sHDI
1998-0294-MEX	Storm	15.682533246075616	-93.22044692461844	Medium sHDI
1998-0295-DOM	Storm	18.557282675924487	-69.45114212922452	Medium sHDI
1998-0296-PHL	Storm	15.115557360954249	121.57945131853748	Medium sHDI
1998-0297-JPN	Storm	43.370488468426295	142.5495666861047	Very high sHDI
1998-0300-RUS	Wildfire	50.21402517811111	143.4268292946663	High sHDI
1998-0302-KOR	Storm	36.266223864302816	128.70284981100266	High sHDI
1998-0304-USA	Storm	38.48396382684625	-98.37987620547052	Very high sHDI
1998-0306-USA	Wildfire	37.24481828068912	-119.6083226049263	Very high sHDI
1998-0309-PHL	Storm	17.419837734124055	121.29428434899816	Medium sHDI
1998-0311-JPN	Storm	34.60456751994218	132.78666967172018	Very high sHDI
1998-0313-IND	Storm	19.450166695969852	76.11103088577453	Low sHDI
1998-0314-PHL	Storm	13.214744823944727	123.61571603722312	Medium sHDI
1998-0315-USA	Storm	33.75091436031587	-101.22036898605654	Very high sHDI
1998-0316-VNM	Flood	13.43812931598486	108.91315621940912	Medium sHDI
1998-0319-USA	Wildfire	37.24481828068912	-119.6083226049263	Very high sHDI
1998-0320-IRN	Flood	37.94527456206005	48.4824190555578	Medium sHDI
1998-0329-BEN	Flood	10.195742724920787	2.236919613853439	Low sHDI
1998-0332-BRA	Flood	-24.63264973738192	-51.628119043291306	Medium sHDI
1998-0355-IDN	Flood	1.331846457360621	116.38167577478556	Medium sHDI
1998-0356-NER	Flood	14.948765943947906	9.715306890533478	Low sHDI
1998-0359-UKR	Flood	48.40477838229726	23.28086486550755	Medium sHDI
1998-0366-USA	Storm	38.48396382684625	-98.37987620547052	Very high sHDI
1998-0372-MYS	Flood	5.8689061092055574	100.63366309903836	High sHDI
1998-0373-BGD	Storm	22.380293863389564	89.13905390854056	Low sHDI
1998-0374-VNM	Storm	14.13968755280884	108.00604522037384	Medium sHDI
1998-0379-IND	Storm	22.41064814172208	87.26271034123974	Low sHDI
1998-0380-HTI	Storm	18.468038631557555	-72.85152153823736	Low sHDI
1998-0380-USA	Storm	31.2648162654261	-87.48966102116746	Very high sHDI
1998-0381-CUB	Storm	22.550508776917432	-80.00953715772918	Medium sHDI
1998-0392-IND	Flood	25.484782945032592	82.46304318930447	Low sHDI
1998-0395-BGR	Cold wave	42.67124086455693	23.41742122533655	High sHDI
1998-0397-COG	Flood	2.085194052502922	17.449505164198186	Low sHDI
1998-0404-PHL	Storm	11.92944110845776	121.75761522547704	Medium sHDI
1998-0408-ROU	Cold wave	46.69199724491375	27.070949641048035	High sHDI
1998-0409-TGO	Flood	10.087206833880492	0.6858023239349894	Low sHDI
1998-0413-ZAF	Storm	-32.15336053324332	26.447178069811297	Medium sHDI
1998-0434-VNM	Storm	12.775591412532572	107.95126176277633	Medium sHDI
1998-0436-FRA	Storm	47.36767501452792	-1.0132314318775346	Very high sHDI
1998-0437-AFG	Landslide	35.27690475266832	69.15163051070894	Low sHDI
1998-0439-IND	Landslide	27.566665715725865	88.47706195792156	Low sHDI
1998-0441-GBR	Flood	52.09089886381671	-1.5091098868511528	Very high sHDI
1998-0442-ZAF	Wildfire	-33.822015719332164	22.0125956473339	High sHDI
1998-0443-KEN	Flood	-1.3990201103591595	33.385245404615844	Low sHDI
1998-0444-CHN	Storm	30.71725879139728	105.37772684017251	Low sHDI
1998-0445-CHN	Flood	27.421299730979253	113.51173789305452	Low sHDI
1998-0448-MEX	Flood	16.48962326755552	-92.47523443304588	Medium sHDI
1998-0449-IND	Flood	20.585656873389965	74.52966341495465	Low sHDI
1998-0450-IND	Flood	17.385487802571056	78.46454163198348	Medium sHDI
1998-0451-GBR	Storm	52.34022744578319	-3.762248309222931	Very high sHDI
1998-0453-MEX	Cold wave	20.63038185868538	-103.36569362832118	High sHDI
1998-0455-IND	Cold wave	26.640142327498687	77.84071351913789	Low sHDI
1998-0600-USA	Storm	37.53745099710652	-89.66483159723782	Very high sHDI
1998-0601-DEU	Storm	49.90570610860093	8.554379706128419	Very high sHDI
1998-0605-USA	Flood	42.561417336679554	-87.84660231223161	Very high sHDI
1998-0606-USA	Flood	42.17285919704444	-88.22326942256974	Very high sHDI
1998-0608-RUS	Flood	45.27074302922763	39.458351392124555	Medium sHDI
1998-0610-USA	Storm	35.79916384861097	-79.57713635063253	Very high sHDI
1998-0611-USA	Storm	31.436852494403126	-98.28798290936852	Very high sHDI
1999-0002-IDN	Flood	-3.7994938669318294	119.95674966144328	Medium sHDI
1999-0003-MYS	Flood	3.2275579723970766	103.20899264702022	High sHDI
1999-0007-IDN	Landslide	-8.369825760024701	115.13414439186867	Medium sHDI
1999-0009-CAN	Storm	43.72681592567249	-79.38976989803744	Very high sHDI
1999-0013-CHL	Wildfire	-33.79379222008337	-70.75182641686189	High sHDI
1999-0015-ZAF	Storm	-30.961678535844904	27.93601938381424	Medium sHDI
1999-0021-FRA	Flood	43.962729415581286	6.053957612334716	Very high sHDI
1999-0036-TJK	Storm	40.383534719542354	69.75132786025132	Medium sHDI
1999-0050-AUT	Landslide	47.03437507444071	10.482885185966952	Very high sHDI
1999-0052-FRA	Landslide	46.05896042483695	6.427887591328453	Very high sHDI
1999-0053-PHL	Flood	9.684772412486794	123.27742606304244	Medium sHDI
1999-0066-IRN	Flood	31.758587474516023	56.20497587659698	Medium sHDI
1999-0068-RUS	Cold wave	60.905443325517886	155.11546904757435	High sHDI
1999-0071-MOZ	Flood	-17.511955580722173	35.60201999408723	Low sHDI
1999-0081-THA	Flood	8.305109121294128	99.675857130886	Medium sHDI
1999-0088-USA	Storm	40.94656388393444	-103.97545209047529	Very high sHDI
1999-0090-PAK	Flood	26.08900046760239	68.81504508912596	Low sHDI
1999-0091-GBR	Flood	51.2307069856386	0.7233669453506102	Very high sHDI
1999-0092-AUS	Storm	-22.521816036963795	114.16612471428324	Very high sHDI
1999-0094-USA	Wildfire	41.52732739240767	-99.81082862547392	Very high sHDI
1999-0103-CHN	Wildfire	27.393723005441636	111.3944474606744	Low sHDI
1999-0104-AUS	Storm	-33.88971832244833	151.20330368995556	Very high sHDI
1999-0105-BGD	Storm	25.779514997396795	89.0535379187596	Low sHDI
1999-0106-COL	Landslide	5.530427256554028	-76.64027455133534	Medium sHDI
1999-0107-USA	Storm	43.622325055072	-98.30732368577428	Very high sHDI
1999-0108-USA	Storm	31.613960933820614	-97.1262771403365	Very high sHDI
1999-0109-USA	Storm	32.65536638708589	-83.4587389938423	Very high sHDI
1999-0112-USA	Wildfire	28.660371461100077	-82.51055921801486	Very high sHDI
1999-0115-BGD	Storm	26.28534808586854	88.57614429373258	Low sHDI
1999-0118-CHN	Flood	27.737496627104058	113.44825419258454	Low sHDI
1999-0120-BOL	Flood	-16.55099469975832	-62.578688048792976	Medium sHDI
1999-0121-IND	Wildfire	29.949158173315016	79.62736004895112	Medium sHDI
1999-0124-VEN	Flood	10.180946315187263	-69.76516405889534	Medium sHDI
1999-0125-IND	Heat wave	21.599637933146788	79.16252451656038	Low sHDI
1999-0126-PNG	Flood	-7.43163662709936	142.0760051600286	Low sHDI
1999-0129-CHN	Storm	30.98853297785809	112.25775417166008	Medium sHDI
1999-0130-CHN	Storm	38.14171384224157	114.43127700930346	Medium sHDI
1999-0172-PHL	Landslide	12.249482016202547	123.93806532609614	Medium sHDI
1999-0175-BGR	Storm	41.53165089869181	25.444365316984666	Medium sHDI
1999-0176-CHN	Storm	41.07064335997517	122.0242535250612	Medium sHDI
1999-0177-IND	Storm	22.603140048080956	71.71994809964954	Low sHDI
1999-0178-PAK	Storm	30.069051133785965	71.82727929832993	Low sHDI
1999-0182-DEU	Flood	48.106220605356285	11.751388905369174	Very high sHDI
1999-0189-BGD	Storm	25.793775537464143	89.69185017149547	Low sHDI
1999-0190-BRA	Landslide	-12.906552017829256	-38.44041437032132	Medium sHDI
1999-0192-HTI	Flood	18.47145216024291	-72.33973500299201	Low sHDI
1999-0193-MEX	Flood	18.825438719205273	-90.29662468919662	High sHDI
1999-0194-MDA	Flood	47.170450180163456	28.222039634228	Medium sHDI
1999-0197-CHN	Landslide	30.61261114500863	102.72366425971418	Low sHDI
1999-0202-FRA	Storm	48.857171936653785	2.33806197058449	Very high sHDI
1999-0203-HUN	Flood	47.78390642240776	20.19831773351183	High sHDI
1999-0213-IND	Flood	21.62364078338445	79.9364354689482	Low sHDI
1999-0225-BGD	Flood	24.639962256325568	90.12833610238228	Low sHDI
1999-0229-TJK	Flood	39.076451111235734	70.23074136972043	Low sHDI
1999-0233-SVK	Flood	48.763645193420246	21.210191445425625	High sHDI
1999-0235-IRN	Flood	34.788057246392526	57.85185800934786	Medium sHDI
1999-0240-SCG	Flood	44.302875522843784	21.112184130521943	Medium sHDI
1999-0241-MEX	Flood	28.4566764666863	-107.07026126745704	High sHDI
1999-0243-JPN	Flood	33.39173161256206	130.20252174911087	Very high sHDI
1999-0244-VNM	Flood	11.446391782131638	107.83121849034195	Medium sHDI
1999-0247-KOR	Flood	37.611648429267454	127.89439107736796	Very high sHDI
1999-0253-PHL	Flood	15.56275586639004	120.727685152064	Medium sHDI
1999-0259-KHM	Flood	11.842876024889298	104.89651395092469	Low sHDI
1999-0262-PAK	Flood	30.81425717238069	72.14286935582831	Low sHDI
1999-0263-CHE	Landslide	46.21184911447045	7.602682757505733	Very high sHDI
1999-0266-USA	Storm	40.66751539211575	-111.9239185886708	Very high sHDI
1999-0269-THA	Flood	14.254015823635216	104.04788061668144	Medium sHDI
1999-0273-BOL	Wildfire	-15.371459101067762	-64.35043159119542	Medium sHDI
1999-0274-RUS	Wildfire	55.68118513249638	37.56747534631712	High sHDI
1999-0275-IRN	Flood	36.08767914327778	49.768377877422104	Medium sHDI
1999-0276-IRN	Flood	33.11252965319481	49.23930408812832	Medium sHDI
1999-0282-VEN	Flood	8.925279073979551	-65.00963675086486	Medium sHDI
1999-0283-BEL	Storm	50.47464067299936	3.9470857023795007	Very high sHDI
1999-0285-MEX	Flood	19.15969827180824	-98.55699225191252	High sHDI
1999-0286-GMB	Flood	13.518500944856626	-14.62914126605489	Low sHDI
1999-0292-SEN	Storm	12.89388566714025	-15.586426018148485	Low sHDI
1999-0293-NER	Flood	18.80482148746543	11.023580142147855	Low sHDI
1999-0294-CMR	Flood	8.986103269287561	13.261549560509367	Low sHDI
1999-0297-USA	Wildfire	37.24481828068912	-119.6083226049263	Very high sHDI
1999-0299-RUS	Storm	46.92852279408636	137.75463711759173	High sHDI
1999-0301-CHN	Storm	29.535503881617828	120.2973470701706	Medium sHDI
1999-0315-GHA	Flood	8.864092388126886	-1.1025260050585055	Low sHDI
1999-0316-SDN	Flood	18.44871585700347	29.214785119474815	Low sHDI
1999-0324-HND	Flood	14.75621153534777	-86.57737900140049	Medium sHDI
1999-0326-JPN	Storm	32.695580946991484	130.92086404217434	Very high sHDI
1999-0327-USA	Storm	36.27421143056331	-78.84645138581438	Very high sHDI
1999-0328-MEX	Storm	19.967239275936404	-102.86961198759968	Medium sHDI
1999-0338-CAN	Storm	45.85759962509574	-72.4706708829998	Very high sHDI
1999-0342-IDN	Wildfire	-1.4657524178028245	112.56685478308955	Medium sHDI
1999-0345-MLI	Flood	12.380424348275476	-5.563565280367838	Low sHDI
1999-0348-MRT	Flood	18.147340547076425	-12.25561387508666	Low sHDI
1999-0349-SLV	Flood	13.814436379856245	-89.42381902171422	Medium sHDI
1999-0353-THA	Flood	17.614661066279265	98.4663612401149	Medium sHDI
1999-0355-CHN	Storm	25.830634066551465	113.11148133416162	Medium sHDI
1999-0356-JPN	Flood	35.13080256162858	139.53977556915018	Very high sHDI
1999-0357-PAK	Storm	31.05398278851953	74.15829674328504	Low sHDI
1999-0363-NIC	Flood	11.74318821037019	-86.24896209710401	Medium sHDI
1999-0371-IND	Flood	24.98740042751465	81.13083072354301	Low sHDI
1999-0372-COL	Flood	1.8471549668408835	-76.48476742752553	Medium sHDI
1999-0374-CHN	Storm	24.577143376737276	117.12199768774371	Medium sHDI
1999-0390-PHL	Storm	12.764046006010316	122.84734364827104	Medium sHDI
1999-0391-MEX	Flood	18.547999887348027	-97.75717387911868	Medium sHDI
1999-0392-CHN	Storm	24.76685192614526	117.83852150280258	Medium sHDI
1999-0398-KOR	Storm	35.61679182968608	128.1057415394046	High sHDI
1999-0399-RUS	Flood	50.731667929853245	87.02667561129427	Medium sHDI
1999-0400-CUB	Storm	22.41031278958921	-80.72656310582154	High sHDI
1999-0401-IND	Storm	26.49056743313837	80.80886519849102	Low sHDI
1999-0402-BEN	Flood	7.98681547477901	2.140161879744511	Low sHDI
1999-0407-SDN	Flood	11.0317794917031	30.05149634518573	Low sHDI
1999-0413-CAF	Flood	5.468329174326228	17.689918688825376	Low sHDI
1999-0423-TGO	Flood	8.504136361944456	0.950509794318733	Low sHDI
1999-0425-IND	Storm	25.989665224087048	81.43096313463545	Low sHDI
1999-0426-ZAF	Flood	-28.727198318190748	30.727748598900153	Medium sHDI
1999-0427-THA	Flood	14.444990522980031	99.83286055658252	Medium sHDI
1999-0428-VNM	Flood	17.477380310481394	106.55798428902808	Medium sHDI
1999-0435-USA	Storm	28.701864400409654	-82.49011357753801	Very high sHDI
1999-0437-KHM	Flood	11.797502879858934	104.16505893795686	Low sHDI
1999-0442-COG	Flood	-1.30166457504026	15.070215904438196	Low sHDI
1999-0450-FRA	Flood	43.32435230058397	2.6299734124868253	Very high sHDI
1999-0534-NZL	Flood	-45.26526634294714	169.5498518004804	Very high sHDI
1999-0538-MRT	Storm	17.24853544377401	-13.407564154239603	Low sHDI
1999-0539-MRT	Flood	16.626635957248563	-15.696966216152394	Low sHDI
1999-0547-VEN	Flood	10.103909622227654	-70.49766959608367	Medium sHDI
1999-0548-YEM	Flood	16.575947218411127	49.25970003025087	Low sHDI
1999-0563-PER	Landslide	-14.234583738229954	-75.57467123255155	High sHDI
1999-0571-FRA	Storm	46.46298534704048	-0.17583247155703774	Very high sHDI
1999-0574-VNM	Flood	14.636550050665736	108.4482459246764	Medium sHDI
1999-0575-AFG	Flood	31.15454365132366	64.04752432040087	Low sHDI
1999-0576-BGD	Storm	22.322264608257186	90.55817819364874	Low sHDI
1999-0578-SCG	Flood	44.98935518784076	20.123329270145224	Medium sHDI
1999-0589-IDN	Landslide	-0.8953334790557722	100.43460913084164	Medium sHDI
1999-0593-ZAF	Flood	-28.727198318190748	30.727748598900153	Medium sHDI
1999-0598-PAN	Flood	8.183717576767977	-77.877389607265755	Medium sHDI
1999-0599-THA	Flood	9.082324411162292	99.3216568663505	Medium sHDI
1999-0605-ZAF	Wildfire	-32.15336053324332	26.447178069811297	Medium sHDI
1999-0608-PHL	Flood	8.79918652974386	126.10449166296624	Medium sHDI
1999-0612-COL	Landslide	1.5593082933059836	-77.8675701080445	Medium sHDI
1999-0616-THA	Flood	7.471672200743563	100.59070143224174	Medium sHDI
1999-0618-USA	Storm	35.8429134069632	-86.3430936204486	Very high sHDI
1999-0619-USA	Storm	37.507049190301736	-78.84914338602616	Very high sHDI
1999-0625-CHN	Storm	23.22443859016792	113.65608526663472	Medium sHDI
1999-0627-RUS	Cold wave	55.68118513249638	37.56747534631712	High sHDI
1999-0642-FRA	Wildfire	43.962729415581286	6.053957612334716	Very high sHDI
1999-0645-CHN	Flood	29.193180060836276	120.06886088892618	Medium sHDI
1999-0704-PER	Flood	-4.124100966217454	-74.4241516585279	Medium sHDI
1999-0723-PHL	Storm	20.552936304411613	121.8896267471046	Medium sHDI
1999-0724-PHL	Storm	15.28661622923624	120.1419424689371	Medium sHDI
1999-0725-PHL	Storm	15.38912462538203	120.81542424707958	Medium sHDI
1999-0726-PHL	Storm	16.69066783632299	121.22623260130422	Medium sHDI
1999-0727-PHL	Storm	15.38912462538203	120.81542424707958	Medium sHDI
1999-0728-PHL	Storm	13.27176223928581	123.47754641256654	Medium sHDI
1999-0729-PHL	Storm	13.27176223928581	123.47754641256654	Medium sHDI
1999-0731-CHN	Flood	31.839703403407533	117.22738656017526	Low sHDI
1999-0732-PHL	Landslide	14.598405594640784	121.03696664510925	Medium sHDI
1999-0733-CHN	Flood	25.830634066551465	113.11148133416162	Medium sHDI
1999-0734-BGD	Flood	25.09355372133077	89.08168475148307	Low sHDI
1999-0735-CHN	Flood	23.244698884289935	114.5034116512794	Medium sHDI
1999-0736-BGD	Flood	22.322264608257186	90.55817819364874	Low sHDI
1999-0737-USA	Storm	31.95996540444321	-97.40435573839784	Very high sHDI
1999-0740-USA	Flood	45.07814023940924	-123.7842578828685	Very high sHDI
2000-0002-AGO	Flood	-11.806347661723253	13.661836526267807	Low sHDI
2000-0003-BGD	Cold wave	23.835034842216825	90.27910027144353	Low sHDI
2000-0009-IRN	Storm	37.25141250610353	49.493829715298034	Medium sHDI
2000-0012-MOZ	Flood	-19.360617135455936	33.654345444295934	Low sHDI
2000-0017-ZAF	Wildfire	-35.75267293938699	21.340206526010743	High sHDI
2000-0019-BRA	Flood	-22.90446159697136	-44.99626752164282	High sHDI
2000-0020-IND	Cold wave	26.02561251449053	83.170940546473	Low sHDI
2000-0021-USA	Storm	37.55301074355214	-87.57207330840392	Very high sHDI
2000-0028-ROU	Storm	47.0079426399455	23.32162103207885	High sHDI
2000-0038-PHL	Flood	8.112679861778366	125.9110488005001	Medium sHDI
2000-0043-ZAF	Flood	-27.328607268228872	30.3078088077956	Medium sHDI
2000-0048-BWA	Flood	-23.067412908953624	24.51580895057315	Medium sHDI
2000-0066-PHL	Flood	5.288496231061775	119.9707920678118	Low sHDI
2000-0067-USA	Storm	32.389219527518236	-87.09118580618211	Very high sHDI
2000-0072-BIH	Landslide	44.289094776431085	18.181542970225102	Medium sHDI
2000-0079-NAM	Flood	-24.551129228897867	18.761847324852884	Medium sHDI
2000-0080-USA	Flood	38.950354768638	-84.00292179799386	Very high sHDI
2000-0082-IDN	Landslide	-7.06718474476502	108.92905032224871	Medium sHDI
2000-0083-ZWE	Flood	-19.70321724038882	30.178896425551184	Low sHDI
2000-0092-EGY	Cold wave	29.99913498867837	31.155007015909064	Medium sHDI
2000-0095-JOR	Storm	31.24905230842241	36.78565078401069	Medium sHDI
2000-0096-SWZ	Flood	-26.56468082385997	31.501905854992085	Low sHDI
2000-0097-AUS	Storm	-31.097206337644646	146.8147862406323	Very high sHDI
2000-0098-COL	Flood	5.048869819634556	-74.93119457919553	Medium sHDI
2000-0103-ZMB	Flood	-15.651398716033842	28.499379288478156	Low sHDI
2000-0104-ETH	Wildfire	5.7941449914197	39.42319510004851	Low sHDI
2000-0107-MDG	Storm	-18.413234176553047	47.34555600699184	Low sHDI
2000-0107-MOZ	Storm	-17.2610588344269	35.553631903722135	Low sHDI
2000-0116-ARG	Flood	-27.93061527036421	-64.96619041552535	High sHDI
2000-0118-MWI	Flood	-13.861935265735411	34.39413730473862	Low sHDI
2000-0128-USA	Wildfire	29.832899341468032	-83.3554561662263	Very high sHDI
2000-0129-PER	Flood	-13.046222399595448	-74.62574819607282	Medium sHDI
2000-0130-BOL	Flood	-18.602258874515233	-63.36614888440452	Medium sHDI
2000-0146-BGD	Storm	24.381416884068265	89.08612773001776	Low sHDI
2000-0152-AGO	Flood	-8.522049811982452	13.856563110765087	Low sHDI
2000-0155-AUT	Landslide	47.2987480760673	12.655255224607355	Very high sHDI
2000-0156-CHN	Storm	37.32728265301031	112.9705005323642	Medium sHDI
2000-0163-CHN	Storm	43.423558580492625	82.02884803838411	Medium sHDI
2000-0164-RUS	Landslide	43.09752407632352	44.266490279564714	High sHDI
2000-0165-RUS	Cold wave	55.68118513249638	37.56747534631712	High sHDI
2000-0167-CZE	Flood	49.82171621641101	14.08485765328404	High sHDI
2000-0167-ROU	Flood	46.793560509846266	23.94031035385828	High sHDI
2000-0175-USA	Storm	31.620717270544738	-98.92917438108437	Very high sHDI
2000-0178-MDG	Storm	-14.87372365509736	49.54717576438404	Low sHDI
2000-0178-MOZ	Storm	-16.02564665788587	39.665872944200274	Low sHDI
2000-0179-RUS	Flood	45.27074302922763	39.458351392124555	High sHDI
2000-0187-ROU	Flood	46.40214129187808	23.494122695155845	High sHDI
2000-0188-TUR	Wildfire	39.916757256943235	27.92673219862127	High sHDI
2000-0191-HUN	Flood	47.85504239966722	21.16460344063432	High sHDI
2000-0193-AGO	Flood	-10.627506719522254	13.938041986925242	Low sHDI
2000-0194-KOR	Wildfire	37.66411054685911	128.34195292464022	Very high sHDI
2000-0196-SCG	Flood	45.461978396003175	20.50378388811562	Medium sHDI
2000-0200-CHN	Flood	22.49571756252155	113.66567606131636	Medium sHDI
2000-0202-RUS	Flood	54.447445782817546	60.38738880873781	High sHDI
2000-0206-ECU	Landslide	-0.1035962880267928	-78.51835736856114	Medium sHDI
2000-0211-BGD	Storm	25.22118264682405	90.1153186477234	Low sHDI
2000-0214-AUS	Storm	-19.39057894334387	146.71207742935226	Very high sHDI
2000-0229-BGD	Storm	24.68050657642843	91.34523180327696	Low sHDI
2000-0232-USA	Flood	38.34886626659368	-90.85217458231344	Very high sHDI
2000-0235-KAZ	Flood	52.58393930955612	62.29195368590594	Medium sHDI
2000-0240-USA	Wildfire	36.079195096356806	-106.627208571372	Very high sHDI
2000-0248-GBR	Flood	57.068945160017165	-2.834145551088313	Very high sHDI
2000-0255-ARG	Flood	-34.48367507196191	-64.46495846366483	High sHDI
2000-0257-PHL	Storm	15.362948627173257	120.8227575858878	Medium sHDI
2000-0258-IDN	Flood	-9.338088701657911	124.9294672793516	Low sHDI
2000-0260-AGO	Flood	-13.121285564659532	14.72778542699679	Low sHDI
2000-0265-COL	Flood	2.966198595800156	-74.56417021457229	Medium sHDI
2000-0266-ECU	Flood	0.5541044448307103	-78.2198020781141	Medium sHDI
2000-0269-BLR	Cold wave	53.54261368876056	28.05461021544368	High sHDI
2000-0270-CHN	Storm	23.305715531262543	110.68752984981823	Medium sHDI
2000-0271-USA	Flood	35.58413883520662	-97.50806878219753	Very high sHDI
2000-0274-JPN	Storm	35.9497612913256	140.26883846153248	Very high sHDI
2000-0275-URY	Flood	-32.798529498121056	-56.015757751085474	High sHDI
2000-0276-MEX	Flood	19.60923508465314	-96.88676415864262	High sHDI
2000-0281-TUR	Flood	40.43733000745062	36.59961822414583	Medium sHDI
2000-0283-BGD	Storm	23.56998566433989	90.92677453699392	Low sHDI
2000-0294-BGD	Storm	22.718187642401325	91.72336626517578	Low sHDI
2000-0296-USA	Flood	30.151568541534076	-94.81230743994456	Very high sHDI
2000-0297-USA	Flood	38.37149535413196	-91.01385709622664	Very high sHDI
2000-0299-GTM	Flood	15.290795642244236	-90.67624163192195	Low sHDI
2000-0302-CHN	Flood	29.79746580938564	106.0664674997572	Low sHDI
2000-0310-CHL	Flood	-39.24248950245828	-72.48192512529712	High sHDI
2000-0311-AUT	Storm	47.26834536181371	15.011559889706229	Very high sHDI
2000-0312-GIN	Storm	9.647463818101656	-13.57968537804495	Low sHDI
2000-0317-MEX	Flood	19.24398099277437	-98.75694414477763	High sHDI
2000-0324-HRV	Heat wave	44.921106890177285	16.56543225870478	High sHDI
2000-0326-CHN	Landslide	29.63227796510142	103.79632929460703	Low sHDI
2000-0330-CHN	Flood	28.189828358875857	102.19367420413434	Low sHDI
2000-0331-GBR	Flood	53.74190081661493	-1.6800879271693892	Very high sHDI
2000-0332-IND	Flood	27.86138746036099	94.70912030215712	Low sHDI
2000-0333-MEX	Flood	18.07279281025399	-96.28218605769752	Medium sHDI
2000-0337-UKR	Cold wave	49.00862975775285	31.410229369709977	Medium sHDI
2000-0338-USA	Storm	43.31734370258821	-90.0150644487619	Very high sHDI
2000-0345-NIC	Flood	12.293777700928386	-84.41127873828576	Low sHDI
2000-0350-CHN	Storm	25.228691818385247	118.26699623971108	Medium sHDI
2000-0351-PAK	Heat wave	30.81425717238069	72.14286935582831	Low sHDI
2000-0356-FRA	Flood	43.63187351422228	1.2120532765976446	Very high sHDI
2000-0357-FRA	Flood	49.657084106713576	1.0268378712864357	Very high sHDI
2000-0358-IND	Landslide	29.99638238320561	79.11147493310357	Low sHDI
2000-0359-ESP	Flood	41.754579160653904	0.0027313931791773	Very high sHDI
2000-0361-VNM	Storm	20.253148761181087	106.45097707763928	Medium sHDI
2000-0363-USA	Wildfire	39.91668923410354	-105.53222032655393	Very high sHDI
2000-0372-CHN	Flood	27.25096597060952	115.9891703639598	Medium sHDI
2000-0373-BGD	Flood	22.135313828020948	91.91698354778607	Low sHDI
2000-0374-CRI	Landslide	10.12742385136072	-84.72814628967933	Medium sHDI
2000-0375-CHL	Flood	-36.69093289392854	-71.82322425099196	High sHDI
2000-0376-CHN	Flood	26.024940219203938	107.25089756761368	Low sHDI
2000-0379-GRC	Heat wave	39.043770594252926	22.988902331011996	Very high sHDI
2000-0380-ROU	Heat wave	44.21993215452274	24.03013276731564	High sHDI
2000-0381-TUR	Heat wave	39.06121658398504	35.17371306305147	Medium sHDI
2000-0382-BGR	Heat wave	42.518179400326645	23.860062963677077	High sHDI
2000-0383-SCG	Heat wave	44.358707919222915	20.73949685524834	High sHDI
2000-0396-PHL	Storm	14.598405594640784	121.03696664510925	Medium sHDI
2000-0397-PHL	Storm	14.400357148836871	121.25178628280132	Medium sHDI
2000-0399-ETH	Flood	8.544093964686878	39.131811972833894	Low sHDI
2000-0401-THA	Flood	19.97804366593653	99.83415932963275	Medium sHDI
2000-0406-USA	Wildfire	46.239911321235155	-119.5118996758863	Very high sHDI
2000-0407-BGR	Wildfire	42.28141104977238	26.092683973058197	Medium sHDI
2000-0408-VNM	Flood	10.3585924355884	105.56308344728696	Low sHDI
2000-0414-PHL	Landslide	14.598405594640784	121.03696664510925	Medium sHDI
2000-0415-IND	Landslide	19.14590384176078	72.88017353458659	Medium sHDI
2000-0416-BOL	Cold wave	-16.73715008842841	-63.50471157249552	Medium sHDI
2000-0420-CAN	Storm	52.387746470231136	-113.80662233170357	Very high sHDI
2000-0421-ARG	Cold wave	-39.30360461491534	-64.09045563370975	High sHDI
2000-0422-URY	Cold wave	-32.717806499324524	-56.67921878500796	High sHDI
2000-0423-CHL	Cold wave	-29.23003536935143	-70.47524834132776	High sHDI
2000-0425-CHN	Storm	32.67351026419442	119.74402344422336	Medium sHDI
2000-0426-CHN	Flood	30.899502301295104	100.03214250279912	Low sHDI
2000-0427-UKR	Storm	49.715532454692394	23.91852848127394	Medium sHDI
2000-0433-USA	Heat wave	31.632450490081386	-96.63191080326293	Very high sHDI
2000-0438-KHM	Flood	12.722027614039398	104.78740092068732	Low sHDI
2000-0439-VNM	Landslide	22.29362285356804	103.9089005355334	Medium sHDI
2000-0441-KOR	Flood	37.5195334242011	127.10962461913164	Very high sHDI
2000-0444-IND	Flood	28.56724567674712	95.24228498861744	Low sHDI
2000-0446-THA	Flood	16.195983987228963	103.56841738718042	Medium sHDI
2000-0447-JPN	Storm	35.13080256162858	139.53977556915018	Very high sHDI
2000-0448-VNM	Storm	10.11806120424105	105.52082079736948	Low sHDI
2000-0455-GRC	Wildfire	38.714035455542074	23.08504044517741	Very high sHDI
2000-0456-BRA	Cold wave	-30.16854921956864	-51.17856463404637	High sHDI
2000-0457-RUS	Landslide	43.48960200698595	43.40257059618283	High sHDI
2000-0463-USA	Storm	44.71634579774815	-95.86853252798748	Very high sHDI
2000-0466-BRA	Landslide	-8.584410562837466	-37.70015646688989	Medium sHDI
2000-0469-IDN	Landslide	-1.4580818302677914	123.21960085789644	Medium sHDI
2000-0471-JOR	Heat wave	31.598580048996624	36.3612271469128	Medium sHDI
2000-0472-CHN	Flood	33.18151512515486	108.88503499607612	Low sHDI
2000-0475-CMR	Flood	4.009803651786859	9.669744684760202	Low sHDI
2000-0476-NPL	Flood	28.04633466015836	84.20754514900777	Low sHDI
2000-0485-DZA	Flood	35.889782492533115	6.735459979532321	Medium sHDI
2000-0486-PRY	Cold wave	-23.232205634870898	-58.395903941060354	Medium sHDI
2000-0487-MAR	Heat wave	33.697070786308444	-6.771873690367156	Medium sHDI
2000-0497-ETH	Flood	11.940134753456489	41.23411579358744	Low sHDI
2000-0498-IND	Landslide	29.816660170981677	80.02610788156397	Medium sHDI
2000-0499-IRN	Flood	37.73872525865799	56.889226617499865	Medium sHDI
2000-0500-USA	Flood	41.00808659741232	-74.6213550756779	Very high sHDI
2000-0501-NER	Flood	13.707984447342586	5.630914335674845	Low sHDI
2000-0502-USA	Flood	40.87373201243681	-77.79968499983504	Very high sHDI
2000-0518-VNM	Storm	15.913350664926346	107.69440120843343	Medium sHDI
2000-0523-SVK	Wildfire	48.908486929296714	20.61126451084742	High sHDI
2000-0524-ETH	Landslide	6.860266854585479	37.71480891758071	Low sHDI
2000-0528-HRV	Wildfire	43.311465756911026	16.968361146626535	High sHDI
2000-0529-GRC	Wildfire	38.90135985890502	21.221766026667524	Very high sHDI
2000-0530-MLI	Flood	19.569552590449423	2.2560636076473095	Low sHDI
2000-0532-CHN	Storm	33.097213814492285	107.0990725326982	Low sHDI
2000-0533-CHN	Storm	26.98497992345562	119.79576374290008	Medium sHDI
2000-0534-IND	Flood	16.86031866462756	79.54271345938292	Low sHDI
2000-0535-KOR	Flood	36.13014965530804	127.0112418055968	Very high sHDI
2000-0539-THA	Storm	15.1206220161608	104.79241958500816	Medium sHDI
2000-0540-VNM	Storm	10.36568729545291	106.48815668565072	Low sHDI
2000-0541-VNM	Storm	10.03335375789414	105.10823324514936	Low sHDI
2000-0542-VNM	Storm	9.132675689481566	104.91868729533245	Low sHDI
2000-0549-RUS	Flood	45.169478406888615	134.7177688868131	High sHDI
2000-0550-KOR	Storm	35.8252227291198	126.9723413967722	Very high sHDI
2000-0551-DZA	Flood	23.49685688846842	-0.8812153612228368	Medium sHDI
2000-0555-BGD	Flood	22.298961690684287	91.69778623462533	Low sHDI
2000-0556-CHN	Storm	33.54646664527977	120.14516946356206	Medium sHDI
2000-0557-CHN	Storm	25.710177065584872	112.4644796863014	Medium sHDI
2000-0558-NZL	Flood	-43.64615968146941	171.42952608597162	Very high sHDI
2000-0559-CHN	Landslide	24.55929558079825	98.09097345018915	Low sHDI
2000-0576-JPN	Storm	35.26493594822647	136.90972083149202	Very high sHDI
2000-0577-ITA	Flood	38.89503741421894	16.492427292516446	Very high sHDI
2000-0582-VNM	Storm	18.157665968835932	106.0916341184628	Medium sHDI
2000-0583-LAO	Flood	17.496511196053437	104.44113737447007	Low sHDI
2000-0586-PER	Landslide	-12.349849119471138	-72.91475828521322	Medium sHDI
2000-0590-BRA	Flood	-8.113410841677966	-35.0220859463642	Medium sHDI
2000-0595-SLV	Flood	13.59987791153422	-88.48569133103841	Medium sHDI
2000-0597-PHL	Flood	14.598405594640784	121.03696664510925	Medium sHDI
2000-0601-KOR	Storm	35.910254318776865	128.58111226106067	Very high sHDI
2000-0603-UKR	Storm	48.29943634346958	34.84109436670961	High sHDI
2000-0605-CHN	Storm	19.19591580295234	109.74408071504374	Medium sHDI
2000-0606-JPN	Flood	35.199965228692825	137.29451064391537	Very high sHDI
2000-0609-GTM	Flood	15.089122723677916	-89.71844566849293	Medium sHDI
2000-0610-IND	Flood	24.36128147320282	87.52023884141073	Low sHDI
2000-0611-MEX	Storm	17.816627792352282	-96.1010872623288	Medium sHDI
2000-0612-RUS	Flood	55.72426240846108	154.84059981208526	High sHDI
2000-0614-USA	Storm	39.6915053879624	-83.88922347707488	Very high sHDI
2000-0617-BGD	Flood	23.92822147384527	88.87254880530283	Low sHDI
2000-0618-IRN	Flood	37.40925457311661	55.115295185705726	Medium sHDI
2000-0621-UGA	Storm	0.04613092336976181	29.84533582187526	Low sHDI
2000-0627-PAN	Flood	8.491382007854147	-82.40382608855705	High sHDI
2000-0631-BGD	Storm	23.60182726326075	89.98605556165678	Low sHDI
2000-0632-ITA	Flood	45.78196558048212	11.661207016757366	Very high sHDI
2000-0636-FRA	Storm	43.56905827209009	4.1478406555472995	Very high sHDI
2000-0639-MKD	Wildfire	41.60037149046007	21.700642817899425	Medium sHDI
2000-0642-BLZ	Storm	17.516262620847108	-88.68044550928822	Medium sHDI
2000-0643-MEX	Storm	19.30161978302717	-94.17937211011206	Medium sHDI
2000-0644-NIC	Storm	12.222281186028654	-86.3554273576872	Medium sHDI
2000-0645-SLV	Storm	13.731230631804586	-88.86278728218673	Medium sHDI
2000-0648-COL	Flood	8.488177680953825	-75.0298300058119	Medium sHDI
2000-0650-VEN	Flood	10.479716772809754	-66.9635042561552	High sHDI
2000-0652-USA	Storm	25.855822220932655	-80.87901457450234	Very high sHDI
2000-0657-AGO	Landslide	-9.477094238133027	20.688402504461408	Low sHDI
2000-0659-AUS	Wildfire	-33.88278769018445	151.12356371520335	Very high sHDI
2000-0662-GBR	Flood	50.95958524125738	-1.5835528888093289	Very high sHDI
2000-0666-BRA	Flood	-29.737752286759857	-53.313916473296146	High sHDI
2000-0671-ITA	Flood	45.10790913466601	8.939285676063836	Very high sHDI
2000-0672-CHE	Landslide	46.21184911447045	7.602682757505733	Very high sHDI
2000-0676-KGZ	Cold wave	42.32590619907294	76.14662264022122	Medium sHDI
2000-0677-CHN	Flood	19.707450085187784	109.85346641757452	Medium sHDI
2000-0679-IRL	Storm	51.96962336049036	-8.591100331232175	Very high sHDI
2000-0680-VNM	Landslide	22.28286199200644	103.28334913233896	Medium sHDI
2000-0683-MYS	Storm	5.3663314225766845	100.40130013326493	High sHDI
2000-0688-NOR	Flood	60.14813035391299	10.39785341648578	Very high sHDI
2000-0691-MAR	Flood	34.24206049219587	-3.7864709228761977	Low sHDI
2000-0692-DZA	Flood	33.65230905085991	-0.8943210537035261	Medium sHDI
2000-0699-ESP	Flood	40.61557133954809	-0.30789562013083155	Very high sHDI
2000-0701-IDN	Landslide	-7.472809860211548	108.99580953820524	Medium sHDI
2000-0705-RUS	Cold wave	55.656876923762475	37.647840754495505	High sHDI
2000-0706-PHL	Storm	12.82679923968951	123.88982388459114	Medium sHDI
2000-0708-GRC	Flood	39.625667500980114	19.848518622118593	Very high sHDI
2000-0713-BGD	Storm	22.99068590956056	90.49562255496754	Low sHDI
2000-0714-GBR	Storm	52.63306626108585	-0.9470446616485608	Very high sHDI
2000-0715-PHL	Storm	16.744129900865534	121.48991999150655	Medium sHDI
2000-0721-IDN	Landslide	-7.585668893000902	109.68182813145523	Medium sHDI
2000-0722-HTI	Flood	19.612576245420456	-72.14823898018838	Low sHDI
2000-0724-ECU	Landslide	-1.553948872215391	-78.56700885423882	Medium sHDI
2000-0733-ARG	Flood	-34.78063526516905	-62.282075179448775	High sHDI
2000-0734-UGA	Storm	2.4368162400474795	31.17821688444668	Low sHDI
2000-0735-VEN	Flood	10.0929502340664	-69.74756984236642	Medium sHDI
2000-0738-IND	Flood	22.47656913528946	88.78140239949798	Low sHDI
2000-0742-GRC	Flood	37.86400944794835	23.25239028458199	Very high sHDI
2000-0748-VNM	Flood	14.085588420375268	108.28280760432207	Medium sHDI
2000-0750-AUS	Flood	-32.21058129075774	148.51156943702483	Very high sHDI
2000-0752-ITA	Flood	45.72887713638282	10.748527283776053	Very high sHDI
2000-0753-MOZ	Storm	-15.93304116710396	37.95622212703309	Low sHDI
2000-0754-ZAF	Flood	-28.727198318190748	30.727748598900153	Medium sHDI
2000-0755-THA	Flood	7.955502006035896	99.97350117089256	Medium sHDI
2000-0763-PHL	Landslide	17.799344381363415	121.23600886430084	Medium sHDI
2000-0770-IDN	Flood	-0.074870221966427	101.75445502145152	Medium sHDI
2000-0774-MYS	Flood	5.864841146581719	101.62937500962607	High sHDI
2000-0775-FRA	Flood	43.94433557669161	7.110836964955549	Very high sHDI
2000-0776-ARG	Flood	-32.70782648200143	-61.27418225634396	High sHDI
2000-0777-THA	Flood	16.185242793478366	100.82661036690914	Medium sHDI
2000-0784-UKR	Storm	48.66303104073989	29.801208655399893	Medium sHDI
2000-0785-IND	Storm	16.51534336230336	79.55832912949778	Low sHDI
2000-0786-MOZ	Storm	-16.377757067765934	37.29431411115639	Low sHDI
2000-0788-PHL	Storm	8.787857291046775	124.36734598458588	Medium sHDI
2000-0790-TZA	Flood	-2.3713441188953297	32.87134049600372	Low sHDI
2000-0791-IDN	Flood	-3.8662043052820625	120.57528456796256	Medium sHDI
2000-0792-FRA	Flood	48.81599159746142	1.83828636159528	Very high sHDI
2000-0797-HTI	Flood	18.534006654604145	-74.22276295523315	Low sHDI
2000-0807-MDA	Storm	47.578888814817574	28.368292747350324	Medium sHDI
2000-0809-BRA	Flood	-21.675906954282667	-43.493561273282126	Medium sHDI
2000-0812-FRA	Flood	48.05487307022065	-3.4403738637281935	Very high sHDI
2000-0813-PRT	Storm	39.68354222184753	-7.960380599024195	High sHDI
2000-0814-ESP	Storm	42.14447615572277	-5.514044079750742	Very high sHDI
2000-0827-MEX	Cold wave	28.817564567792747	-106.4529012609235	High sHDI
2000-0830-POL	Cold wave	52.12413962733914	19.40054291419893	High sHDI
2000-0834-AZE	Landslide	40.480206891192886	46.02059999896088	Medium sHDI
2000-0835-BDI	Flood	-3.4890311309239483	29.3924340661895	Low sHDI
2000-0837-ESP	Storm	41.12309689970678	0.501792449280463	Very high sHDI
2000-0839-ARG	Storm	-36.677983014263766	-60.55800860753035	High sHDI
2000-0840-URY	Storm	-34.53136680334493	-55.927467520556164	High sHDI
2000-0841-MAR	Flood	33.66939318197866	-6.361625994086843	Medium sHDI
2000-0842-GBR	Storm	51.70815978316302	-2.5349683972708132	Very high sHDI
2000-0843-AUS	Storm	-18.678405489777383	122.46259810925896	Very high sHDI
2000-0847-DZA	Storm	36.60218317312575	4.493359947227476	Medium sHDI
2000-0848-DZA	Flood	35.35263301748179	-1.0556576782584914	Medium sHDI
2000-0853-ARG	Wildfire	-33.80690216779198	-65.74768195519215	High sHDI
2000-0861-ZAF	Flood	-28.727198318190748	30.727748598900153	Medium sHDI
2000-0865-USA	Flood	20.859231497380495	-156.56334777449973	Very high sHDI
2000-0868-HRV	Flood	44.21525387934144	15.977229408601335	High sHDI
2000-0869-CUB	Flood	23.13314331029859	-82.3579363666053	High sHDI
2000-0870-FRA	Flood	43.94433557669161	7.110836964955549	Very high sHDI
2000-0875-NIC	Storm	12.813564655695991	-87.4001008214723	Medium sHDI
2000-0905-BOL	Flood	-18.382369597397744	-66.584628964103	Medium sHDI
2000-0917-ZAF	Storm	-27.73553375680017	30.135808708494256	Medium sHDI
2000-0937-USA	Storm	35.94553701991753	-80.7242440399471	Very high sHDI
2000-9318-MDA	Drought	47.203139356784746	28.47307436856049	Medium sHDI
2000-9494-UZB	Drought	43.35142908622847	58.89095217699344	Medium sHDI
2001-0008-CHN	Storm	46.127745263569366	118.79751635980976	Medium sHDI
2001-0010-KOR	Storm	36.37236108291362	127.96566387719348	Very high sHDI
2001-0011-IND	Cold wave	27.150530607374357	81.08772607530908	Low sHDI
2001-0012-ARG	Storm	-36.67914160214965	-60.55919373553768	High sHDI
2001-0017-KAZ	Cold wave	49.71774947978843	82.39339706730696	High sHDI
2001-0019-MOZ	Flood	-17.72863448705161	34.711956859508085	Low sHDI
2001-0021-AGO	Flood	-12.53810587993471	17.015986414918082	Low sHDI
2001-0025-MWI	Flood	-14.20528475140869	34.4933461824629	Low sHDI
2001-0027-AFG	Cold wave	35.5158720927591	65.26363513800783	Low sHDI
2001-0028-AUS	Flood	-33.38383220889443	150.82297335711948	Very high sHDI
2001-0030-AUS	Storm	-33.88971832244833	151.20330368995556	Very high sHDI
2001-0031-GRC	Flood	37.85924038040877	23.10058032703947	Very high sHDI
2001-0032-KEN	Flood	-1.2894472770918315	36.86826506291272	Medium sHDI
2001-0037-ZAF	Storm	-28.727198318190748	30.727748598900153	Medium sHDI
2001-0040-PRT	Flood	40.42606405039866	-7.723764894196211	High sHDI
2001-0041-IDN	Landslide	-6.642645952327438	106.21312946042477	Medium sHDI
2001-0045-AUS	Storm	-30.44961193398951	151.93240548418805	Very high sHDI
2001-0046-IDN	Landslide	3.2788383531136542	125.50013032781617	Medium sHDI
2001-0047-TZA	Landslide	-4.721193520401043	29.74171902504476	Low sHDI
2001-0051-IDN	Flood	-6.870451042794842	108.76461473358204	Medium sHDI
2001-0053-CHL	Flood	-18.489220471763936	-69.62396429453601	High sHDI
2001-0054-PHL	Storm	8.787857291046775	124.36734598458588	Medium sHDI
2001-0059-PHL	Flood	10.307880952418603	122.98693089171633	Medium sHDI
2001-0066-FRA	Flood	48.309375592406354	-2.299347351235543	Very high sHDI
2001-0079-ROU	Flood	47.01151537629691	24.10559488062828	High sHDI
2001-0082-ZWE	Flood	-18.14471142218831	29.09981153541228	Low sHDI
2001-0085-JPN	Storm	35.75750356569972	140.02808208287874	Very high sHDI
2001-0091-ZMB	Flood	-12.586089722379622	28.958565133125873	Low sHDI
2001-0095-HUN	Flood	47.985310038442506	22.080748911329355	High sHDI
2001-0096-UKR	Flood	48.404781051131344	23.28092720033388	High sHDI
2001-0097-CAF	Storm	4.377548976507133	18.56914000500602	Low sHDI
2001-0102-USA	Storm	34.282291370059525	-88.94557102046579	Very high sHDI
2001-0103-AUS	Flood	-17.530206984755317	133.86850136026712	Very high sHDI
2001-0104-SYR	Storm	34.87197981971598	39.80802905078376	Medium sHDI
2001-0106-USA	Storm	38.23322279891151	-78.65490619731558	Very high sHDI
2001-0107-GEO	Storm	42.611605446815425	44.528429300789085	Medium sHDI
2001-0109-TZA	Flood	-6.886438508150777	39.26222801156279	Low sHDI
2001-0117-PER	Flood	-15.131478179860675	-72.79213060530567	High sHDI
2001-0121-ARG	Flood	-36.67914160214965	-60.55919373553768	High sHDI
2001-0130-AUS	Flood	-29.558588579480435	152.85444449724886	Very high sHDI
2001-0131-GBR	Flood	51.50409878072792	0.3890440815593124	Very high sHDI
2001-0145-USA	Storm	38.62171067741705	-96.43415580850548	Very high sHDI
2001-0146-AGO	Flood	-13.573156105686502	14.472159738065082	Low sHDI
2001-0147-ARG	Storm	-25.503792197009776	-65.6539230810519	High sHDI
2001-0155-MNG	Storm	46.44929521772203	102.5114970823554	Medium sHDI
2001-0156-COL	Flood	1.1091663529341942	-76.91791936298091	Medium sHDI
2001-0176-THA	Flood	18.016461837303066	99.70712062221756	Medium sHDI
2001-0180-IRN	Flood	37.73872525865799	56.889226617499865	Medium sHDI
2001-0186-ECU	Flood	-0.6024036077991995	-80.05399217704138	Medium sHDI
2001-0187-THA	Flood	13.230166132277043	99.70278742812876	Medium sHDI
2001-0188-TUR	Flood	37.61303804751755	39.18519297769724	Medium sHDI
2001-0193-FRA	Flood	48.14109417805808	1.629594934850411	Very high sHDI
2001-0194-USA	Storm	29.42771639307501	-82.00080585721196	Very high sHDI
2001-0198-BGD	Storm	24.124273624540898	90.1138807377555	Low sHDI
2001-0202-BGD	Storm	22.308880663345555	89.68390601840896	Low sHDI
2001-0207-HTI	Flood	19.332131066449648	-72.56711339798352	Low sHDI
2001-0209-COD	Flood	-4.4331038684260875	15.903071093526414	Low sHDI
2001-0213-BRA	Flood	-15.480401139318973	-55.88874781294392	Medium sHDI
2001-0217-CHN	Landslide	30.196962723041775	108.21211906663429	Medium sHDI
2001-0229-FRA	Flood	49.96015837179888	2.2748161042356694	Very high sHDI
2001-0236-URY	Flood	-31.747325397770098	-56.147624322339205	High sHDI
2001-0241-CHN	Flood	28.63053470709332	112.0050314622688	Medium sHDI
2001-0243-IND	Flood	24.40794988513171	92.26711140923224	Low sHDI
2001-0246-YEM	Storm	17.091277063904396	43.909804192226105	Low sHDI
2001-0252-ECU	Flood	-1.857352415247726	-77.38336845658905	High sHDI
2001-0257-RUS	Storm	44.95226546988697	43.35133748894202	High sHDI
2001-0262-USA	Flood	41.393399473324486	-90.2862065762862	Very high sHDI
2001-0264-RUS	Storm	46.92852279408636	137.75463711759173	High sHDI
2001-0266-USA	Storm	44.451149425412616	-70.49813566015088	Very high sHDI
2001-0267-PAK	Storm	31.466574658911792	74.35875282160958	Low sHDI
2001-0268-USA	Flood	43.70525271741407	-92.09254291978633	Very high sHDI
2001-0270-USA	Storm	38.478944212815286	-98.7564261318726	Very high sHDI
2001-0271-PER	Flood	-11.573264931521107	-74.09617875920463	Medium sHDI
2001-0273-BGD	Storm	24.514089671678068	90.53526801089669	Low sHDI
2001-0277-UGA	Flood	0.12029114135100642	30.002818245505843	Low sHDI
2001-0281-PAN	Flood	9.214264247517416	-82.58212235869121	Medium sHDI
2001-0285-CHL	Storm	-39.565728880150075	-72.42201223001398	High sHDI
2001-0288-ROU	Flood	45.17251347289421	24.98730720842007	High sHDI
2001-0292-CHN	Storm	27.52080350531818	118.94765646689154	Medium sHDI
2001-0298-NPL	Landslide	27.912263478396156	84.70191082188931	Low sHDI
2001-0299-CMR	Flood	4.1677445673651	9.270569361824132	Low sHDI
2001-0301-AUS	Storm	-27.980983830779667	153.31900673566153	Very high sHDI
2001-0303-USA	Wildfire	28.660371461100077	-82.51055921801486	Very high sHDI
2001-0305-CHN	Flood	23.349898107204947	113.41015550774917	Medium sHDI
2001-0309-TUR	Flood	38.00564047851551	32.67440466971894	High sHDI
2001-0314-GHA	Flood	5.589125637434909	-0.2178905760091147	Medium sHDI
2001-0318-VNM	Storm	21.877186879379895	105.48845513154524	Medium sHDI
2001-0319-PHL	Storm	14.732361258871936	121.49626461098669	Medium sHDI
2001-0322-CHN	Storm	23.02300772772023	110.59745793389216	Medium sHDI
2001-0323-FRA	Flood	45.05710109862802	1.2878989813752597	Very high sHDI
2001-0324-FRA	Storm	48.672681196360905	7.552442219554753	Very high sHDI
2001-0328-PAK	Landslide	34.6493960603586	73.36625345456092	Low sHDI
2001-0332-IND	Flood	20.64151170855478	83.86691077379145	Low sHDI
2001-0335-KOR	Flood	37.5195334242011	127.10962461913164	Very high sHDI
2001-0337-IND	Storm	26.925602963038816	80.56105898339095	Low sHDI
2001-0340-CAN	Wildfire	55.16899557611843	-114.5106428635271	Very high sHDI
2001-0343-COL	Storm	10.892784220806051	-74.66933335657794	Medium sHDI
2001-0349-IND	Flood	18.429998735706334	73.4749313996212	Medium sHDI
2001-0350-JPN	Flood	33.80394385486071	132.36280919553244	Very high sHDI
2001-0351-USA	Storm	41.160967895636816	-92.29727411993316	Very high sHDI
2001-0356-CHN	Flood	29.89495190233113	119.43813868955554	Medium sHDI
2001-0357-THA	Storm	6.7327550984574875	99.91711951127547	Medium sHDI
2001-0360-CHN	Flood	23.697094882033888	104.72293970627796	Low sHDI
2001-0361-VNM	Flood	21.19338663397314	107.04389354657488	Medium sHDI
2001-0365-CHL	Flood	-36.90860191681745	-71.84773689879209	High sHDI
2001-0375-IRN	Flood	38.74190853580482	46.62149285411515	Medium sHDI
2001-0376-PAK	Flood	34.40805324044233	72.16911822854016	Low sHDI
2001-0377-ARG	Cold wave	-38.65069823567746	-65.69818870439921	High sHDI
2001-0385-CHN	Landslide	25.39687419188746	102.88973026421232	Low sHDI
2001-0386-DEU	Storm	48.951377762634735	11.41400314069759	Very high sHDI
2001-0386-ITA	Storm	42.78846408054088	12.07543953866571	Very high sHDI
2001-0387-IND	Flood	9.512119418697138	76.85505970674927	Medium sHDI
2001-0390-POL	Flood	51.30763543133302	19.66036983708315	High sHDI
2001-0390-SVK	Flood	48.70672861323405	19.485600788649	High sHDI
2001-0392-CHN	Flood	35.11282953088938	104.46575608502503	Low sHDI
2001-0393-BGD	Flood	24.76125617184928	91.30541595181714	Low sHDI
2001-0395-COL	Landslide	7.274682896512583	-75.39556916654952	Medium sHDI
2001-0401-ARG	Flood	-39.55769660740621	-66.20703371544379	High sHDI
2001-0402-YEM	Flood	16.477518863870895	48.31660415113671	Low sHDI
2001-0403-KOR	Flood	37.5195334242011	127.10962461913164	Very high sHDI
2001-0404-RUS	Heat wave	55.656876923762475	37.647840754495505	High sHDI
2001-0405-CHN	Storm	23.305715531262543	110.68752984981823	Medium sHDI
2001-0407-IDN	Flood	0.7744238688807562	97.78494777601917	Medium sHDI
2001-0414-IND	Landslide	30.594815213525457	79.09814786639109	Medium sHDI
2001-0417-SDN	Flood	14.407338377993844	30.23210176958329	Low sHDI
2001-0419-CHN	Storm	23.349898107204947	113.41015550774917	Medium sHDI
2001-0420-RUS	Flood	45.169478406888615	134.7177688868131	High sHDI
2001-0421-CHN	Landslide	40.904695627120674	123.76427919625404	Medium sHDI
2001-0434-YEM	Storm	12.82828075864919	44.795213147112655	Low sHDI
2001-0436-VNM	Storm	18.980824676672928	105.4223419487577	Medium sHDI
2001-0445-PHL	Flood	7.46964896296187	123.72828420307287	Medium sHDI
2001-0448-ETH	Flood	11.940134753456489	41.23411579358744	Low sHDI
2001-0450-THA	Flood	18.566208491443657	100.44227794816524	Medium sHDI
2001-0453-IRN	Flood	34.84477500166092	57.42180279045406	Medium sHDI
2001-0454-JPN	Storm	34.54567753095747	135.57909863915393	Very high sHDI
2001-0459-BGD	Flood	24.685488505619823	90.32393633167496	Low sHDI
2001-0460-USA	Flood	37.51785275346304	-78.84894230504786	Very high sHDI
2001-0464-ETH	Flood	7.705472507731892	34.32837666087129	Low sHDI
2001-0465-IND	Flood	25.91376255306179	84.7663287907223	Low sHDI
2001-0471-CHL	Flood	-33.24360491173823	-71.22562188352293	High sHDI
2001-0473-USA	Storm	45.88053219936788	-92.08413086620943	Very high sHDI
2001-0474-USA	Storm	46.48273608350895	-94.0708569367875	Very high sHDI
2001-0475-CHN	Storm	31.189774033530824	121.41774832084992	High sHDI
2001-0476-JPN	Storm	32.1805119233258	130.54465561763857	Very high sHDI
2001-0477-USA	Storm	39.87384988115852	-104.33794367443758	Very high sHDI
2001-0479-THA	Flood	9.965054525307265	98.69921513358454	Medium sHDI
2001-0481-ZAF	Flood	-35.75267293938699	21.340206526010743	Medium sHDI
2001-0482-BOL	Cold wave	-17.806020192628736	-67.19853131145129	Medium sHDI
2001-0483-MRT	Flood	20.051953120823615	-14.983264345750822	Low sHDI
2001-0485-KHM	Flood	12.88444024726796	106.01217545491563	Low sHDI
2001-0486-CHN	Storm	37.29423638555545	100.87907463755164	Low sHDI
2001-0488-MEX	Storm	17.043698093775465	-95.96157302960276	Medium sHDI
2001-0489-GMB	Flood	13.440404758277786	-16.657287991127017	Low sHDI
2001-0492-VNM	Flood	11.410519941402043	105.657593270214	Medium sHDI
2001-0500-ZAF	Wildfire	-23.909645105596667	30.775958751461236	Medium sHDI
2001-0501-IND	Landslide	32.656009130480896	76.34708747644228	Medium sHDI
2001-0502-IND	Flood	28.646711030405612	77.10832600686236	Medium sHDI
2001-0505-MYS	Flood	5.209243240547057	100.4801248414523	High sHDI
2001-0508-ZAF	Wildfire	-28.727198318190748	30.727748598900153	Medium sHDI
2001-0511-JPN	Storm	35.13080256162858	139.53977556915018	Very high sHDI
2001-0515-IND	Flood	26.463049129426555	84.7978286976372	Low sHDI
2001-0521-TCD	Flood	9.949965474666689	18.562149913323452	Low sHDI
2001-0524-MLI	Flood	15.46694936348197	-3.5499829313883304	Low sHDI
2001-0526-CHN	Storm	26.81369850117725	101.73203611558296	Medium sHDI
2001-0527-IND	Flood	26.89933482254063	80.78093323709243	Low sHDI
2001-0528-THA	Flood	15.329614706468323	104.95278158293634	Medium sHDI
2001-0530-TJK	Flood	39.75161043681883	69.02812167752694	Medium sHDI
2001-0534-CHN	Flood	29.079130981096295	102.8903113009501	Medium sHDI
2001-0536-ITA	Flood	40.84326258407257	14.338374240526456	Very high sHDI
2001-0540-CHN	Landslide	29.909912952171116	102.67257390458722	Medium sHDI
2001-0541-RWA	Flood	-2.6940472701588636	29.51662859611239	Low sHDI
2001-0544-BRA	Storm	-26.00321104258843	-51.21732670986746	High sHDI
2001-0545-IRN	Flood	36.70538754130729	51.317118365051016	High sHDI
2001-0549-GIN	Flood	10.584149338532884	-9.337105499731113	Low sHDI
2001-0553-BLZ	Storm	16.496698084480535	-88.73219897253247	Medium sHDI
2001-0559-MEX	Flood	14.962889776561056	-92.26680149560325	Medium sHDI
2001-0560-ZAF	Storm	-26.18900933286062	28.15407030375682	Medium sHDI
2001-0561-SLV	Flood	13.69667391383597	-89.1946888898701	Medium sHDI
2001-0562-MEX	Storm	25.88486892242013	-112.02981464042618	High sHDI
2001-0563-BGD	Storm	25.69758362441742	89.25003675308689	Low sHDI
2001-0564-USA	Storm	38.834829764675085	-98.31682766273406	Very high sHDI
2001-0566-USA	Storm	38.974794185797094	-76.87323019129549	Very high sHDI
2001-0570-DOM	Storm	18.566789126577845	-69.85068858672896	Medium sHDI
2001-0570-GTM	Storm	16.735420772380234	-90.07216054472232	Low sHDI
2001-0570-MEX	Storm	16.95029448201028	-96.4262722710555	Medium sHDI
2001-0573-CHN	Landslide	26.941562038249145	100.514832005399	Low sHDI
2001-0579-RUS	Cold wave	58.57636144614684	33.64191700482057	High sHDI
2001-0582-ARG	Flood	-34.78063526516905	-62.282075179448775	High sHDI
2001-0583-FRA	Storm	44.28468742855663	3.5606968885871457	Very high sHDI
2001-0584-IND	Storm	16.5830907832625	79.55985921150257	Low sHDI
2001-0587-VNM	Flood	17.003193866230287	106.71422788948452	Medium sHDI
2001-0596-PHL	Flood	7.680806334806497	122.99964025222918	Medium sHDI
2001-0600-MYS	Flood	5.668448535451728	116.0084096208982	Medium sHDI
2001-0601-USA	Storm	29.85783311946918	-95.3939669320474	Very high sHDI
2001-0602-USA	Storm	29.355671200984673	-99.1104975303128	Very high sHDI
2001-0603-HND	Storm	15.394213988163784	-85.80750618195964	Medium sHDI
2001-0604-PER	Landslide	-11.035768742007011	-75.93154128762272	Medium sHDI
2001-0611-HTI	Storm	18.93806840201641	-72.68393540242698	Low sHDI
2001-0611-NIC	Storm	13.991847714789069	-84.21913353487177	Low sHDI
2001-0612-CUB	Storm	22.33303901553448	-80.99734622131264	High sHDI
2001-0614-PHL	Storm	8.687667291505432	124.79801802985644	Medium sHDI
2001-0615-JAM	Storm	18.15761882225436	-77.31068604816086	Medium sHDI
2001-0616-TUR	Landslide	40.97382534783796	40.99177703671184	Medium sHDI
2001-0618-IND	Landslide	8.605900889615588	77.00527911428166	Medium sHDI
2001-0620-DZA	Flood	35.706736519755225	0.8213364203507857	Medium sHDI
2001-0621-ESP	Storm	39.80317783617383	-2.3787369952530364	Very high sHDI
2001-0624-VNM	Storm	14.703134329781744	108.4458698726072	Medium sHDI
2001-0632-SPI	Flood	28.33731253412588	-15.669513366841269	Very high sHDI
2001-0637-COL	Landslide	5.282368141999203	-75.623485130678	Medium sHDI
2001-0642-GRC	Flood	37.68163977922718	26.57333423107147	High sHDI
2001-0644-NER	Flood	15.864758641193848	13.218901933702028	Low sHDI
2001-0645-GBR	Flood	51.78103958979448	0.4375410491938539	Very high sHDI
2001-0649-MYS	Flood	3.14453291360622	101.68878505917031	High sHDI
2001-0650-UGA	Landslide	0.6967976486324655	30.056459025396418	Low sHDI
2001-0651-IDN	Landslide	-7.653450809892007	109.61639231005496	Medium sHDI
2001-0652-IDN	Landslide	-7.653450809892007	109.61639231005496	Medium sHDI
2001-0654-VNM	Flood	10.856232763148649	106.73965600024349	Medium sHDI
2001-0661-POL	Cold wave	52.12413962733914	19.40054291419893	Very high sHDI
2001-0663-ROU	Cold wave	47.061988040727066	26.301892167515103	Medium sHDI
2001-0664-ZAF	Flood	-26.012641906576626	30.421175294742262	Medium sHDI
2001-0665-TUR	Flood	37.02414822061249	33.109714319256376	Medium sHDI
2001-0668-AFG	Cold wave	36.84307814195608	68.74668973495768	Low sHDI
2001-0672-RWA	Flood	-2.098306394200342	29.579504486527973	Low sHDI
2001-0681-IND	Cold wave	26.7248817666168	76.62522539084637	Low sHDI
2001-0682-UGA	Flood	-1.2211384604775275	29.97619881973753	Low sHDI
2001-0683-COD	Flood	-0.0975882644268117	18.258206042458376	Low sHDI
2001-0686-HUN	Cold wave	47.165941120556305	19.418168831922188	High sHDI
2001-0689-TUR	Cold wave	40.699738470287826	27.046342673928304	High sHDI
2001-0690-LSO	Storm	-29.57946344457148	27.820906437442	Low sHDI
2001-0691-LSO	Storm	-29.195872615040695	27.916943679742182	Low sHDI
2001-0692-MKD	Cold wave	41.66396258843669	21.5790968196317	Medium sHDI
2001-0693-MYS	Flood	4.337410056680351	102.50982967298728	High sHDI
2001-0694-MAR	Flood	32.30605834567997	-8.276002888520487	Low sHDI
2001-0696-BRA	Flood	-22.64848563760531	-43.23709542711964	High sHDI
2001-0699-AUS	Wildfire	-34.93612309985334	149.73237932882006	Very high sHDI
2001-0701-BGR	Storm	42.96200597965012	25.710698098404787	High sHDI
2001-0703-PER	Flood	-8.79557393438796	-75.43966867014159	Medium sHDI
2001-0709-COD	Landslide	-0.6082790966076715	28.70283814328995	Low sHDI
2001-0710-MWI	Flood	-16.165664364146913	34.70832815743951	Low sHDI
2001-0712-COL	Flood	5.836653514414056	-75.20173277057002	Medium sHDI
2001-0713-LVA	Cold wave	56.975636876305266	24.36691264464641	Very high sHDI
2001-0714-LTU	Cold wave	55.33601822617479	23.90441011392437	High sHDI
2001-0716-CHN	Flood	39.586983386314174	106.83755108321417	Medium sHDI
2001-0717-TJK	Landslide	38.83219055295623	68.74398001597376	Low sHDI
2001-0719-IDN	Flood	2.400567351228581	101.06824790799897	Medium sHDI
2001-0722-USA	Wildfire	35.980794339194844	-83.15484834962233	Very high sHDI
2001-0723-BRA	Flood	-18.458096914542782	-44.65207894203969	Medium sHDI
2001-0724-USA	Flood	31.492249226861738	-99.35770016916256	Very high sHDI
2001-0734-BGD	Cold wave	24.706362421292575	89.81455898836393	Low sHDI
2001-0735-MEX	Storm	19.66615550179771	-88.12303416904808	High sHDI
2001-0738-CRI	Flood	9.554780941672336	-84.46392866251415	High sHDI
2001-0739-HRV	Flood	45.6164982311811	18.18186275013777	High sHDI
2001-0740-CHN	Flood	23.84212835698711	108.78648162959055	Medium sHDI
2001-0741-CHN	Flood	26.918367283034847	110.86266626896902	Medium sHDI
2001-0743-FRA	Flood	49.96015837179888	2.2748161042356694	Very high sHDI
2001-0746-MMR	Flood	20.965787702266415	95.97252292256668	Low sHDI
2001-0753-GTM	Cold wave	14.655872370603864	-89.75492823297888	Low sHDI
2001-0756-TJK	Storm	38.011186949759626	68.57618610757945	Medium sHDI
2001-0758-PHL	Storm	10.687941215184246	124.28640907010828	Medium sHDI
2001-0759-NOR	Flood	58.18806565092731	8.018466035835742	Very high sHDI
2001-0766-PAK	Landslide	26.413159426008303	68.83976646424317	Low sHDI
2001-0767-MOZ	Flood	-17.30104272337883	35.561045898353584	Low sHDI
2001-0768-CHN	Landslide	23.197374471478128	100.7270595492048	Low sHDI
2001-0769-ETH	Flood	13.828540217509232	37.09944285500759	Low sHDI
2001-0771-USA	Storm	36.67612331858871	-85.82202789103482	Very high sHDI
2001-0772-USA	Flood	38.90451427556141	-77.01612063141363	Very high sHDI
2001-0773-USA	Storm	42.39109458149867	-96.56436783390424	Very high sHDI
2001-0774-KAZ	Flood	50.02956560381434	82.64270063833219	High sHDI
2001-0779-NZL	Heat wave	-44.05629404496271	170.4223089716494	Very high sHDI
2001-0782-LAO	Flood	16.1386186568027	105.83419077323003	Low sHDI
2001-0783-BIH	Flood	44.64864555006144	18.373759479236792	Medium sHDI
2001-0792-PHL	Storm	15.38912462538203	120.81542424707958	Medium sHDI
2001-0793-PHL	Storm	17.185061166245106	121.24153958375342	Medium sHDI
2001-0794-IND	Flood	26.14055443268029	84.62208224829463	Low sHDI
2001-0795-CHN	Storm	23.349898107204947	113.41015550774917	Medium sHDI
2001-0796-CHN	Storm	23.305715531262543	110.68752984981823	Medium sHDI
2002-0003-GRC	Storm	38.25627266503173	23.54435290040535	Very high sHDI
2002-0004-MDG	Storm	-21.427037526236653	43.9951570787757	Low sHDI
2002-0005-PHL	Flood	7.774690881101437	125.86248528216912	Medium sHDI
2002-0010-ALB	Storm	41.979667547160325	19.993880948396622	Medium sHDI
2002-0012-FRA	Flood	48.45782328966131	6.085068083185505	Very high sHDI
2002-0013-HND	Flood	15.67439606489283	-86.77117473752192	Medium sHDI
2002-0016-UGA	Storm	0.30867660166466504	33.03970613405936	Low sHDI
2002-0017-USA	Storm	34.63678834316636	-83.68130710820733	Very high sHDI
2002-0018-IDN	Flood	-4.113738377036746	103.26178481281352	Medium sHDI
2002-0020-IRN	Flood	29.732865484781374	54.31458531324379	High sHDI
2002-0024-RUS	Flood	45.27074302922763	39.458351392124555	High sHDI
2002-0025-ZAF	Storm	-29.453603058037217	21.402964905743783	Medium sHDI
2002-0026-SEN	Flood	15.514756560941828	-14.671059754861654	Low sHDI
2002-0035-IDN	Flood	3.626623458352283	98.66772799746248	Medium sHDI
2002-0036-NZL	Flood	-43.64615968146941	171.42952608597162	Very high sHDI
2002-0039-MUS	Storm	-20.17497849620924	57.50808309718384	Medium sHDI
2002-0048-RUS	Storm	54.70659454687972	21.44811914444059	High sHDI
2002-0050-BEL	Flood	50.706346958931725	4.803582654461316	Very high sHDI
2002-0051-GBR	Storm	56.02028577367103	-3.47746057691401	Very high sHDI
2002-0052-CAF	Wildfire	6.4525829278137525	20.852914695270535	Low sHDI
2002-0054-IDN	Flood	-7.359782894343657	114.03873829590708	Medium sHDI
2002-0055-DEU	Storm	50.830765707169554	11.983855301406852	Very high sHDI
2002-0056-MRT	Flood	16.821524158334153	-14.238035898514113	Low sHDI
2002-0059-POL	Storm	50.762824040312125	20.078545845768073	Very high sHDI
2002-0064-MYS	Landslide	1.3143806323534308	110.86910255190048	Medium sHDI
2002-0069-THA	Storm	19.91768903911288	99.88460169391752	Medium sHDI
2002-0074-AGO	Flood	-12.53810587993471	17.015986414918082	Low sHDI
2002-0077-PER	Flood	-11.876008263026176	-73.89188974591139	Medium sHDI
2002-0080-COD	Flood	-3.2289543587710865	28.26005249798764	Low sHDI
2002-0082-BRA	Flood	-17.71486992905007	-41.3826957756237	Medium sHDI
2002-0083-MWI	Flood	-14.096966432053485	34.52858631535022	Low sHDI
2002-0088-AFG	Landslide	35.27690475266832	69.15163051070894	Low sHDI
2002-0089-CHL	Wildfire	-30.61685643067289	-70.85350413744254	High sHDI
2002-0092-USA	Wildfire	33.034757903106005	-116.7332745054982	Very high sHDI
2002-0101-BEL	Flood	50.422416570639626	4.848107923295606	Very high sHDI
2002-0103-GTM	Flood	15.696100940716043	-90.35495586710216	Low sHDI
2002-0110-BOL	Flood	-16.38732386142986	-67.97162651819643	Medium sHDI
2002-0119-USA	Storm	39.23213974882856	-90.09445542324625	Very high sHDI
2002-0125-ECU	Flood	-0.5897050123348218	-79.28471144666457	Medium sHDI
2002-0128-USA	Storm	39.65737575783831	-91.63624072316226	Very high sHDI
2002-0144-EGY	Flood	23.201301071335724	34.41805118198063	Medium sHDI
2002-0146-MDG	Storm	-15.276366484576068	50.13287038275857	Low sHDI
2002-0160-URY	Storm	-34.56464801514181	-55.96112782980486	High sHDI
2002-0162-ECU	Flood	-3.4600964589527674	-80.18380723669289	Medium sHDI
2002-0163-MOZ	Flood	-18.24740025652794	36.30795651529736	Low sHDI
2002-0171-SPI	Flood	28.30267465284488	-17.021405502886683	Very high sHDI
2002-0176-PHL	Flood	9.036114071678828	126.0074562642406	Medium sHDI
2002-0181-JPN	Wildfire	36.00631866991512	138.249602048485	Very high sHDI
2002-0184-USA	Wildfire	33.74547696144707	-105.4589797121902	Very high sHDI
2002-0185-AFG	Flood	36.70834776168332	67.11576341514576	Low sHDI
2002-0186-IDN	Flood	0.30805479647118994	98.10407807869294	Medium sHDI
2002-0187-PER	Flood	-14.336911321838295	-70.56751284555935	Medium sHDI
2002-0190-PNG	Landslide	-6.335871839562836	146.15796651277867	Low sHDI
2002-0193-TJK	Flood	37.90150705886534	69.74839168961034	Medium sHDI
2002-0194-UGA	Flood	0.6960401557016483	32.976423340881404	Low sHDI
2002-0196-AFG	Flood	35.63300212609689	65.28262788081484	Low sHDI
2002-0204-IND	Storm	23.81448028047889	87.98234915661072	Low sHDI
2002-0210-SAU	Flood	21.62625787940846	41.206159582121785	High sHDI
2002-0211-BGD	Storm	21.486181423594996	92.06743044000488	Low sHDI
2002-0213-YEM	Flood	16.575947218411127	49.25970003025087	Low sHDI
2002-0215-GHA	Flood	5.589125637434909	-0.2178905760091147	Medium sHDI
2002-0216-IND	Storm	20.505182294736848	84.41768097142902	Low sHDI
2002-0217-ZAF	Storm	-32.15336053324332	26.447178069811297	Medium sHDI
2002-0218-IRN	Flood	32.2422530655529	53.535806182121625	High sHDI
2002-0225-ETH	Flood	7.85579132059055	40.98763361053255	Low sHDI
2002-0231-MYS	Storm	2.9741880810287573	101.6451744364257	High sHDI
2002-0233-BGD	Storm	25.145171826961604	89.78969079099345	Low sHDI
2002-0236-IDN	Flood	-9.76287557447029	119.95439732889592	Low sHDI
2002-0237-NIC	Wildfire	12.844578171663176	-85.03702922288103	Medium sHDI
2002-0240-URY	Flood	-33.760600438167224	-55.55511809563724	High sHDI
2002-0242-AFG	Flood	34.89471650490904	62.960580589200816	Low sHDI
2002-0248-KEN	Landslide	-0.1445044043179509	37.38511724226268	Low sHDI
2002-0263-CRI	Flood	10.226453403734896	-83.95860498352077	High sHDI
2002-0264-PAN	Flood	8.451124576974822	-81.81244945022934	High sHDI
2002-0265-KEN	Flood	-0.6978948121637002	38.13943341522867	Low sHDI
2002-0266-USA	Flood	37.51690140775967	-78.9177235961732	Very high sHDI
2002-0272-UGA	Flood	0.6590835639063377	32.07124898907038	Low sHDI
2002-0273-RWA	Flood	-2.0905489607713164	29.626548366675763	Low sHDI
2002-0274-TZA	Flood	-3.7890585601913607	32.40860890811975	Low sHDI
2002-0275-BDI	Flood	-3.4890311309239483	29.3924340661895	Low sHDI
2002-0278-CHN	Flood	43.423558580492625	82.02884803838411	Medium sHDI
2002-0281-MDG	Storm	-16.192589303045537	49.08572509006992	Low sHDI
2002-0283-USA	Storm	34.75121636882071	-101.8172506165228	Very high sHDI
2002-0284-PAK	Heat wave	28.653726215420697	68.36009844354635	Low sHDI
2002-0286-THA	Storm	17.154521880044683	98.83240677281452	Medium sHDI
2002-0287-USA	Storm	38.37101612324957	-88.64996297662165	Very high sHDI
2002-0291-IDN	Flood	-3.894544144786536	121.56222114602598	Medium sHDI
2002-0296-PRY	Flood	-26.751791511680302	-57.906829910995235	Medium sHDI
2002-0305-CHN	Flood	27.625980166950697	111.69688052392972	Medium sHDI
2002-0307-COL	Flood	4.610008034204071	-74.63756417662704	Medium sHDI
2002-0308-IND	Storm	25.768915116353643	88.65516652110045	Low sHDI
2002-0309-KGZ	Landslide	39.85382328857942	73.46142931512321	Medium sHDI
2002-0310-USA	Storm	38.71927166252671	-83.12610269309931	Very high sHDI
2002-0315-TJK	Flood	37.79795603203539	69.56024226642609	Medium sHDI
2002-0321-HTI	Flood	18.411124229558585	-73.96058720716213	Low sHDI
2002-0322-CHL	Flood	-32.8883137396832	-71.09002570359655	High sHDI
2002-0325-JAM	Flood	18.081859937278068	-77.1396621742723	Medium sHDI
2002-0328-NIC	Flood	12.194564396846632	-86.34383206540818	Medium sHDI
2002-0329-HND	Flood	14.476284051570063	-87.21161774534997	Low sHDI
2002-0330-PAK	Storm	30.81425717238069	72.14286935582831	Low sHDI
2002-0337-SLV	Flood	13.693656966853911	-89.21579864061327	Medium sHDI
2002-0339-COL	Flood	6.449263065053038	-74.53404487070864	Medium sHDI
2002-0344-CHN	Flood	44.07318139178075	85.66556750874683	Medium sHDI
2002-0351-USA	Wildfire	38.99870406146726	-105.54809959524276	Very high sHDI
2002-0355-USA	Heat wave	34.291678768940635	-111.66468129143256	Very high sHDI
2002-0359-CUB	Flood	22.202686056901772	-79.56865003174258	Medium sHDI
2002-0361-CHN	Landslide	29.893288481394183	107.31003959696248	Medium sHDI
2002-0367-SCG	Flood	44.46476760839298	21.530961647169384	Medium sHDI
2002-0373-GHA	Flood	6.2590086073457565	-1.0717536243591077	Medium sHDI
2002-0374-IND	Flood	22.283437618836388	80.58848699245381	Low sHDI
2002-0375-TJK	Flood	38.25689422929208	68.58506632551328	Medium sHDI
2002-0376-RUS	Flood	44.3478617667588	42.859031593834025	High sHDI
2002-0379-USA	Wildfire	34.291678768940635	-111.66468129143256	Very high sHDI
2002-0381-MDA	Flood	46.507070859109575	28.867968905305077	Medium sHDI
2002-0402-BGD	Flood	24.077798618323577	89.8896652195946	Low sHDI
2002-0403-BRA	Flood	-30.16854921956864	-51.17856463404637	High sHDI
2002-0406-CHN	Storm	29.310347536962503	120.14802982017471	Medium sHDI
2002-0406-JPN	Storm	25.773155884863133	126.6789473522094	Very high sHDI
2002-0406-KOR	Storm	36.358017659608606	127.8073976734466	Very high sHDI
2002-0408-PHL	Storm	14.598405594640784	121.03696664510925	High sHDI
2002-0409-CAN	Wildfire	55.36477214242696	-72.88303730360325	Very high sHDI
2002-0410-YEM	Flood	14.674394802701473	43.82152329542511	Low sHDI
2002-0411-USA	Flood	29.76966740120152	-99.09819656563718	Very high sHDI
2002-0416-ZAF	Wildfire	-30.27303333132603	27.60159051285772	Medium sHDI
2002-0420-DEU	Storm	52.502899423160166	13.397760192007894	Very high sHDI
2002-0422-BOL	Storm	-21.041168102269495	-67.13079511569762	Low sHDI
2002-0423-PHL	Storm	14.957006465712524	121.23707203741355	Medium sHDI
2002-0424-KOR	Storm	35.092042520161364	127.62344935825044	Very high sHDI
2002-0425-BGD	Storm	24.46777037586723	88.65457592337779	Low sHDI
2002-0428-NPL	Landslide	27.510111447641723	85.98598039610839	Low sHDI
2002-0429-PER	Storm	-14.670802424730232	-72.07416654618503	Medium sHDI
2002-0430-JPN	Storm	31.95268441725526	131.72280864895697	Very high sHDI
2002-0431-JPN	Storm	43.38444803819359	142.55827214571167	Very high sHDI
2002-0437-ECU	Landslide	-2.7374924057537524	-78.36556104334338	High sHDI
2002-0442-ZAF	Storm	-30.961678535844904	27.93601938381424	Medium sHDI
2002-0445-VEN	Flood	6.102970043354761	-65.41975054060971	Medium sHDI
2002-0447-ROU	Flood	46.24090533888881	26.977894854115295	High sHDI
2002-0448-CHN	Storm	23.860209750852977	113.41333249097929	Medium sHDI
2002-0450-TUR	Flood	40.10768881346404	39.018288101154965	Medium sHDI
2002-0454-YEM	Flood	14.660375222099876	43.670747032603344	Low sHDI
2002-0461-CHN	Flood	41.2353105856372	83.12384987883587	Medium sHDI
2002-0463-GBR	Flood	55.71369635154328	-3.4442651260150137	Very high sHDI
2002-0466-ROU	Flood	45.57761189879662	26.53016660296091	High sHDI
2002-0467-DEU	Flood	50.70120234865966	11.003646784823156	Very high sHDI
2002-0468-MLI	Flood	19.47125870415574	-2.332280030876604	Low sHDI
2002-0470-VNM	Flood	20.38269605857012	104.98275593271786	Medium sHDI
2002-0471-ROU	Flood	46.671468020736256	23.960744142794436	High sHDI
2002-0472-ITA	Flood	45.64947153792429	10.974234461219917	Very high sHDI
2002-0474-KOR	Flood	37.53882149345377	127.00572331274552	Very high sHDI
2002-0475-TJK	Flood	37.18748271685988	72.17090404115747	Medium sHDI
2002-0479-CZE	Flood	49.66325941432232	14.482391706045467	Very high sHDI
2002-0481-CHN	Flood	36.4529151715929	102.26599289445736	Medium sHDI
2002-0482-RUS	Flood	45.27074302922763	39.458351392124555	High sHDI
2002-0483-CHN	Flood	24.559128759569532	115.16775001711034	Medium sHDI
2002-0488-GBR	Flood	54.18107748319336	-1.4015094671581396	Very high sHDI
2002-0489-AUT	Flood	47.58845823741608	14.13967261111545	Very high sHDI
2002-0490-IND	Flood	25.94731627367108	89.19787006251535	Low sHDI
2002-0493-PRY	Storm	-25.189963739484774	-55.88074044989069	Medium sHDI
2002-0494-ARG	Cold wave	-26.317149046583847	-62.65892652610376	High sHDI
2002-0495-CHL	Cold wave	-37.92997458547277	-71.37817538365137	High sHDI
2002-0497-NER	Storm	19.48091838356994	10.518743910125623	Low sHDI
2002-0498-CHN	Flood	24.155975986170883	102.20666881997336	Low sHDI
2002-0499-PHL	Flood	11.332856800378492	122.55716085267088	Medium sHDI
2002-0500-IRN	Flood	34.84477500166092	57.42180279045406	Medium sHDI
2002-0506-HUN	Flood	47.416552785808904	19.355085776812786	Very high sHDI
[truncated: 5,062 more rows]
