# Supplementary material for: Inequality in human development amplifies climate-related disaster risk
Source: Nat Commun. 2026 Jun 17;17:5067. doi: 10.1038/s41467-026-73873-9 (PMC13276189; doi:10.1038/s41467-026-73873-9)
Supplement: Supplementary file 3 — Source Data [file 41467_2026_73873_MOESM3_ESM.zip › fig1b.csv]

Dis No	deviation	national_hdi
1990-0002-TUN	-0.02951800000000004	0.576
1990-0004-FRA	0.006	0.791
1990-0005-IDN	0.01335664335664343	0.526
1990-0011-PRY	-0.02570700000000003	0.595
1990-0016-TZA	-0.03863899999999998	0.371
1990-0018-TZA	0.09500000000000008	0.371
1990-0019-IND	0.0505279999999999	0.434
1990-0023-TUR	-0.00099999999999988011	0.6
1990-0024-CHN	-0.02699999999999997	0.484
1990-0025-PHL	-0.028698	0.598
1990-0027-PHL	-0.02700000000000002	0.598
1990-0036-CHN	-0.07	0.484
1990-0037-CHN	0.01752300000000006	0.484
1990-0038-CHN	0.03523600000000004	0.484
1990-0039-CHN	-0.04030800000000001	0.484
1990-0048-VNM	-0.01304704704704701	0.482
1990-0069-VNM	-0.005384	0.482
1990-0073-USA	-0.003	0.872
1990-0075-KOR	0.02584300000000006	0.737
1990-0078-CHN	0.001	0.484
1990-0095-BGD	-0.03408	0.397
1990-0103-IND	0.064	0.434
1990-0115-HND	0.05082600000000004	0.516
1990-0122-PHL	-0.0331880000000001	0.598
1990-0155-JPN	0.02900000000000002	0.845
1990-0245-PER	-0.00145600000000001	0.621
1990-0252-CHN	0.02100000000000002	0.484
1990-0254-USA	0.00373099999999992	0.872
1990-0284-CHN	0.03200000000000003	0.484
1990-0321-IRN	-0.01900000000000001	0.601
1990-0322-PER	-0.06799999999999995	0.621
1990-0336-PER	0.02000000000000001	0.621
1990-0344-ITA	0.01006600000000013	0.778
1990-0347-ZAF	-0.03839799999999993	0.632
1990-0356-MEX	-0.003	0.662
1990-0357-USA	-0.00819980019980015	0.872
1990-0362-USA	-0.00349850149850128	0.872
1990-0366-USA	5.1400000000001e-4	0.872
1990-0373-USA	0.00853753753753761	0.872
1990-0390-CHN	0.03523600000000004	0.484
1990-0393-MEX	-0.02272200000000002	0.662
1990-0397-IND	0.03999999999999998	0.434
1990-0398-USA	-0.01138961038961028	0.872
1990-0399-NPL	-0.01512099999999999	0.399
1990-0401-PHL	-0.02700000000000002	0.598
1990-0402-CHN	0.138	0.484
1990-0406-IND	0.11200000000000004	0.434
1990-0407-JPN	0.02900000000000002	0.845
1990-0411-BRA	0.03200000000000003	0.61
1990-0412-IRN	0.0275780000000001	0.601
1990-0414-IND	0.04099999999999998	0.434
1990-0418-VNM	-0.002	0.482
1990-0419-USA	-5.64e-4	0.872
1990-0572-JPN	-0.02100000000000002	0.845
1990-0580-IND	-0.03199999999999997	0.434
1990-0592-CHN	-0.02699999999999997	0.484
1990-0609-BGD	-0.03421800000000002	0.397
1990-0612-CUB	0.0179999999999999	0.68
1990-0615-MNG	-0.01235999999999992	0.579
1990-0616-PHL	-0.00785199999999997	0.598
1990-0630-IND	0.032912	0.434
1990-0632-IND	0.01233933933933928	0.434
1990-0634-TUR	-0.04572100000000001	0.6
1990-0638-ARG	0.002	0.723
1990-0639-CHL	0.01100000000000001	0.706
1990-0676-COL	-0.09099999999999996	0.61
1990-0678-COL	0.02100000000000002	0.61
1990-0679-COL	-0.002	0.61
1990-0698-CHN	0.02100000000000002	0.484
1990-0699-CHN	0	0.484
1990-0709-IDN	-0.01500000000000001	0.526
1990-0713-USA	-0.05200000000000004	0.872
1990-0714-IND	0.064	0.434
1990-0716-CHN	0.005	0.484
1990-9707-PHL	-0.03861961961961957	0.598
1991-0004-GBR	-0.02400000000000002	0.809
1991-0010-IDN	0	0.532
1991-0027-PAK	-0.01400000000000001	0.404
1991-0030-IRN	-0.03388500000000005	0.62
1991-0032-AFG	-0.01661038961038963	0.279
1991-0047-ZAF	-0.03702800000000006	0.641
1991-0048-MWI	-0.00830200000000008	0.309
1991-0049-CHN	8.8411588411591e-4	0.492
1991-0059-PNG	0.008	0.38
1991-0097-EGY	0.04100000000000003	0.578
1991-0118-URY	-0.03266699999999989	0.705
1991-0120-BGD	0.01490199999999997	0.394
1991-0128-JAM	0.01599000000000006	0.662
1991-0129-COL	-0.002	0.619
1991-0130-AFG	-0.02983900000000003	0.279
1991-0143-DOM	-0.03299999999999992	0.583
1991-0168-MMR	-0.01900000000000001	0.343
1991-0169-BEN	-0.01900000000000001	0.364
1991-0170-BGD	0.009	0.394
1991-0171-CHN	-8.0400000000008e-4	0.492
1991-0172-ROU	-0.0279999999999998	0.689
1991-0174-PHL	0.02200000000000002	0.599
1991-0176-COL	-0.0804379999999999	0.619
1991-0177-KOR	0.02900000000000002	0.747
1991-0188-GHA	0.1122689999999999	0.466
1991-0189-IND	-0.01806400000000002	0.437
1991-0210-VNM	-0.002	0.493
1991-0211-KHM	-0.00868931068931072	0.383
1991-0218-USA	-8.7799999999993e-4	0.873
1991-0225-CHN	0.05089800000000011	0.492
1991-0226-CHN	-0.07100000000000001	0.492
1991-0227-CHN	0.05400000000000005	0.492
1991-0229-VNM	-0.04499999999999998	0.493
1991-0276-PER	0.02100000000000002	0.625
1991-0278-IND	0.06715200000000004	0.437
1991-0279-PAK	-0.01400000000000001	0.404
1991-0287-CMR	-0.15300000000000002	0.449
1991-0296-AUT	-0.01603999999999994	0.829
1991-0296-DFR	0.001	0.835
1991-0315-VNM	-0.03399999999999997	0.493
1991-0326-COL	-0.05062200000000005	0.619
1991-0332-BGD	-0.01914285714285724	0.394
1991-0338-IND	0.017544	0.437
1991-0347-MNG	-0.01963436563436549	0.575
1991-0374-IND	0.014216	0.437
1991-0379-PHL	-0.02000000000000001	0.599
1991-0382-PHL	-0.02900000000000002	0.599
1991-0383-PHL	-0.04650500000000002	0.599
1991-0384-JPN	-0.02100000000000002	0.849
1991-0403-MEX	0.03279920079920062	0.664
1991-0406-USA	-0.008	0.873
1991-0418-IDN	-0.01070400000000004	0.532
1991-0422-USA	0.006	0.873
1991-0423-USA	0.01701500000000011	0.873
1991-0426-USA	0.006	0.873
1991-0431-IND	0.01300000000000001	0.437
1991-0434-IRN	0.00660000000000005	0.62
1991-0444-VNM	-0.002	0.493
1991-0452-MEX	0.01400000000000001	0.664
1991-0478-BRA	0.007	0.616
1991-0488-USA	0.00304400000000004	0.873
1991-0495-AFG	-0.007	0.279
1991-0497-FRA	-0.01069869869869866	0.799
1991-0509-IND	0.11700000000000003	0.437
1991-0512-IDN	-0.01600000000000001	0.532
1991-0517-PHL	-2.9370629370628e-4	0.599
1991-0518-CHN	2.6399999999998e-4	0.492
1991-0521-PHL	-0.02900000000000002	0.599
1991-0525-PHL	-2.6499999999995e-4	0.599
1991-0530-THA	-0.01	0.585
1991-0532-IND	-0.034414	0.437
1991-0533-PHL	-0.02900000000000002	0.599
1991-0535-CAN	0.01800000000000001	0.864
1991-0536-JPN	-0.02100000000000002	0.849
1991-0537-JPN	0.02800000000000002	0.849
1991-0538-VNM	-0.04499999999999998	0.493
1991-0539-JPN	-0.006	0.849
1991-0541-MEX	-0.02800000000000002	0.664
1991-0542-IRN	0.005	0.62
1991-0543-USA	0.02201000000000008	0.873
1991-0548-TUR	-0.116	0.604
1991-0549-IRN	0.02131200000000011	0.62
1991-0686-NZL	-0.005	0.811
1991-0692-IDN	-0.00934999999999997	0.532
1991-0693-YEM	0.03099999999999997	0.386
1991-0708-PHL	-0.02800000000000002	0.599
1991-0711-VNM	-0.002	0.493
1991-0713-VNM	-0.03399999999999997	0.493
1991-0714-TUR	-0.09970629370629368	0.604
1991-0761-LAO	-0.040352	0.412
1991-0762-MRT	0.05799999999999999	0.402
1991-0763-IRN	0.00567799999999996	0.62
1991-0766-IND	0.009	0.437
1991-0767-CHN	-0.02541699999999991	0.492
1991-0770-PAK	-0.02000000000000001	0.404
1991-0775-CHN	-0.02699999999999997	0.492
1991-0776-USA	-0.008	0.873
1991-9305-CHN	-0.03226400000000001	0.492
1991-9476-USA	0.006	0.873
1991-9523-USA	-2.0400000000009e-4	0.873
1992-0010-TUR	-0.09374825174825174	0.61
1992-0011-DZA	0.02400000000000002	0.599
1992-0014-BRA	0.03900000000000003	0.622
1992-0016-ARG	-0.00619480519480519	0.735
1992-0017-CUB	0.01316400000000006	0.668
1992-0023-BOL	-0.00351599999999996	0.568
1992-0024-ECU	-0.01041441441441437	0.658
1992-0036-CHN	6.306306306302911e-5	0.504
1992-0042-BRA	-0.04900000000000004	0.622
1992-0057-PHL	-0.00237300000000006	0.603
1992-0060-PAK	-0.01499999999999995	0.409
1992-0061-VNM	-0.03400000000000003	0.504
1992-0062-PAK	-0.01260499999999997	0.409
1992-0063-AFG	0.02105200000000001	0.287
1992-0066-USA	-0.01231131131131113	0.877
1992-0073-IRN	-0.0176400000000001	0.627
1992-0074-IRN	0.0295510000000001	0.627
1992-0075-ARG	-0.00392799999999993	0.735
1992-0076-BRA	0.01509000000000004	0.622
1992-0077-PRY	0.01707400000000003	0.605
1992-0078-PAN	0.02699999999999991	0.678
1992-0080-URY	-0.03611999999999993	0.708
1992-0083-IND	-0.033636	0.442
1992-0097-IND	0.12899999999999995	0.442
1992-0123-PNG	-0.01800000000000001	0.391
1992-0126-CHN	-0.10299999999999998	0.504
1992-0138-NPL	0.01100000000000001	0.416
1992-0141-CHN	-0.03524800000000011	0.504
1992-0143-VNM	-0.002	0.504
1992-0144-VNM	-0.002	0.504
1992-0145-VNM	-0.002	0.504
1992-0147-IND	0.11800000000000004	0.442
1992-0148-IDN	-0.01500000000000001	0.54
1992-0150-SLV	-0.02888000000000001	0.548
1992-0155-CRI	0.01300000000000001	0.674
1992-0156-PER	-0.04643700000000006	0.625
1992-0160-ALB	-0.01719919919919921	0.614
1992-0161-BOL	0.003	0.568
1992-0171-FRA	-0.03000000000000002	0.806
1992-0174-JPN	0.02900000000000002	0.85
1992-0178-AUS	0.005	0.869
1992-0183-BRA	-0.002	0.622
1992-0187-PAK	0.01982400000000001	0.409
1992-0190-BGD	-0.02552499999999996	0.413
1992-0197-AFG	-0.00599999999999995	0.287
1992-0199-TJK	-0.0199999999999999	0.57
1992-0204-CHL	-0.02700000000000002	0.723
1992-0211-IND	0.03829899999999997	0.442
1992-0213-BGD	-0.02356799999999997	0.413
1992-0216-CHN	-0.03006093906093909	0.504
1992-0217-CHN	-0.00297400000000003	0.504
1992-0218-POL	0.00154354354354357	0.718
1992-0220-CHN	0.001	0.504
1992-0251-FRA	0.00259999999999993	0.806
1992-0254-CHN	-0.05177999999999999	0.504
1992-0266-ITA	0.008	0.789
1992-0271-USA	0.02600000000000002	0.877
1992-0278-USA	0.00938300000000014	0.877
1992-0282-RUS	-0.02300000000000002	0.728
1992-0293-BGD	-0.01999999999999996	0.413
1992-0295-PHL	-0.01505994005994004	0.603
1992-0296-PHL	-0.00792000000000003	0.603
1992-0297-CHN	-0.04199999999999998	0.504
1992-0298-CHN	0.00522100000000003	0.504
1992-0299-CHN	-0.005	0.504
1992-0300-CHN	-0.005	0.504
1992-0302-CHN	0.03000000000000002	0.504
1992-0313-VNM	-0.002	0.504
1992-0314-JPN	-0.02100000000000002	0.85
1992-0332-IND	0.09900000000000005	0.442
1992-0333-IND	-0.03300000000000003	0.442
1992-0342-MEX	0.02315984015983996	0.667
1992-0343-NZL	-0.004	0.818
1992-0356-MEX	-0.004	0.667
1992-0357-CHN	0.00830130130130135	0.504
1992-0371-FRA	-0.01200000000000001	0.806
1992-0376-ITA	0.01400000000000001	0.789
1992-0380-AUS	0.002	0.869
1992-0383-USA	0.006	0.877
1992-0475-RUS	-0.02000000000000001	0.728
1992-0476-IRN	0.005	0.627
1992-0477-UKR	-0.01100000000000001	0.715
1992-0483-IND	0.02887387387387391	0.442
1992-0484-IDN	-0.004	0.54
1992-0485-KOR	0.02108799999999999	0.754
1992-0486-KOR	-0.01700000000000001	0.754
1992-0489-MMR	-0.00332999999999999	0.356
1992-0491-PHL	-0.01765499999999997	0.603
1992-0492-PHL	-0.02900000000000002	0.603
1992-0494-THA	-0.01400000000000001	0.595
1992-0495-THA	-0.01300000000000001	0.595
1992-0496-THA	-0.01400000000000001	0.595
1992-0500-IND	-0.05499999999999999	0.442
1992-0503-CAN	0.01400000000000001	0.868
1992-0504-CAN	0.01100000000000001	0.868
1992-0552-BOL	0.03800000000000003	0.568
1992-0553-CHN	-0.04199999999999998	0.504
1992-0555-NLD	0.01	0.853
1992-0556-DEU	1.1102230246251563e-16	0.842
1993-0001-BGD	-0.03322399999999997	0.42
1993-0003-IDN	-0.01266	0.548
1993-0004-IRN	1.5900000000002e-4	0.634
1993-0005-TZA	0.008	0.369
1993-0009-MEX	-0.01090000000000013	0.669
1993-0010-CHL	0.01691991991991992	0.716
1993-0011-COL	-0.04573873873873868	0.635
1993-0013-ECU	0.01400000000000001	0.662
1993-0014-ECU	-0.02100000000000002	0.662
1993-0016-PNG	0.00599999999999995	0.405
1993-0017-PAK	-0.00799999999999995	0.41
1993-0018-PAK	0.02200000000000002	0.41
1993-0021-MNG	-0.04581000000000002	0.551
1993-0022-YEM	0.05799999999999999	0.397
1993-0023-TJK	-0.02000000000000001	0.542
1993-0027-ARG	0.002444	0.739
1993-0028-BGD	-0.042628	0.42
1993-0029-BGD	-0.02099999999999996	0.42
1993-0036-JAM	0.0081448551448553	0.667
1993-0037-KAZ	0.00441658341658335	0.663
1993-0038-PNG	0.03199999999999997	0.405
1993-0041-PAK	-0.01199999999999995	0.41
1993-0045-BGD	-0.03634799999999999	0.42
1993-0048-GIN	-0.00999999999999995	0.289
1993-0052-NPL	0.00950400000000001	0.421
1993-0053-NIC	-0.07200000000000012	0.508
1993-0054-PHL	-0.00839200000000006	0.606
1993-0055-PHL	-0.06938299999999997	0.606
1993-0058-UKR	-0.01300000000000001	0.703
1993-0059-VEN	0.03070499999999987	0.676
1993-0060-MEX	-0.05100000000000004	0.669
1993-0065-FRA	-0.01800000000000001	0.809
1993-0073-HND	0.03899999999999992	0.527
1993-0075-MEX	-0.01541158841158829	0.669
1993-0077-PHL	-0.01649700598802406	0.606
1993-0078-URY	-0.03799999999999992	0.711
1993-0079-JPN	-0.02100000000000002	0.855
1993-0081-TUR	0.01100000000000001	0.617
1993-0082-CRI	-0.00766399999999989	0.682
1993-0084-HND	0.05991999999999986	0.527
1993-0085-IND	0.04271099999999989	0.446
1993-0087-PHL	-0.01119899999999995	0.606
1993-0088-VNM	-0.00754799999999999	0.515
1993-0094-BEL	-0.03999999999999992	0.85
1993-0096-DEU	0.03900000000000003	0.852
1993-0098-GBR	-0.004	0.82
1993-0099-USA	0.02800000000000002	0.88
1993-0111-RUS	-0.007	0.71
1993-0113-PHL	0.03510199999999997	0.606
1993-0116-ARG	0.004	0.739
1993-0120-BGD	-0.02099999999999996	0.42
1993-0131-PER	-0.04200000000000004	0.629
1993-0133-VNM	-0.03400000000000003	0.515
1993-0135-BGD	0.03800000000000003	0.42
1993-0138-IND	0.01	0.446
1993-0143-SDN	-0.001	0.34
1993-0149-JPN	-0.02100000000000002	0.855
1993-0150-CAN	-0.01400000000000001	0.866
1993-0154-BGD	0.03800000000000003	0.42
1993-0156-CHN	-0.04200000000000004	0.515
1993-0157-TZA	0.008	0.369
1993-0159-AFG	-0.006	0.297
1993-0160-BGD	-0.005	0.42
1993-0161-DOM	-0.03300000000000003	0.6
1993-0162-IRN	-0.01800000000000001	0.634
1993-0163-ROU	-0.02700000000000002	0.68
1993-0164-KOR	-0.02200000000000002	0.763
1993-0167-CHE	-0.008	0.861
1993-0169-AFG	0.05405999999999994	0.297
1993-0170-IRL	0.02400000000000002	0.76
1993-0174-MEX	-0.04305500000000006	0.669
1993-0179-CHN	-0.04200000000000004	0.515
1993-0185-JPN	-0.02100000000000002	0.855
1993-0186-NPL	0.03000000000000002	0.421
1993-0190-CHN	-0.0347920000000001	0.515
1993-0192-JPN	-0.02100000000000002	0.855
1993-0193-USA	0.005	0.88
1993-0197-KOR	-0.02094800000000007	0.763
1993-0198-MEX	-0.02900000000000002	0.669
1993-0199-CHN	0.04918399999999989	0.515
1993-0201-USA	-0.01600000000000001	0.88
1993-0204-MEX	0.01400000000000001	0.669
1993-0208-IND	0.065	0.446
1993-0211-FRA	0.0018201438848919301	0.809
1993-0212-ITA	0.01500000000000001	0.795
1993-0213-VNM	-0.00755355355355347	0.515
1993-0215-ZAF	0.08199999999999996	0.652
1993-0217-DZA	-0.02000000000000001	0.601
1993-0218-IND	0.01500000000000001	0.446
1993-0219-IRN	0.01300000000000001	0.634
1993-0221-PHL	-0.07099999999999995	0.606
1993-0222-THA	-0.01400000000000001	0.604
1993-0228-PHL	-0.01367699999999994	0.606
1993-0230-UKR	-0.01300000000000001	0.703
1993-0231-VNM	0.01981599999999994	0.515
1993-0233-COL	-0.003	0.635
1993-0234-MYS	-0.019482	0.663
1993-0236-NLD	-0.01417999999999997	0.855
1993-0237-DEU	0.00352500000000011	0.852
1993-0241-BGD	0.009	0.42
1993-0245-RUS	0.01800000000000001	0.71
1993-0247-CHN	-0.09500000000000004	0.515
1993-0248-CHN	0.01500000000000001	0.515
1993-0250-CHN	-0.07100000000000001	0.515
1993-0251-CHN	0.03300000000000003	0.515
1993-0295-PHL	-0.03000000000000002	0.606
1993-0298-PHL	-0.02100000000000002	0.606
1993-0304-PAK	-0.01399999999999995	0.41
1993-0325-IND	-0.03500000000000003	0.446
1993-0326-IND	-0.00814399999999998	0.446
1993-0334-SLV	0.03899999999999992	0.558
1993-0419-AFG	0.064	0.297
1993-0421-USA	0.00106099999999997	0.88
1993-0422-USA	-0.02312100000000005	0.88
1993-0432-USA	0.02800000000000002	0.88
1993-0434-USA	0.00479800000000008	0.88
1993-0440-USA	0.006	0.88
1993-0461-CHN	0.05399999999999994	0.515
1993-0462-CHN	0.02200000000000002	0.515
1993-0463-CHN	0.05399999999999994	0.515
1993-0464-CHN	0.05399999999999994	0.515
1993-0465-CHN	0.05399999999999994	0.515
1993-0466-CHN	0.05399999999999994	0.515
1993-0481-THA	-0.01300000000000001	0.604
1993-0482-THA	-0.01233033033033037	0.604
1993-0491-COL	0.004	0.635
1993-0492-COL	0.004	0.635
1993-0493-TTO	0.003	0.667
1993-0496-ARG	-0.00200000000000011	0.739
1993-0497-ARG	0.002	0.739
1993-0516-AUS	0.002	0.873
1993-0517-AUS	0.003	0.873
1993-0560-IDN	0.02704395604395593	0.548
1993-0570-IND	0.05699999999999999	0.446
1993-0586-ECU	-0.02100000000000002	0.662
1994-0001-AUS	0.005	0.873
1994-0005-COL	0.02600000000000002	0.64
1994-0010-PHL	-0.05179499999999992	0.609
1994-0012-IDN	-0.01400000000000001	0.558
1994-0013-TZA	-0.02999999999999997	0.369
1994-0017-PER	-0.04139879759519038	0.639
1994-0021-PHL	-0.02100000000000002	0.609
1994-0034-PHL	-0.03592607392607394	0.609
1994-0035-MOZ	-0.01205200000000009	0.242
1994-0038-KGZ	-0.02606399999999997	0.591
1994-0043-BOL	-0.03073573573573573	0.587
1994-0044-BGD	-0.02799999999999997	0.427
1994-0045-USA	0.005	0.884
1994-0048-FRA	-0.004	0.823
1994-0060-CUB	-0.03300000000000003	0.656
1994-0061-CHN	-0.01935200000000003	0.525
1994-0064-KHM	0.01859499999999997	0.392
1994-0065-CHN	0.00654854854854858	0.525
1994-0066-CHN	0.01574199999999992	0.525
1994-0067-CHN	0.05099999999999993	0.525
1994-0068-IND	0.00549198396793587	0.452
1994-0069-IRN	-0.08799999999999997	0.64
1994-0071-PHL	-0.02604790419161673	0.609
1994-0072-PHL	0.01536336336336341	0.609
1994-0073-PHL	-0.0037657657657657	0.609
1994-0074-PHL	7.8499999999992e-4	0.609
1994-0075-PAK	-0.01075000000000009	0.414
1994-0087-BGD	-0.04599999999999998	0.427
1994-0088-RUS	-0.00674399999999986	0.698
1994-0089-RUS	0.007	0.698
1994-0091-COL	-0.01100000000000001	0.64
1994-0092-BGD	0.03346946946946949	0.427
1994-0098-DEU	-7.4825174825166e-4	0.858
1994-0099-RUS	-0.003	0.698
1994-0100-USA	-0.01206699999999993	0.884
1994-0104-IDN	0.03899999999999992	0.558
1994-0105-TZA	0.07300000000000001	0.369
1994-0119-PAK	-0.01199999999999995	0.414
1994-0120-THA	0.04700000000000004	0.613
1994-0129-ROU	-0.01500000000000001	0.682
1994-0138-CHN	0.04425074925074912	0.525
1994-0139-ESP	-0.02200000000000002	0.789
1994-0146-USA	-0.024926	0.884
1994-0149-USA	0.005	0.884
1994-0151-PAK	-0.01399999999999995	0.414
1994-0152-USA	-0.01013986013986001	0.884
1994-0154-USA	0.02800000000000002	0.884
1994-0155-ESP	0.004	0.789
1994-0160-BRA	0.006	0.638
1994-0163-CHN	0.007	0.525
1994-0168-PHL	-0.02900000000000002	0.609
1994-0170-CAN	0.01400000000000001	0.872
1994-0172-BEL	-0.01700000000000001	0.858
1994-0173-CAN	0.01	0.872
1994-0175-KOR	-0.02020799999999989	0.773
1994-0179-ITA	0.01586699999999996	0.804
1994-0180-MDA	-0.02258800000000005	0.614
1994-0183-NER	-0.00824124124124131	0.232
1994-0187-VNM	-0.03500000000000003	0.526
1994-0193-BGD	0.01	0.427
1994-0197-ITA	-0.03200000000000003	0.804
1994-0198-CHN	0.02608808808808815	0.525
1994-0211-PHL	-0.02900000000000002	0.609
1994-0213-CMR	-0.136448	0.436
1994-0214-MNG	0.06299999999999994	0.555
1994-0215-PHL	-0.03292399999999995	0.609
1994-0217-SDN	-0.01386086086086091	0.383
1994-0218-RUS	-0.0047919999999999	0.698
1994-0301-PER	-0.04515000000000002	0.639
1994-0302-JPN	0.02900000000000002	0.861
1994-0303-KGZ	-0.03599999999999992	0.591
1994-0308-THA	0.001	0.613
1994-0309-RUS	0.01600000000000001	0.698
1994-0312-CHN	-0.07700000000000001	0.525
1994-0313-PHL	-0.02900000000000002	0.609
1994-0337-GTM	-0.04099999999999998	0.501
1994-0338-ESP	0.01	0.789
1994-0340-VEN	0	0.675
1994-0341-VNM	-0.02909400000000012	0.526
1994-0347-DZA	-0.006	0.602
1994-0352-IND	0.01324399999999997	0.452
1994-0353-IDN	0.00499999999999989	0.558
1994-0360-IRN	0.02910800000000002	0.64
1994-0361-USA	-0.009	0.884
1994-0378-HND	0.06056400000000006	0.53
1994-0506-CRI	0.00283499999999992	0.685
1994-0509-EGY	-0.08635664335664328	0.598
1994-0510-HTI	0.04776399999999992	0.434
1994-0511-IRN	0.00963163163163172	0.64
1994-0516-JAM	0.00592992992992991	0.668
1994-0519-PHL	-0.00660499999999997	0.609
1994-0543-GRC	0.01378500000000004	0.774
1994-0545-VEN	0.03999999999999992	0.675
1994-0546-COD	-0.01600000000000001	0.371
1994-0548-CAN	-0.02100000000000002	0.872
1994-0556-FRA	-0.00714985014985014	0.823
1994-0557-ITA	0.012019	0.804
1994-0594-PHL	-0.03010289710289715	0.609
1994-0606-BEN	-0.05799999999999999	0.38
1994-0611-ARG	0.00501200000000001	0.744
1994-0615-MMR	-0.03299999999999997	0.369
1994-0616-CHN	0.134	0.525
1994-0624-IND	-0.029036	0.452
1994-0626-IDN	-0.005	0.558
1994-0633-TJK	-0.01838400000000006	0.547
1994-0636-TGO	-0.08800000000000002	0.404
1994-0641-AUS	-0.008	0.873
1994-0644-AUS	0.005	0.873
1994-0645-AUS	0.005	0.873
1994-0651-COL	0.02600000000000002	0.64
1994-0658-VNM	0.01508208208208206	0.526
1994-0693-NZL	-0.03000000000000002	0.846
1994-0748-MDA	-0.01700000000000001	0.614
1994-0756-PHL	-0.02100000000000002	0.609
1994-0757-COG	-0.03800000000000003	0.507
1994-0758-RUS	-0.0149999999999999	0.698
1994-0762-IND	0.12099999999999994	0.452
1994-0773-IDN	-0.005	0.558
1994-0774-THA	-0.00880400000000003	0.613
1994-0775-RUS	-0.007	0.698
1994-0777-THA	-0.00918799999999997	0.613
1994-0778-PHL	-0.01803399999999999	0.609
1994-0780-CHN	-0.01500000000000001	0.525
1994-0783-IDN	-0.08800000000000008	0.558
1994-0785-CHN	-0.07700000000000001	0.525
1994-0786-DEU	0.00368899999999994	0.858
1994-0787-JPN	0.003	0.861
1994-0789-CHN	-0.04100000000000003	0.525
1994-9096-CHN	0.03228371628371629	0.525
1995-0001-BGD	-0.03154400000000001	0.436
1995-0005-ARG	-0.02100000000000002	0.745
1995-0006-IND	0.04999999999999999	0.458
1995-0007-FRA	0.01525125125125126	0.828
1995-0010-MWI	0.05199999999999999	0.367
1995-0019-IDN	0.005	0.569
1995-0020-BEL	-0.04178400000000004	0.865
1995-0026-USA	-8.798798798798e-4	0.885
1995-0029-IDN	-9.0100000000004e-4	0.569
1995-0031-CHN	-0.03100000000000002	0.535
1995-0032-PRY	0.04500000000000004	0.623
1995-0038-TZA	0.005	0.37
1995-0044-ARG	0.00337500000000001	0.745
1995-0045-USA	-0.02800000000000002	0.885
1995-0046-USA	-0.007	0.885
1995-0049-ARG	0.002	0.745
1995-0050-AFG	-0.006	0.31
1995-0051-BGD	-0.004	0.436
1995-0056-MAR	-0.03999999999999998	0.478
1995-0060-CHN	0.04999999999999993	0.535
1995-0066-AFG	-0.006	0.31
1995-0068-BRA	-0.05437400000000003	0.646
1995-0071-IDN	0.04078900000000007	0.569
1995-0072-TUR	-0.118	0.625
1995-0078-CHL	-0.04799999999999993	0.728
1995-0079-IDN	-0.02299999999999991	0.569
1995-0082-BGD	0.01762799999999997	0.436
1995-0092-BRA	-0.04500000000000004	0.646
1995-0094-IRN	0.01724199999999998	0.647
1995-0095-NOR	0.01700000000000001	0.871
1995-0098-CAN	-0.01800000000000001	0.876
1995-0099-AZE	-0.02829799999999993	0.59
1995-0100-BGD	-0.03246900000000002	0.436
1995-0101-BGD	0.01106299999999999	0.436
1995-0102-CUB	0.03799999999999992	0.659
1995-0104-NPL	0.00289078156312627	0.433
1995-0105-NPL	0.0252942942942943	0.433
1995-0106-PRY	-0.03900000000000003	0.623
1995-0109-TZA	0.08000000000000002	0.37
1995-0110-CAN	0.01700000000000001	0.876
1995-0111-DEU	0.00873500000000016	0.863
1995-0117-HND	0.06499999999999995	0.536
1995-0118-IND	0.08600000000000002	0.458
1995-0122-COL	0.02800000000000002	0.645
1995-0123-PAK	-0.01299999999999995	0.417
1995-0128-IRN	-0.01669900000000002	0.647
1995-0130-RUS	-0.02299999999999991	0.698
1995-0135-CAN	0.01	0.876
1995-0137-AFG	-0.006	0.31
1995-0140-GHA	0.12	0.483
1995-0142-MYS	-0.006	0.679
1995-0146-JPN	-9.300000000000974e-5	0.863
1995-0147-TUR	0.06698000000000004	0.625
1995-0150-USA	0.01618818818818834	0.885
1995-0155-COL	-7.1200000000004e-4	0.645
1995-0156-PAK	-0.01267400000000007	0.417
1995-0157-ESP	-0.02400000000000002	0.796
1995-0159-GRC	0.01600000000000001	0.777
1995-0161-PHL	-0.03000000000000002	0.612
1995-0165-MEX	-0.06307200000000002	0.674
1995-0167-THA	0.04800000000000004	0.619
1995-0170-AZE	-0.03599999999999992	0.59
1995-0172-GTM	-0.06417982017982021	0.508
1995-0174-TGO	0.08501898101898114	0.419
1995-0175-UKR	0.01099999999999989	0.684
1995-0176-CHL	-0.05599999999999994	0.728
1995-0177-MAR	-0.05355999999999999	0.478
1995-0178-CHN	0.04999999999999993	0.535
1995-0181-DOM	0.04900000000000004	0.613
1995-0183-KOR	7.8299999999997e-4	0.783
1995-0186-HND	0.06029129129129118	0.536
1995-0187-PHL	-0.01409509509509521	0.612
1995-0188-CHN	0.04999999999999993	0.535
1995-0191-MEX	0.03299999999999992	0.674
1995-0196-MAR	-0.02527899999999999	0.478
1995-0198-THA	-0.01100000000000001	0.619
1995-0199-PHL	-0.08345999999999998	0.612
1995-0202-IND	0.07500000000000001	0.458
1995-0209-PHL	-0.099406	0.612
1995-0215-CUB	-0.007	0.659
1995-0221-ARG	0.00407400000000002	0.745
1995-0224-BEN	0.01925725725725718	0.386
1995-0229-LAO	-0.02910089910089919	0.434
1995-0230-MMR	-0.01100000000000001	0.374
1995-0234-ALB	-0.01420799999999999	0.634
1995-0236-VNM	-0.03948148148148156	0.539
1995-0239-RUS	-0.004	0.698
1995-0243-BGD	-0.020003003003003	0.436
1995-0244-MEX	-0.03404499999999988	0.674
1995-0245-USA	-0.01383183183183178	0.885
1995-0247-PHL	-0.01516699999999993	0.612
1995-0250-DOM	-0.008	0.613
1995-0255-CHN	0.04493999999999987	0.535
1995-0256-MEX	-0.03404499999999988	0.674
1995-0264-AZE	-0.01375599999999999	0.59
1995-0265-CAF	-0.05099999999999999	0.323
1995-0267-CRI	-0.0199999999999999	0.691
1995-0271-PHL	-0.02713100000000001	0.612
1995-0272-PHL	-0.05112287712287722	0.612
1995-0273-TUR	0.02141100000000007	0.625
1995-0274-VNM	-0.002	0.539
1995-0275-IND	-0.01906200000000002	0.458
1995-0277-CHN	0.004	0.535
1995-0278-NPL	0.01668000000000002	0.433
1995-0282-PHL	-0.05199999999999993	0.612
1995-0288-USA	-0.00180400000000002	0.885
1995-0289-BRA	0.006	0.646
1995-0290-PHL	-0.07099999999999995	0.612
1995-0300-ALB	-0.00371799999999999	0.634
1995-0301-BRA	0.03400000000000003	0.646
1995-0302-KAZ	0.00710699999999997	0.655
1995-0303-MWI	-0.01300000000000001	0.367
1995-0304-PHL	-0.04966599999999999	0.612
1995-0305-ZAF	-0.04600000000000004	0.661
1995-0306-PHL	0.01084600000000002	0.612
1995-0321-CHN	0.01600000000000001	0.535
1995-0322-CHN	0.03699999999999992	0.535
1995-0354-EGY	-0.121	0.605
1995-0359-RUS	0.01700000000000001	0.698
1995-0360-RUS	0.004	0.698
1995-0363-RUS	0.01700000000000001	0.698
1995-0393-KOR	-0.01900000000000001	0.783
1995-0404-USA	-0.01768331668331668	0.885
1995-0418-LBY	0.005	0.694
1995-0443-AUS	0.003	0.882
1995-0451-GBR	-0.008	0.828
1995-0462-IND	-0.01200000000000001	0.458
1995-0466-IRN	-0.02179300000000006	0.647
1995-0471-PAK	-0.01296999999999998	0.417
1995-0475-ROU	-0.01079199999999991	0.688
1995-0476-IDN	0.01	0.569
1995-0481-USA	0.004	0.885
1995-0482-PAN	0.02499000000000006	0.69
1995-0484-JPN	-0.005	0.863
1995-0485-IND	0.08500000000000002	0.458
1995-0486-PHL	-0.03000000000000002	0.612
1995-0488-USA	-0.00400600600600609	0.885
1995-0490-CHN	0.01471999999999995	0.535
1995-0491-IND	-0.01200000000000001	0.458
1995-0492-USA	0.00710500000000002	0.885
1995-0494-TGO	-0.01581499999999996	0.419
1995-9119-MEX	0.03249000000000002	0.674
1996-0003-BRA	0.04199999999999992	0.653
1996-0006-PRT	-0.04800000000000004	0.769
1996-0008-IRN	0.01042899999999991	0.655
1996-0010-ZAF	-0.04600000000000004	0.656
1996-0013-BGD	-0.02203400000000011	0.441
1996-0014-MAR	0.00103103103103102	0.49
1996-0016-FRA	-0.0139999999999999	0.833
1996-0022-CHN	-0.04584784784784795	0.545
1996-0027-ZAF	-0.01107892107892105	0.656
1996-0052-MOZ	0.02203699999999997	0.259
1996-0063-CHN	-0.17800000000000005	0.545
1996-0072-AFG	-0.03170800000000001	0.319
1996-0074-MNG	-0.03093793793793775	0.564
1996-0077-BRA	-0.04600000000000004	0.653
1996-0078-CHN	0.04699999999999993	0.545
1996-0080-BRA	-0.04900000000000004	0.653
1996-0082-IDN	0.124	0.578
1996-0084-COL	-0.05300000000000005	0.653
1996-0086-BGD	-0.02745654345654341	0.441
1996-0088-HUN	-0.03000000000000002	0.741
1996-0089-NPL	0.03099999999999997	0.442
1996-0096-CUB	-0.03100000000000002	0.67
1996-0100-RUS	-0.02599999999999991	0.708
1996-0102-NIC	-0.07084000000000001	0.532
1996-0104-BGD	-0.02367100000000011	0.441
1996-0107-NPL	0.0041628371628371	0.442
1996-0108-PHL	-0.00366833667334676	0.62
1996-0109-KOR	0.02699999999999991	0.793
1996-0110-VNM	0.00908799999999998	0.55
1996-0111-TJK	-0.01889600000000002	0.531
1996-0114-COL	-0.03317000000000014	0.653
1996-0116-CAN	-0.01500000000000001	0.879
1996-0118-IDN	0.01300000000000001	0.578
1996-0120-GUY	0.006224	0.559
1996-0121-IRN	-0.01268900000000006	0.655
1996-0122-CHN	-0.01121500000000008	0.545
1996-0128-CHN	-0.07700000000000001	0.545
1996-0133-VEN	-0.01800000000000001	0.679
1996-0134-YEM	0.041572	0.419
1996-0135-CIV	0.08400000000000002	0.448
1996-0138-CHN	-0.07700000000000001	0.545
1996-0148-ITA	0.017212	0.816
1996-0149-MAR	0.03700000000000003	0.49
1996-0152-MEX	-0.04950649350649361	0.681
1996-0153-PAK	-0.01400000000000001	0.423
1996-0157-PHL	-0.02100000000000002	0.62
1996-0168-CHN	0.00551599999999996	0.545
1996-0169-CHN	-0.01043800000000005	0.545
1996-0171-CHN	-0.04000000000000003	0.545
1996-0173-SLE	0.02600000000000002	0.312
1996-0177-ITA	0.007	0.816
1996-0178-ESP	0.004	0.802
1996-0181-IND	0.04399999999999998	0.466
1996-0182-THA	-0.01199300000000003	0.628
1996-0183-IND	-0.03500000000000003	0.466
1996-0186-MNG	0.06300000000000006	0.564
1996-0192-PAK	-0.01300000000000006	0.423
1996-0195-AUS	0.004	0.884
1996-0196-BGD	0.03999999999999998	0.441
1996-0197-MYS	0.005	0.689
1996-0198-MEX	-0.02600000000000002	0.681
1996-0199-USA	-0.00259100000000001	0.887
1996-0201-DOM	-0.03700000000000003	0.62
1996-0202-CHN	-0.00399099099099098	0.545
1996-0203-MEX	0.03599999999999992	0.681
1996-0207-GMB	-0.07175199999999998	0.382
1996-0208-IND	0.02437099999999997	0.466
1996-0215-LAO	-0.0257102897102896	0.447
1996-0221-KHM	0.01616599999999995	0.4
1996-0222-IDN	0.001	0.578
1996-0226-CHN	0.04360300000000006	0.545
1996-0227-VNM	-0.002	0.55
1996-0230-BEN	-0.02100000000000002	0.391
1996-0231-CUB	0.02553499999999997	0.67
1996-0232-CRI	0.01189600000000001	0.693
1996-0233-CAF	-0.0195735735735737	0.319
1996-0235-ITA	0.005	0.816
1996-0240-COL	-0.02200000000000002	0.653
1996-0242-TTO	0.001	0.684
1996-0244-HTI	-0.02000000000000001	0.45
1996-0245-IND	0.02451599999999998	0.466
1996-0246-IDN	-0.00299999999999989	0.578
1996-0248-VNM	-0.04092800000000007	0.55
1996-0252-GBR	-0.008	0.834
1996-0256-IND	0.116022	0.466
1996-0257-PHL	-0.0423	0.62
1996-0265-HND	0.05972172172172163	0.539
1996-0272-AUS	0.004	0.884
1996-0274-USA	-0.009	0.887
1996-0275-ZAF	0.01600000000000001	0.656
1996-0279-AZO	-0.04800000000000004	0.769
1996-0280-PNG	0.008	0.43
1996-0281-ESP	-0.0239999999999998	0.802
1996-0281-PRT	-0.04800000000000004	0.769
1996-0282-MYS	-0.08799999999999997	0.689
1996-0286-IDN	-0.00318200000000001	0.578
1996-0294-RUS	-0.01993599999999995	0.708
1996-0295-USA	0.01345145145145143	0.887
1996-0297-CHN	-0.11300000000000004	0.545
1996-0298-IND	-0.01500000000000001	0.466
1996-0299-JPN	-0.005	0.868
1996-0311-MUS	0.008	0.654
1996-0315-NZL	-0.01600000000000001	0.857
1996-0316-AUS	0.004	0.884
1996-0317-AUS	0.004	0.884
1996-0320-AUS	0.00252399999999997	0.884
1996-0321-AUS	0.004	0.884
1996-0322-AUS	0.004	0.884
1996-0347-JPN	-0.02100000000000002	0.868
1996-0348-PAK	0.07	0.423
1996-0350-BGD	0.004	0.441
1996-0351-BGD	0.0322059999999999	0.441
1996-0359-RUS	-0.02599999999999991	0.708
1996-0363-ZAF	-0.04600000000000004	0.656
1996-0372-PHL	-0.07099999999999995	0.62
1996-0447-VNM	-0.00294594594594588	0.55
1996-0449-USA	0.00164200000000014	0.887
1996-0450-USA	0.00934765234765233	0.887
1996-0452-USA	-0.00675800000000004	0.887
1996-0453-USA	-0.02828071928071929	0.887
1996-0455-USA	-2.5799999999998e-4	0.887
1996-0462-VEN	0.00999999999999989	0.679
1996-0463-HTI	-0.03000000000000002	0.45
1996-0464-EGY	-0.08811499999999994	0.613
1996-0465-IRN	0.04199999999999992	0.655
1996-0467-MEX	0.01293599999999983	0.681
1996-0468-SDN	0.03499999999999997	0.379
1996-0471-RUS	0.003	0.708
1996-0474-KEN	-0.05399999999999999	0.477
1996-0475-UKR	0.00595400000000001	0.685
1996-0476-IRN	0.01057357357357358	0.655
1996-0493-CHN	0.03420000000000001	0.545
1996-0494-USA	-0.003	0.887
1996-0495-IDN	0.124	0.578
1996-0496-IND	0.00384799999999985	0.466
1996-0498-YEM	-0.00768799999999997	0.419
1996-0499-CZE	-0.02500000000000002	0.782
1996-0500-VNM	-0.00302000000000002	0.55
1996-0503-IND	-0.0570000000000001	0.466
1996-9328-IND	-0.02800000000000002	0.466
1997-0002-BRA	0.007	0.66
1997-0006-FRA	-0.03099999999999991	0.838
1997-0008-USA	0.0035765765765765	0.889
1997-0016-NZL	-0.004	0.865
1997-0025-MWI	-0.01700000000000001	0.369
1997-0026-MOZ	-0.00709009009009009	0.272
1997-0027-PER	-0.0472012012012013	0.656
1997-0033-ZAF	-0.04600000000000004	0.651
1997-0037-NZL	-0.01600000000000001	0.865
1997-0040-USA	-0.00486200000000014	0.889
1997-0049-TZA	-0.03099999999999997	0.373
1997-0062-MEX	0.04133000000000009	0.688
1997-0078-CHL	-0.02300000000000002	0.744
1997-0082-CAN	-0.02200000000000002	0.88
1997-0083-USA	-0.002	0.889
1997-0092-ECU	-0.00605300000000008	0.679
1997-0097-AFG	-0.00939139139139139	0.323
1997-0104-CHN	0.04599999999999993	0.554
1997-0111-ARM	0.0129999999999999	0.641
1997-0112-USA	-0.01009599999999988	0.889
1997-0114-BGD	-0.01974000000000003	0.453
1997-0121-CHN	-0.02000000000000001	0.554
1997-0122-CHN	-0.03600000000000003	0.554
1997-0124-IND	0.06800000000000006	0.471
1997-0127-USA	0.017594	0.889
1997-0134-CHL	0.02307199999999998	0.744
1997-0136-CHL	0.01400000000000001	0.744
1997-0137-CHL	0.02662500000000001	0.744
1997-0140-AZE	-0.01908773678963093	0.594
1997-0142-CZE	0.00323699999999993	0.787
1997-0143-POL	0.00443943943943958	0.766
1997-0144-CHN	3.7500000000001e-4	0.554
1997-0145-JPN	0.003	0.871
1997-0152-BRA	0.01600000000000001	0.66
1997-0153-AUS	0.005	0.887
1997-0154-DEU	-0.00193200000000004	0.874
1997-0156-PAK	-0.01239200000000001	0.425
1997-0159-FRA	-0.003	0.838
1997-0162-DZA	0.004	0.624
1997-0165-IND	0.01	0.471
1997-0166-ROU	-0.01546453546453541	0.696
1997-0167-KOR	-0.02000000000000001	0.806
1997-0168-CHN	0.04599999999999993	0.554
1997-0170-IND	-0.02993200000000007	0.471
1997-0171-NPL	0.02699999999999997	0.449
1997-0174-USA	0.004	0.889
1997-0177-MMR	-0.0083916083916084	0.385
1997-0179-CHN	-0.00692400000000015	0.554
1997-0182-IND	0.01	0.471
1997-0183-PAK	-0.01300000000000001	0.425
1997-0184-THA	-0.01400000000000001	0.635
1997-0186-CHN	0.04599999999999993	0.554
1997-0188-PRY	-0.02300000000000002	0.638
1997-0191-VEN	0.02799999999999991	0.685
1997-0194-RUS	-0.02500000000000002	0.716
1997-0196-CHN	-0.11400000000000005	0.554
1997-0199-BEN	0.05127799999999999	0.397
1997-0200-BLR	0.00413186813186827	0.692
1997-0203-PHL	-0.00882499999999997	0.625
1997-0206-KAZ	0.01300000000000001	0.663
1997-0210-PER	-0.07400000000000007	0.656
1997-0213-THA	-0.01300000000000001	0.635
1997-0214-JPN	-0.02200000000000002	0.871
1997-0215-USA	0.02400000000000002	0.889
1997-0219-USA	0.004	0.889
1997-0220-IDN	-0.01229000000000002	0.589
1997-0226-IND	-0.01599999999999996	0.471
1997-0235-BGD	0.03094000000000008	0.453
1997-0236-MAR	-0.01480829015544049	0.494
1997-0237-ESP	-0.01133599999999979	0.808
1997-0238-MEX	-0.06511099999999992	0.688
1997-0243-MEX	-0.05692600000000003	0.688
1997-0249-BRA	0.02737	0.66
1997-0251-PAK	-0.01300000000000001	0.425
1997-0252-PHL	-0.09799999999999998	0.625
1997-0255-KEN	-0.050734	0.477
1997-0258-BGD	-0.002	0.453
1997-0267-VNM	-0.0148787575150302	0.56
1997-0269-ARG	-0.02200000000000002	0.756
1997-0271-PRT	-0.006	0.778
1997-0272-AZO	-0.05500000000000005	0.778
1997-0273-ESP	-0.03400000000000003	0.808
1997-0275-MEX	-0.05799999999999994	0.688
1997-0276-KWT	-0.009	0.786
1997-0277-TJK	0.009	0.54
1997-0278-ITA	-0.03299999999999992	0.824
1997-0280-UGA	0.005	0.364
1997-0290-MEX	0.01200000000000001	0.688
1997-0291-RUS	0.01900000000000001	0.716
1997-0295-COD	-0.05099999999999999	0.374
1997-0299-PRY	0.00976199999999993	0.638
1997-0301-UGA	-0.0038628628628628	0.364
1997-0306-TZA	-0.02300000000000002	0.373
1997-0307-USA	-0.01400000000000001	0.889
1997-0308-URY	-0.03412800000000005	0.735
1997-0315-USA	0.01751899999999995	0.889
1997-0316-BGD	-0.01700000000000001	0.453
1997-0317-USA	-0.03087299999999993	0.889
1997-0318-USA	0.00394899999999998	0.889
1997-0322-AFG	-0.01300000000000001	0.323
1997-0327-USA	-0.01	0.889
1997-0331-EGY	0.10599999999999998	0.619
1997-0332-USA	-0.0139630369630368	0.889
1997-0333-USA	0.00112712712712725	0.889
1997-0335-ROU	-0.0149999999999999	0.696
1997-0337-IND	0.03100000000000002	0.471
1997-0338-PAK	-0.01300000000000001	0.425
1997-0340-GBR	-0.009	0.842
1997-0341-USA	0.0032629999999999	0.889
1997-0342-CHN	-0.07868500000000006	0.554
1997-0343-CHN	0.1359999999999999	0.554
1997-0345-CHN	-0.03334400000000004	0.554
1997-0348-IND	0.16200000000000003	0.471
1997-0349-USA	0.02700000000000002	0.889
1997-0350-GBR	-0.009	0.842
1997-0351-USA	0.00158900000000006	0.889
1997-0353-BGD	-0.03300000000000003	0.453
1997-0354-CHN	-0.02000000000000001	0.554
1997-0356-AFG	0.01300000000000001	0.323
1997-0357-IND	0.04242000000000001	0.471
1997-0358-VNM	-0.002	0.56
1997-0360-USA	-0.00468800000000002	0.889
1997-0526-ECU	-0.005	0.679
1997-0530-PER	-0.01106399999999996	0.656
1997-0555-GRC	0.01000499500499496	0.789
1997-0558-CHN	-0.00365534465534467	0.554
1997-0559-MYS	-0.003	0.7
1997-0561-IRN	-0.02315	0.662
1997-0562-CHN	-0.07900000000000007	0.554
1997-0563-IRN	-0.02800000000000002	0.662
1997-0564-RUS	-0.02500000000000002	0.716
1997-0566-BOL	0.00158499999999994	0.62
1997-0567-PHL	-0.03000000000000002	0.625
1997-0569-COL	0	0.66
1997-0571-USA	0.00689099999999998	0.889
1997-0572-BGR	0.03500000000000003	0.706
1997-9244-IDN	0.001	0.589
1997-9525-VNM	-0.00439639639639644	0.56
1997-9557-CHN	0.004	0.554
1998-0001-MEX	0.002	0.696
1998-0002-BGD	0.04599999999999998	0.467
1998-0003-CAN	0.01100000000000001	0.879
1998-0004-JPN	0.03000000000000002	0.871
1998-0007-GBR	-0.02600000000000002	0.848
1998-0008-USA	-0.03800000000000003	0.893
1998-0011-AUS	-0.008	0.891
1998-0014-PER	0.02699999999999991	0.664
1998-0016-USA	-0.002	0.893
1998-0018-MWI	0.00282699999999991	0.369
1998-0019-MOZ	-0.00299999999999994	0.283
1998-0022-AUS	-0.03100000000000002	0.891
1998-0023-GRC	-0.01900000000000001	0.799
1998-0024-USA	-0.004	0.893
1998-0025-USA	0.004	0.893
1998-0029-ARG	0.002	0.762
1998-0030-BOL	0.008	0.632
1998-0031-USA	-0.01322200000000006	0.893
1998-0039-PER	0.02699999999999991	0.664
1998-0040-URY	-0.03520199999999984	0.744
1998-0048-PAK	-0.02200000000000002	0.43
1998-0052-YEM	-0.04560574412532642	0.435
1998-0053-ZMB	-0.03399999999999997	0.411
1998-0054-AFG	-0.07400000000000001	0.324
1998-0055-MEX	0.03700000000000003	0.696
1998-0056-TJK	-0.02100000000000002	0.547
1998-0057-IDN	-0.01100000000000001	0.585
1998-0061-IND	0.08400000000000007	0.478
1998-0064-PAK	-0.01285600000000009	0.43
1998-0066-USA	-0.02195000000000002	0.893
1998-0067-USA	-0.01166033966033985	0.893
1998-0070-BRA	0.03213173652694601	0.666
1998-0075-KOR	-0.01600000000000001	0.804
1998-0080-ARG	-0.006556	0.762
1998-0085-IRN	0.00135364635364632	0.669
1998-0088-PHL	0.00108000000000008	0.63
1998-0091-CAN	-0.02149800000000001	0.879
1998-0092-USA	0.00664999999999982	0.893
1998-0096-TZA	0.009	0.38
1998-0097-USA	-0.01730900000000002	0.893
1998-0106-IND	-0.0064184184184185	0.478
1998-0111-TJK	-0.01424750499002014	0.547
1998-0112-TZA	0.09399999999999992	0.38
1998-0115-CHN	-0.01098799999999988	0.564
1998-0119-ITA	-0.03199999999999992	0.829
1998-0121-RUS	0.005	0.719
1998-0124-MEX	-0.04357699999999986	0.696
1998-0157-IRN	0.01877399999999995	0.669
1998-0159-VNM	-0.001	0.569
1998-0164-BGD	0.02674699999999996	0.467
1998-0166-RUS	-0.00238400000000005	0.719
1998-0167-TUR	0.01675599999999999	0.652
1998-0168-USA	0.01386100000000001	0.893
1998-0178-IND	-0.01099999999999995	0.478
1998-0183-IND	0.02483333333333315	0.478
1998-0185-USA	-0.004	0.893
1998-0189-TUR	-0.09299999999999996	0.652
1998-0192-AUS	0.002	0.891
1998-0193-ROU	-0.01221999999999989	0.7
1998-0194-RUS	0.01800000000000001	0.719
1998-0198-TJK	-0.02100000000000002	0.547
1998-0203-BGD	-0.02923076923076933	0.467
1998-0204-ITA	-0.03099999999999991	0.829
1998-0211-NZL	-0.02968800000000004	0.874
1998-0213-KGZ	-0.01653599999999999	0.609
1998-0221-NPL	0.00495795795795789	0.455
1998-0222-MLI	0.04499999999999998	0.299
1998-0224-SVK	-0.01400000000000001	0.748
1998-0225-POL	0.005	0.776
1998-0227-AUS	0.004	0.891
1998-0228-USA	0.001	0.893
1998-0230-GRC	0.00428400000000006	0.799
1998-0231-ESP	0.01100000000000001	0.813
1998-0240-UGA	-0.04099999999999998	0.373
1998-0242-BRA	-0.03900000000000003	0.666
1998-0248-JPN	0.00959559559559564	0.871
1998-0251-SDN	-0.00989299999999998	0.376
1998-0253-IND	-0.059	0.478
1998-0254-JPN	-0.005	0.871
1998-0255-TUR	-0.008	0.652
1998-0256-USA	0.008	0.893
1998-0261-AUS	0.004	0.891
1998-0262-IND	0.14200000000000002	0.478
1998-0263-YEM	-0.00599900000000008	0.435
1998-0277-USA	-0.01	0.893
1998-0278-JPN	-0.03300000000000003	0.871
1998-0281-MEX	0.03660099999999999	0.696
1998-0282-NPL	0.01599999999999996	0.455
1998-0286-USA	0.004	0.893
1998-0289-MEX	-0.02228599999999991	0.696
1998-0292-BEL	0.002	0.878
1998-0293-NLD	0.002	0.886
1998-0294-MEX	-0.07099999999999995	0.696
1998-0295-DOM	-0.03560639360639361	0.633
1998-0296-PHL	-0.01499900099900097	0.63
1998-0297-JPN	-0.01979999999999993	0.871
1998-0300-RUS	0.007	0.719
1998-0302-KOR	-0.06200000000000005	0.804
1998-0304-USA	0.008	0.893
1998-0306-USA	0.004	0.893
1998-0309-PHL	-0.02200000000000002	0.63
1998-0311-JPN	-0.006	0.871
1998-0313-IND	0.06100000000000005	0.478
1998-0314-PHL	-0.07199999999999995	0.63
1998-0315-USA	-0.00340899999999999	0.893
1998-0316-VNM	-0.001	0.569
1998-0319-USA	0.004	0.893
1998-0320-IRN	-0.02426900000000009	0.669
1998-0329-BEN	-0.05516700000000002	0.402
1998-0332-BRA	0.01500000000000001	0.666
1998-0355-IDN	0.05700000000000005	0.585
1998-0356-NER	-0.00614900000000001	0.256
1998-0359-UKR	-0.0129999999999999	0.696
1998-0366-USA	0.008	0.893
1998-0372-MYS	0.01224000000000002	0.703
1998-0373-BGD	0.00699999999999995	0.467
1998-0374-VNM	-0.00641958041958035	0.569
1998-0379-IND	0.01	0.478
1998-0380-HTI	0.03978799999999999	0.46
1998-0380-USA	-0.0185594405594407	0.893
1998-0381-CUB	-0.007	0.678
1998-0392-IND	-0.0121051051051052	0.478
1998-0395-BGR	0.03300000000000003	0.716
1998-0397-COG	-0.01600000000000001	0.489
1998-0404-PHL	-0.01773100000000005	0.63
1998-0408-ROU	0.0571600000000001	0.7
1998-0409-TGO	-0.05071771771771771	0.439
1998-0413-ZAF	-0.05400000000000005	0.644
1998-0434-VNM	-0.01542042042042046	0.569
1998-0436-FRA	-0.00819599999999998	0.842
1998-0437-AFG	0.068	0.324
1998-0439-IND	0.05900000000000005	0.478
1998-0441-GBR	-0.00446800000000002	0.848
1998-0442-ZAF	0.08099999999999996	0.644
1998-0443-KEN	-0.05099999999999999	0.479
1998-0444-CHN	-0.02603999999999995	0.564
1998-0445-CHN	-0.02794199999999991	0.564
1998-0448-MEX	-0.07099999999999995	0.696
1998-0449-IND	0.05039800000000005	0.478
1998-0450-IND	0.138	0.478
1998-0451-GBR	-0.02600000000000002	0.848
1998-0453-MEX	0.01200000000000001	0.696
1998-0455-IND	-0.0396036036036036	0.478
1998-0600-USA	-0.01150950950950968	0.893
1998-0601-DEU	0.00801599999999991	0.879
1998-0605-USA	0.00144255744255761	0.893
1998-0606-USA	8.9799999999984e-4	0.893
1998-0608-RUS	-0.02300000000000002	0.719
1998-0610-USA	-0.01033799999999995	0.893
1998-0611-USA	-0.01322200000000006	0.893
1999-0002-IDN	-0.00789699999999993	0.59
1999-0003-MYS	0.00674099999999999	0.709
1999-0007-IDN	0.04800000000000004	0.59
1999-0009-CAN	0.01100000000000001	0.884
1999-0013-CHL	0.02800000000000002	0.755
1999-0015-ZAF	-0.04600999999999999	0.638
1999-0021-FRA	-0.003	0.84
1999-0036-TJK	0.00999999999999989	0.553
1999-0050-AUT	0.01100000000000001	0.866
1999-0052-FRA	0.008	0.84
1999-0053-PHL	-0.02651599999999998	0.633
1999-0066-IRN	-0.00514400000000003	0.677
1999-0068-RUS	0.006	0.721
1999-0071-MOZ	-0.01386199999999998	0.296
1999-0081-THA	-0.01500000000000001	0.646
1999-0088-USA	-0.01385200000000008	0.889
1999-0090-PAK	-0.01300000000000001	0.435
1999-0091-GBR	0.01300000000000001	0.855
1999-0092-AUS	0.003	0.894
1999-0094-USA	0.009	0.889
1999-0103-CHN	-0.07539999999999997	0.573
1999-0104-AUS	0.004	0.894
1999-0105-BGD	-0.01200000000000001	0.481
1999-0106-COL	-0.05023376623376618	0.663
1999-0107-USA	-5.5399999999994e-4	0.889
1999-0108-USA	-0.01810400000000012	0.889
1999-0109-USA	-0.01200000000000001	0.889
1999-0112-USA	-0.005	0.889
1999-0115-BGD	-0.01200000000000001	0.481
1999-0118-CHN	-0.0268259999999999	0.573
1999-0120-BOL	0.04007492507492505	0.631
1999-0121-IND	0.134	0.486
1999-0124-VEN	-0.01800000000000001	0.682
1999-0125-IND	-0.0223319999999999	0.486
1999-0126-PNG	-0.01128200000000001	0.444
1999-0129-CHN	-0.0149999999999999	0.573
1999-0130-CHN	0.004	0.573
1999-0172-PHL	-0.05746399999999996	0.633
1999-0175-BGR	-0.03399999999999992	0.72
1999-0176-CHN	0.05100000000000004	0.573
1999-0177-IND	0.02900000000000002	0.486
1999-0178-PAK	-0.00972727272727269	0.435
1999-0182-DEU	0.001	0.884
1999-0189-BGD	-0.04799999999999999	0.481
1999-0190-BRA	-0.04800000000000004	0.671
1999-0192-HTI	0.069	0.466
1999-0193-MEX	0.009	0.702
1999-0194-MDA	-0.02500000000000002	0.631
1999-0197-CHN	-0.04199999999999992	0.573
1999-0202-FRA	0.03800000000000003	0.84
1999-0203-HUN	-0.03200000000000003	0.763
1999-0213-IND	0.00909799999999999	0.486
1999-0225-BGD	-0.022289	0.481
1999-0229-TJK	-0.01336363636363624	0.553
1999-0233-SVK	-0.01600000000000001	0.755
1999-0235-IRN	-0.0060679320679321	0.677
1999-0240-SCG	0.01177922077922066	0.677
1999-0241-MEX	0.041134	0.702
1999-0243-JPN	-0.02132400000000001	0.872
1999-0244-VNM	0.01989700000000005	0.578
1999-0247-KOR	0.02362500000000011	0.815
1999-0253-PHL	-0.00815799999999999	0.633
1999-0259-KHM	-0.013241	0.416
1999-0262-PAK	-0.01400000000000001	0.435
1999-0263-CHE	0.006	0.884
1999-0266-USA	0.01500000000000001	0.889
1999-0269-THA	-0.008884	0.646
1999-0273-BOL	0.02431200000000011	0.631
1999-0274-RUS	0.02200000000000002	0.721
1999-0275-IRN	0.0169999999999999	0.677
1999-0276-IRN	0.01826126126126115	0.677
1999-0282-VEN	0.00752952952952945	0.682
1999-0283-BEL	-0.04600000000000004	0.882
1999-0285-MEX	0.00423076923076937	0.702
1999-0286-GMB	-0.07128600000000002	0.398
1999-0292-SEN	-0.066	0.382
1999-0293-NER	0.07603599999999999	0.259
1999-0294-CMR	-0.08273199999999997	0.437
1999-0297-USA	0.004	0.889
1999-0299-RUS	0.006	0.721
1999-0301-CHN	0.03604000000000007	0.573
1999-0315-GHA	-0.07922099999999999	0.502
1999-0316-SDN	0.10200000000000004	0.413
1999-0324-HND	0.01440099999999999	0.55
1999-0326-JPN	-0.02133700000000005	0.872
1999-0327-USA	0.00258141858141847	0.889
1999-0328-MEX	-0.00776399999999999	0.702
1999-0338-CAN	-0.01400000000000001	0.884
1999-0342-IDN	-0.00703999999999993	0.59
1999-0345-MLI	-0.02999999999999997	0.311
1999-0348-MRT	-0.00365600000000004	0.465
1999-0349-SLV	0.04300000000000004	0.609
1999-0353-THA	-0.01100000000000001	0.646
1999-0355-CHN	-0.0189999999999999	0.573
1999-0356-JPN	0.02900000000000002	0.872
1999-0357-PAK	-0.01400000000000001	0.435
1999-0363-NIC	0.04599999999999993	0.559
1999-0371-IND	-0.03155600000000008	0.486
1999-0372-COL	-0.04503907815631258	0.663
1999-0374-CHN	0.022872	0.573
1999-0390-PHL	0.00780800000000003	0.633
1999-0391-MEX	-0.02949950049950034	0.702
1999-0392-CHN	0.01100000000000001	0.573
1999-0398-KOR	-0.01969369369369367	0.815
1999-0399-RUS	-0.03000000000000002	0.721
1999-0400-CUB	0.02594799999999997	0.685
1999-0401-IND	-0.03509299999999998	0.486
1999-0402-BEN	-0.03099999999999997	0.409
1999-0407-SDN	-0.02899999999999997	0.413
1999-0413-CAF	0.03302702702702698	0.329
1999-0423-TGO	-0.02181300000000002	0.443
1999-0425-IND	-0.03535329341317361	0.486
1999-0426-ZAF	-0.04200000000000004	0.638
1999-0427-THA	-0.00509619238476943	0.646
1999-0428-VNM	0	0.578
1999-0435-USA	-0.00512600000000007	0.889
1999-0437-KHM	0.03804799999999991	0.416
1999-0442-COG	-0.05640100000000009	0.49
1999-0450-FRA	-0.01258000000000003	0.84
1999-0534-NZL	-0.005	0.878
1999-0538-MRT	-0.04000000000000003	0.465
1999-0539-MRT	0.065	0.465
1999-0547-VEN	0.0046799999999999	0.682
1999-0548-YEM	0.03399999999999997	0.441
1999-0563-PER	0.03000000000000002	0.673
1999-0571-FRA	-0.00677699999999992	0.84
1999-0574-VNM	1.1102230246251563e-16	0.578
1999-0575-AFG	-0.07600000000000001	0.332
1999-0576-BGD	0.02800000000000002	0.481
1999-0578-SCG	-0.00687112887112895	0.677
1999-0589-IDN	0.01700000000000001	0.59
1999-0593-ZAF	-0.04200000000000004	0.638
1999-0598-PAN	-0.15599999999999992	0.715
1999-0599-THA	-0.01500000000000001	0.646
1999-0605-ZAF	-0.05200000000000004	0.638
1999-0608-PHL	-0.02800000000000002	0.633
1999-0612-COL	-0.06800000000000006	0.663
1999-0616-THA	-0.01500000000000001	0.646
1999-0618-USA	-0.02600000000000002	0.889
1999-0619-USA	0.00537999999999994	0.889
1999-0625-CHN	0.04300000000000004	0.573
1999-0627-RUS	0.02200000000000002	0.721
1999-0642-FRA	-0.003	0.84
1999-0645-CHN	0.03800000000000003	0.573
1999-0704-PER	-0.05600000000000005	0.673
1999-0723-PHL	0.01500000000000001	0.633
1999-0724-PHL	-0.01900000000000001	0.633
1999-0725-PHL	-0.01900000000000001	0.633
1999-0726-PHL	-0.00983516483516477	0.633
1999-0727-PHL	-0.01900000000000001	0.633
1999-0728-PHL	-0.06200000000000005	0.633
1999-0729-PHL	-0.06200000000000005	0.633
1999-0731-CHN	-0.03899999999999992	0.573
1999-0732-PHL	0.01900000000000001	0.633
1999-0733-CHN	-0.0189999999999999	0.573
1999-0734-BGD	-0.01999999999999996	0.481
1999-0735-CHN	0.04300000000000004	0.573
1999-0736-BGD	0.02800000000000002	0.481
1999-0737-USA	-0.01647200000000004	0.889
1999-0740-USA	0.001	0.889
2000-0002-AGO	-0.03658800000000001	0.375
2000-0003-BGD	-0.02217882117882119	0.485
2000-0009-IRN	0.0129999999999999	0.685
2000-0012-MOZ	7.8400000000011e-4	0.303
2000-0017-ZAF	0.07199999999999995	0.633
2000-0019-BRA	0.04455399999999998	0.679
2000-0020-IND	-0.03074599999999999	0.491
2000-0021-USA	-0.03600000000000003	0.891
2000-0028-ROU	-0.00935564435564451	0.715
2000-0038-PHL	-0.02293206793206803	0.633
2000-0043-ZAF	0.00411799999999995	0.633
2000-0048-BWA	0.00874525474525467	0.585
2000-0066-PHL	-0.10499999999999998	0.633
2000-0067-USA	-0.02774125874125888	0.891
2000-0072-BIH	0.01700000000000001	0.667
2000-0079-NAM	0.007	0.546
2000-0080-USA	-0.011745	0.891
2000-0082-IDN	-0.009	0.595
2000-0083-ZWE	-0.02021800000000001	0.452
2000-0092-EGY	-0.01644800000000001	0.633
2000-0095-JOR	-8.0880880880884e-4	0.678
2000-0096-SWZ	-0.00178521478521476	0.471
2000-0097-AUS	0.00369999999999992	0.896
2000-0098-COL	-0.00587799999999993	0.666
2000-0103-ZMB	0.07100000000000001	0.418
2000-0104-ETH	4.75e-4	0.287
2000-0107-MDG	0.02525574425574417	0.443
2000-0107-MOZ	-0.00188488488488491	0.303
2000-0116-ARG	-0.00251851851851847	0.779
2000-0118-MWI	-0.00676900000000002	0.374
2000-0128-USA	-0.004	0.891
2000-0129-PER	-0.06100000000000005	0.676
2000-0130-BOL	0.01813200000000003	0.632
2000-0146-BGD	-0.02799999999999997	0.485
2000-0152-AGO	-0.05399999999999999	0.375
2000-0155-AUT	0.01500000000000001	0.871
2000-0156-CHN	-0.004	0.584
2000-0163-CHN	-0.003	0.584
2000-0164-RUS	-0.02200000000000002	0.732
2000-0165-RUS	0.02500000000000002	0.732
2000-0167-CZE	-0.02859059059059066	0.808
2000-0167-ROU	-0.00636000000000003	0.715
2000-0175-USA	-0.01200000000000012	0.891
2000-0178-MDG	-4.6546546546538e-4	0.443
2000-0178-MOZ	-0.02899999999999997	0.303
2000-0179-RUS	-0.02300000000000002	0.732
2000-0187-ROU	-0.00599800000000005	0.715
2000-0188-TUR	0.03575399999999995	0.67
2000-0191-HUN	-0.02844800000000003	0.773
2000-0193-AGO	-0.09200000000000004	0.375
2000-0194-KOR	-0.0199999999999999	0.825
2000-0196-SCG	-0.002	0.69
2000-0200-CHN	0.04200000000000004	0.584
2000-0202-RUS	0.01	0.732
2000-0206-ECU	-0.02200000000000002	0.687
2000-0211-BGD	-0.04949599999999998	0.485
2000-0214-AUS	-0.008	0.896
2000-0229-BGD	-0.03731299999999998	0.485
2000-0232-USA	-0.00699999999999989	0.891
2000-0235-KAZ	0.008	0.68
2000-0240-USA	-0.01100000000000001	0.891
2000-0248-GBR	-0.01100000000000001	0.862
2000-0255-ARG	0.00296903096903078	0.779
2000-0257-PHL	0.01547999999999993	0.633
2000-0258-IDN	-0.06099999999999994	0.595
2000-0260-AGO	0.008	0.375
2000-0265-COL	-0.02051400000000014	0.666
2000-0266-ECU	-0.02200000000000002	0.687
2000-0269-BLR	-4.4399999999999e-4	0.712
2000-0270-CHN	0.01387700000000002	0.584
2000-0271-USA	-0.02400000000000002	0.891
2000-0274-JPN	0.01445200000000002	0.877
2000-0275-URY	-6.786427145699658e-5	0.753
2000-0276-MEX	0.00444600000000006	0.709
2000-0281-TUR	-0.01200000000000001	0.67
2000-0283-BGD	0.02046700000000001	0.485
2000-0294-BGD	-0.009	0.485
2000-0296-USA	-0.01200000000000001	0.891
2000-0297-USA	-0.007	0.891
2000-0299-GTM	-0.03601799999999999	0.55
2000-0302-CHN	-0.074048	0.584
2000-0310-CHL	-0.05574400000000013	0.763
2000-0311-AUT	-0.007	0.871
2000-0312-GIN	0.17600000000000005	0.345
2000-0317-MEX	0.01800000000000001	0.709
2000-0324-HRV	-0.00522522522522506	0.759
2000-0326-CHN	-0.06233199999999994	0.584
2000-0330-CHN	-0.05788599999999988	0.584
2000-0331-GBR	-0.01	0.862
2000-0332-IND	-0.0075	0.491
2000-0333-MEX	-0.05799999999999994	0.709
2000-0337-UKR	-6.1299999999986e-4	0.7
2000-0338-USA	0.00700000000000011	0.891
2000-0345-NIC	-0.08899999999999997	0.566
2000-0350-CHN	0.01100000000000001	0.584
2000-0351-PAK	-0.01500000000000001	0.441
2000-0356-FRA	0.00399999999999989	0.844
2000-0357-FRA	-0.01800000000000001	0.844
2000-0358-IND	0.05805999999999989	0.491
2000-0359-ESP	0.01071300000000008	0.825
2000-0361-VNM	0.03900000000000003	0.588
2000-0363-USA	0.03000000000000013	0.891
2000-0372-CHN	-0.02831231231231223	0.584
2000-0373-BGD	0.01878000000000002	0.485
2000-0374-CRI	-0.03299999999999992	0.71
2000-0375-CHL	5.514485514485e-4	0.763
2000-0376-CHN	-0.11	0.584
2000-0379-GRC	-0.00187912087912101	0.81
2000-0380-ROU	0.06498700000000002	0.715
2000-0381-TUR	0.00155577689243013	0.67
2000-0382-BGR	0.021621	0.725
2000-0383-SCG	0.02009000000000005	0.69
2000-0396-PHL	0.03200000000000003	0.633
2000-0397-PHL	0.00652452452452456	0.633
2000-0399-ETH	0.14158000000000004	0.287
2000-0401-THA	-0.01100000000000001	0.653
2000-0406-USA	0.02400000000000002	0.891
2000-0407-BGR	-0.02912000000000014	0.725
2000-0408-VNM	-0.04899999999999993	0.588
2000-0414-PHL	0.03200000000000003	0.633
2000-0415-IND	0.06100000000000005	0.491
2000-0416-BOL	5.994005994014451e-5	0.632
2000-0420-CAN	0.02000000000000001	0.89
2000-0421-ARG	0.00171399999999999	0.779
2000-0422-URY	-0.01814700000000002	0.753
2000-0423-CHL	-0.02435799999999999	0.763
2000-0425-CHN	0.03000000000000002	0.584
2000-0426-CHN	-0.04199999999999992	0.584
2000-0427-UKR	-0.0129999999999999	0.7
2000-0433-USA	-0.01870499999999997	0.891
2000-0438-KHM	7.6700000000001e-4	0.425
2000-0439-VNM	-0.03799999999999992	0.588
2000-0441-KOR	0.02800000000000002	0.825
2000-0444-IND	0.00599999999999989	0.491
2000-0446-THA	-0.01391600000000004	0.653
2000-0447-JPN	0.03000000000000002	0.877
2000-0448-VNM	-0.04899999999999993	0.588
2000-0455-GRC	0.00451599999999996	0.81
2000-0456-BRA	0.03499999999999992	0.679
2000-0457-RUS	-0.02200000000000002	0.732
2000-0463-USA	0.02500000000000002	0.891
2000-0466-BRA	-0.06095600000000001	0.679
2000-0469-IDN	-0.02400000000000002	0.595
2000-0471-JOR	0.0189999999999999	0.678
2000-0472-CHN	-0.03599999999999992	0.584
2000-0475-CMR	0.10300000000000004	0.442
2000-0476-NPL	7.1928071928067e-4	0.467
2000-0485-DZA	-0.007	0.649
2000-0486-PRY	-0.00348451548451544	0.649
2000-0487-MAR	0.03347500000000003	0.521
2000-0497-ETH	-0.05699999999999997	0.287
2000-0498-IND	0.13	0.491
2000-0499-IRN	-0.06500000000000006	0.685
2000-0500-USA	0.02000000000000001	0.891
2000-0501-NER	-0.01097999999999999	0.262
2000-0502-USA	-0.002	0.891
2000-0518-VNM	1.1102230246251563e-16	0.588
2000-0523-SVK	-0.01800000000000001	0.763
2000-0524-ETH	0.006	0.287
2000-0528-HRV	-0.00534400000000001	0.759
2000-0529-GRC	-0.00552799999999997	0.81
2000-0530-MLI	0.02799999999999997	0.317
2000-0532-CHN	-0.03599999999999992	0.584
2000-0533-CHN	0.02560700000000004	0.584
2000-0534-IND	0.05275999999999992	0.491
2000-0535-KOR	0.01604800000000006	0.825
2000-0539-THA	-0.01400000000000012	0.653
2000-0540-VNM	-0.04899999999999993	0.588
2000-0541-VNM	-0.04899999999999993	0.588
2000-0542-VNM	-0.04899999999999993	0.588
2000-0549-RUS	0	0.732
2000-0550-KOR	-0.01976399999999989	0.825
2000-0551-DZA	-0.009	0.649
2000-0555-BGD	0.0125795795795795	0.485
2000-0556-CHN	0.03000000000000002	0.584
2000-0557-CHN	0.01661999999999996	0.584
2000-0558-NZL	-0.004	0.887
2000-0559-CHN	-0.08899999999999997	0.584
2000-0576-JPN	-0.005	0.877
2000-0577-ITA	-0.03299999999999992	0.841
2000-0582-VNM	0	0.588
2000-0583-LAO	0.011081	0.47
2000-0586-PER	-0.08200000000000007	0.676
2000-0590-BRA	-0.05100000000000015	0.679
2000-0595-SLV	0.00461361361361367	0.617
2000-0597-PHL	0.03200000000000003	0.633
2000-0601-KOR	-0.02046199999999998	0.825
2000-0603-UKR	0.01	0.7
2000-0605-CHN	-0.001	0.584
2000-0606-JPN	-0.005	0.877
2000-0609-GTM	0.07198399999999994	0.55
2000-0610-IND	0.00114999999999992	0.491
2000-0611-MEX	-0.04731431431431421	0.709
2000-0612-RUS	0	0.732
2000-0614-USA	-0.003	0.891
2000-0617-BGD	0.00768699999999999	0.485
2000-0618-IRN	-0.009	0.685
2000-0621-UGA	-0.01600000000000001	0.394
2000-0627-PAN	0	0.721
2000-0631-BGD	-0.00203999999999998	0.485
2000-0632-ITA	0.00778600000000007	0.841
2000-0636-FRA	-0.00623799999999996	0.844
2000-0639-MKD	-8.5414585414589e-4	0.675
2000-0642-BLZ	1.399999999995849e-5	0.64
2000-0643-MEX	-0.0286026026026025	0.709
2000-0644-NIC	0.05000000000000015	0.566
2000-0645-SLV	7.3499999999993e-4	0.617
2000-0648-COL	-0.03122599999999997	0.666
2000-0650-VEN	0.04199999999999992	0.684
2000-0652-USA	-0.004	0.891
2000-0657-AGO	-0.07400000000000001	0.375
2000-0659-AUS	0.00399999999999989	0.896
2000-0662-GBR	0.01332600000000006	0.862
2000-0666-BRA	0.03499999999999992	0.679
2000-0671-ITA	0.01151948051948015	0.841
2000-0672-CHE	0.006	0.887
2000-0676-KGZ	0.03410800000000003	0.621
2000-0677-CHN	0.01796300000000006	0.584
2000-0679-IRL	0.00215000000000009	0.847
2000-0680-VNM	-0.03799999999999992	0.588
2000-0683-MYS	0.03000000000000002	0.721
2000-0688-NOR	0.01550999999999991	0.913
2000-0691-MAR	-0.02800000000000002	0.521
2000-0692-DZA	-0.02111923847695385	0.649
2000-0699-ESP	0.00101298701298702	0.825
2000-0701-IDN	-0.009	0.595
2000-0705-RUS	0.02500000000000013	0.732
2000-0706-PHL	0.01749950049950044	0.633
2000-0708-GRC	0	0.81
2000-0713-BGD	0.02874874874874877	0.485
2000-0714-GBR	0.00230669330669341	0.862
2000-0715-PHL	0.02599600000000013	0.633
2000-0721-IDN	-0.00899999999999989	0.595
2000-0722-HTI	-0.01899999999999996	0.47
2000-0724-ECU	-0.02200000000000002	0.687
2000-0733-ARG	0.00262800000000007	0.779
2000-0734-UGA	-0.02400000000000002	0.394
2000-0735-VEN	0.01031668331668334	0.684
2000-0738-IND	0.009	0.491
2000-0742-GRC	0.01625199999999982	0.81
2000-0748-VNM	0	0.588
2000-0750-AUS	0.00399999999999989	0.896
2000-0752-ITA	0.01548899999999997	0.841
2000-0753-MOZ	-0.01860499999999998	0.303
2000-0754-ZAF	-0.03900000000000003	0.633
2000-0755-THA	-0.01500000000000001	0.653
2000-0763-PHL	-0.004	0.633
2000-0770-IDN	0.01381300000000007	0.595
2000-0774-MYS	-0.01856899999999983	0.721
2000-0775-FRA	-0.002	0.844
2000-0776-ARG	0.004	0.779
2000-0777-THA	-0.01100000000000001	0.653
2000-0784-UKR	-0.00625274725274727	0.7
2000-0785-IND	-0.01595200000000007	0.491
2000-0786-MOZ	-0.008	0.303
2000-0788-PHL	-0.04183799999999993	0.633
2000-0790-TZA	-0.01200000000000001	0.398
2000-0791-IDN	0.01282000000000005	0.595
2000-0792-FRA	0.03900000000000003	0.844
2000-0797-HTI	-0.02599999999999996	0.47
2000-0807-MDA	-0.02243199999999989	0.641
2000-0809-BRA	0.01596599999999992	0.679
2000-0812-FRA	-0.006	0.844
2000-0813-PRT	0.00220820820820821	0.791
2000-0814-ESP	-0.0031819999999999	0.825
2000-0827-MEX	-0.005	0.709
2000-0830-POL	0.00340440440440448	0.793
2000-0834-AZE	-0.03200000000000003	0.622
2000-0835-BDI	0.02100000000000002	0.297
2000-0837-ESP	0.003811	0.825
2000-0839-ARG	0.002	0.779
2000-0840-URY	0.001	0.753
2000-0841-MAR	0.02905000000000002	0.521
2000-0842-GBR	-0.00188500000000002	0.862
2000-0843-AUS	0.003	0.896
2000-0847-DZA	0.01781600000000005	0.649
2000-0848-DZA	-0.02100000000000002	0.649
2000-0853-ARG	-7.0129870129875e-4	0.779
2000-0861-ZAF	-0.03900000000000003	0.633
2000-0865-USA	0.02000000000000001	0.891
2000-0868-HRV	-0.00782000000000005	0.759
2000-0869-CUB	0.04000000000000003	0.693
2000-0870-FRA	-0.002	0.844
2000-0875-NIC	0.05000000000000004	0.566
2000-0905-BOL	-0.02036500000000007	0.632
2000-0917-ZAF	-0.03900000000000003	0.633
2000-0937-USA	0.00357457457457455	0.891
2000-9318-MDA	-0.02215315315315313	0.641
2000-9494-UZB	-0.004	0.607
2001-0008-CHN	-0.0119999999999999	0.593
2001-0010-KOR	0.01263936063936055	0.833
2001-0011-IND	-0.03276800000000002	0.496
2001-0012-ARG	0.002	0.784
2001-0017-KAZ	0.01500000000000001	0.695
2001-0019-MOZ	-0.01005994005994009	0.316
2001-0021-AGO	-0.07	0.386
2001-0025-MWI	-0.00389410589410599	0.38
2001-0027-AFG	-0.01219300000000001	0.337
2001-0028-AUS	0.004	0.9
2001-0030-AUS	0.004	0.9
2001-0031-GRC	0.01335999999999992	0.82
2001-0032-KEN	0.10299999999999998	0.485
2001-0037-ZAF	-0.03700000000000003	0.629
2001-0040-PRT	-0.008328	0.797
2001-0041-IDN	0.02200000000000002	0.604
2001-0045-AUS	-0.00272144288577147	0.9
2001-0046-IDN	0.03900000000000003	0.604
2001-0047-TZA	-0.009	0.406
2001-0051-IDN	0.046292	0.604
2001-0053-CHL	0.02700000000000002	0.768
2001-0054-PHL	-0.04206293706293695	0.638
2001-0059-PHL	-0.04300000000000004	0.638
2001-0066-FRA	-0.00778199999999995	0.847
2001-0079-ROU	-0.01229499999999983	0.722
2001-0082-ZWE	-0.03618599999999999	0.441
2001-0085-JPN	0.02463963963963955	0.88
2001-0091-ZMB	0.01684000000000002	0.425
2001-0095-HUN	-0.02100000000000002	0.782
2001-0096-UKR	-0.01300000000000001	0.715
2001-0097-CAF	0.119	0.332
2001-0102-USA	-0.05400000000000005	0.892
2001-0103-AUS	-0.02699999999999991	0.9
2001-0104-SYR	-0.00865499999999996	0.596
2001-0106-USA	0.00203203203203217	0.892
2001-0107-GEO	-0.03299999999999992	0.706
2001-0109-TZA	0.09499999999999996	0.406
2001-0117-PER	0.05167632367632369	0.684
2001-0121-ARG	0.002	0.784
2001-0130-AUS	0.004	0.9
2001-0131-GBR	0.00925000000000009	0.868
2001-0145-USA	-0.00221221221221235	0.892
2001-0146-AGO	0.00375924075924066	0.386
2001-0147-ARG	-0.007	0.784
2001-0155-MNG	-0.03944100000000006	0.609
2001-0156-COL	0.02699999999999991	0.667
2001-0176-THA	-0.0119999999999999	0.664
2001-0180-IRN	-0.06499999999999995	0.693
2001-0186-ECU	-0.00599999999999989	0.693
2001-0187-THA	-0.00643756243756254	0.664
2001-0188-TUR	-0.08700000000000008	0.674
2001-0193-FRA	-0.01065099999999996	0.847
2001-0194-USA	-0.003	0.892
2001-0198-BGD	-0.01940140140140139	0.492
2001-0202-BGD	0.01353999999999999	0.492
2001-0207-HTI	-0.05699999999999999	0.472
2001-0209-COD	0.128	0.374
2001-0213-BRA	-0.01600000000000001	0.686
2001-0217-CHN	-0.01800000000000001	0.593
2001-0229-FRA	-0.03699999999999992	0.847
2001-0236-URY	-0.03438361638361631	0.76
2001-0241-CHN	-0.00637162837162819	0.593
2001-0243-IND	0.00744100000000003	0.496
2001-0246-YEM	-0.067	0.46
2001-0252-ECU	0.0149999999999999	0.693
2001-0257-RUS	-0.01400000000000001	0.74
2001-0262-USA	0.006	0.892
2001-0264-RUS	0	0.74
2001-0266-USA	0.02159999999999995	0.892
2001-0267-PAK	-0.01500000000000001	0.448
2001-0268-USA	0.00985900000000017	0.892
2001-0270-USA	0.005	0.892
2001-0271-PER	-0.06100000000000005	0.684
2001-0273-BGD	-0.02044244244244247	0.492
2001-0277-UGA	-0.01600000000000001	0.404
2001-0281-PAN	-0.06199999999999994	0.726
2001-0285-CHL	-0.05685600000000002	0.768
2001-0288-ROU	0.00654454454454456	0.722
2001-0292-CHN	0.026976	0.593
2001-0298-NPL	0.00413200000000002	0.469
2001-0299-CMR	0.05099999999999999	0.46
2001-0301-AUS	-0.009	0.9
2001-0303-USA	-0.003	0.892
2001-0305-CHN	0.04200000000000004	0.593
2001-0309-TUR	0.04591499999999993	0.674
2001-0314-GHA	0.121	0.505
2001-0318-VNM	-0.00621499999999985	0.598
2001-0319-PHL	0.01110289710289713	0.638
2001-0322-CHN	0.02593200000000006	0.593
2001-0323-FRA	-0.00674999999999992	0.847
2001-0324-FRA	-0.005	0.847
2001-0328-PAK	-0.01100000000000001	0.448
2001-0332-IND	-0.01334234234234238	0.496
2001-0335-KOR	0.02800000000000002	0.833
2001-0337-IND	-0.03499999999999997	0.496
2001-0340-CAN	0.01900000000000001	0.892
2001-0343-COL	0.02199999999999991	0.667
2001-0349-IND	0.064087	0.496
2001-0350-JPN	-0.022841	0.88
2001-0351-USA	0.00399999999999989	0.892
2001-0356-CHN	0.03800000000000003	0.593
2001-0357-THA	-0.0149999999999999	0.664
2001-0360-CHN	-0.09199999999999996	0.593
2001-0361-VNM	-0.03899999999999992	0.598
2001-0365-CHL	-0.00200899999999992	0.768
2001-0375-IRN	-0.0333199999999999	0.693
2001-0376-PAK	-0.00541041041041051	0.448
2001-0377-ARG	0.00217917917917909	0.784
2001-0385-CHN	-0.09199999999999996	0.593
2001-0386-DEU	0.001	0.896
2001-0386-ITA	-0.00191574724172516	0.849
2001-0387-IND	0.11	0.496
2001-0390-POL	7.6299999999995e-4	0.799
2001-0390-SVK	0.01021721721721724	0.77
2001-0392-CHN	-0.07499999999999996	0.593
2001-0393-BGD	-0.06286186186186188	0.492
2001-0395-COL	0.006	0.667
2001-0401-ARG	0.00599999999999989	0.784
2001-0402-YEM	-0.04542499999999999	0.46
2001-0403-KOR	0.02800000000000002	0.833
2001-0404-RUS	0.02400000000000002	0.74
2001-0405-CHN	0.01514685314685326	0.593
2001-0407-IDN	0.03100000000000002	0.604
2001-0414-IND	0.126	0.496
2001-0417-SDN	4.0400000000001e-4	0.431
2001-0419-CHN	0.04200000000000004	0.593
2001-0420-RUS	0	0.74
2001-0421-CHN	0.04500000000000004	0.593
2001-0434-YEM	0.07600000000000001	0.46
2001-0436-VNM	0.00100000000000011	0.598
2001-0445-PHL	-0.05362499999999992	0.638
2001-0448-ETH	-0.063	0.301
2001-0450-THA	-0.01272672672672681	0.664
2001-0453-IRN	-0.01521799999999984	0.693
2001-0454-JPN	-9.2800000000026e-4	0.88
2001-0459-BGD	-0.01861000000000001	0.492
2001-0460-USA	0.008	0.892
2001-0464-ETH	0.05199999999999999	0.301
2001-0465-IND	-0.06200000000000011	0.496
2001-0471-CHL	0.02580199999999999	0.768
2001-0473-USA	0.008	0.892
2001-0474-USA	0.02500000000000002	0.892
2001-0475-CHN	0.14400000000000002	0.593
2001-0476-JPN	-0.02200000000000013	0.88
2001-0477-USA	0.02900000000000002	0.892
2001-0479-THA	-0.01500000000000001	0.664
2001-0481-ZAF	0.06899999999999995	0.629
2001-0482-BOL	-0.02748299999999992	0.632
2001-0483-MRT	0.05799999999999999	0.466
2001-0485-KHM	-0.02006800000000003	0.441
2001-0486-CHN	-0.07799999999999996	0.593
2001-0488-MEX	-0.06536799999999998	0.712
2001-0489-GMB	0.09300000000000004	0.41
2001-0492-VNM	-0.04760139860139856	0.598
2001-0500-ZAF	-0.02482882882882875	0.629
2001-0501-IND	0.09499999999999996	0.496
2001-0502-IND	0.16300000000000003	0.496
2001-0505-MYS	0.03100000000000002	0.722
2001-0508-ZAF	-0.03700000000000003	0.629
2001-0511-JPN	0.02900000000000002	0.88
2001-0515-IND	-0.062	0.496
2001-0521-TCD	0.01757557557557548	0.301
2001-0524-MLI	-0.00474400000000002	0.329
2001-0526-CHN	-0.03999999999999992	0.593
2001-0527-IND	-0.03694399999999998	0.496
2001-0528-THA	-0.01400000000000001	0.664
2001-0530-TJK	0.00899999999999989	0.569
2001-0534-CHN	-0.03999999999999981	0.593
2001-0536-ITA	-0.03400000000000003	0.849
2001-0540-CHN	-0.03999999999999992	0.593
2001-0541-RWA	-0.00999999999999995	0.35
2001-0544-BRA	0.03626499999999999	0.686
2001-0545-IRN	0.03118000000000009	0.693
2001-0549-GIN	-0.063	0.352
2001-0553-BLZ	-0.04100000000000003	0.643
2001-0559-MEX	-0.07299999999999995	0.712
2001-0560-ZAF	0.05600000000000005	0.629
2001-0561-SLV	0.04300000000000004	0.619
2001-0562-MEX	0.03400000000000003	0.712
2001-0563-BGD	-0.02813900000000008	0.492
2001-0564-USA	-7.5799999999992e-4	0.892
2001-0566-USA	0.01	0.892
2001-0570-DOM	0.02800000000000002	0.651
2001-0570-GTM	-0.038246	0.556
2001-0570-MEX	-0.05999999999999994	0.712
2001-0573-CHN	-0.09199999999999996	0.593
2001-0579-RUS	0.01654800000000011	0.74
2001-0582-ARG	0.00262737262737255	0.784
2001-0583-FRA	-0.01442100000000001	0.847
2001-0584-IND	-0.01700000000000001	0.496
2001-0587-VNM	0.001	0.598
2001-0596-PHL	-0.03900000000000003	0.638
2001-0600-MYS	-0.09199999999999986	0.722
2001-0601-USA	-0.01100000000000001	0.892
2001-0602-USA	-0.01100000000000001	0.892
2001-0603-HND	0.0616553446553445	0.559
2001-0604-PER	-0.06100000000000005	0.684
2001-0611-HTI	-0.00242242242242246	0.472
2001-0611-NIC	-0.09599999999999996	0.571
2001-0612-CUB	0.01244589178356703	0.7
2001-0614-PHL	0.02400000000000002	0.638
2001-0615-JAM	6.3199999999996e-4	0.673
2001-0616-TUR	-0.01400000000000001	0.674
2001-0618-IND	0.11	0.496
2001-0620-DZA	0.00831736526946114	0.655
2001-0621-ESP	0.01492950654582081	0.83
2001-0624-VNM	0.001	0.598
2001-0632-SPI	-0.0229999999999998	0.83
2001-0637-COL	0.01800000000000001	0.667
2001-0642-GRC	-0.02499999999999991	0.82
2001-0644-NER	0.01300000000000001	0.268
2001-0645-GBR	0.0049849999999999	0.868
2001-0649-MYS	0.05000000000000004	0.722
2001-0650-UGA	-0.01600000000000001	0.404
2001-0651-IDN	-0.01200000000000001	0.604
2001-0652-IDN	-0.01200000000000001	0.604
2001-0654-VNM	0.05300000000000005	0.598
2001-0661-POL	0.00425874125874126	0.799
2001-0663-ROU	-0.02805894105894091	0.722
2001-0664-ZAF	-0.02722077922077914	0.629
2001-0665-TUR	0.00433933933933927	0.674
2001-0668-AFG	-0.005	0.337
2001-0672-RWA	-0.00453999999999998	0.35
2001-0681-IND	-0.03348200000000001	0.496
2001-0682-UGA	-0.01800000000000001	0.404
2001-0683-COD	-0.03099999999999997	0.374
2001-0686-HUN	0.01112525050100188	0.782
2001-0689-TUR	0.03428199999999992	0.674
2001-0690-LSO	0.04799999999999999	0.448
2001-0691-LSO	0	0.448
2001-0692-MKD	0.0033510000000001	0.679
2001-0693-MYS	-0.01547699999999996	0.722
2001-0694-MAR	0.00899999999999989	0.532
2001-0696-BRA	0.04200000000000004	0.686
2001-0699-AUS	0.00630230230230199	0.9
2001-0701-BGR	-0.00886486486486481	0.734
2001-0703-PER	-0.06200000000000005	0.684
2001-0709-COD	-0.03499999999999997	0.374
2001-0710-MWI	-0.01800000000000001	0.38
2001-0712-COL	-0.02322399999999991	0.667
2001-0713-LVA	0.09299999999999996	0.767
2001-0714-LTU	-0.00344444444444458	0.776
2001-0716-CHN	-0.01200000000000001	0.593
2001-0717-TJK	-0.0209999999999999	0.569
2001-0719-IDN	0.02771328671328665	0.604
2001-0722-USA	-0.01515500000000014	0.892
2001-0723-BRA	0.00600800800800782	0.686
2001-0724-USA	-0.01100000000000001	0.892
2001-0734-BGD	-0.00818481518481528	0.492
2001-0735-MEX	0.002	0.712
2001-0738-CRI	-0.01251651651651653	0.715
2001-0739-HRV	-0.02597799999999994	0.769
2001-0740-CHN	-0.03599999999999992	0.593
2001-0741-CHN	-0.01700000000000001	0.593
2001-0743-FRA	-0.03699999999999992	0.847
2001-0746-MMR	0.01100000000000001	0.42
2001-0753-GTM	-0.02905600000000008	0.556
2001-0756-TJK	-0.0179999999999999	0.569
2001-0758-PHL	-0.02661299999999999	0.638
2001-0759-NOR	-0.01100000000000001	0.911
2001-0766-PAK	-0.01400000000000001	0.448
2001-0767-MOZ	-0.00198100000000012	0.316
2001-0768-CHN	-0.09199999999999996	0.593
2001-0769-ETH	0.008	0.301
2001-0771-USA	-0.03076200000000006	0.892
2001-0772-USA	0.005	0.892
2001-0773-USA	0.01	0.892
2001-0774-KAZ	0.01500000000000001	0.695
2001-0779-NZL	-0.01075700000000001	0.894
2001-0782-LAO	-0.03009299999999998	0.476
2001-0783-BIH	-0.00966999999999995	0.672
2001-0792-PHL	0.002	0.638
2001-0793-PHL	0.00954254254254249	0.638
2001-0794-IND	-0.062	0.496
2001-0795-CHN	0.04200000000000004	0.593
2001-0796-CHN	0.01514685314685326	0.593
2002-0003-GRC	0.01240800000000008	0.83
2002-0004-MDG	-0.04241300000000003	0.447
2002-0005-PHL	-0.0203246753246753	0.645
2002-0010-ALB	-0.01482547642928788	0.689
2002-0012-FRA	-0.01976623376623387	0.848
2002-0013-HND	0.08400000000000007	0.563
2002-0016-UGA	0.01700000000000001	0.417
2002-0017-USA	-0.01488922155688632	0.893
2002-0018-IDN	-0.001	0.612
2002-0020-IRN	0.00851800000000002	0.701
2002-0024-RUS	-0.02000000000000001	0.746
2002-0025-ZAF	-0.01	0.633
2002-0026-SEN	-0.04324500000000003	0.398
2002-0035-IDN	0.02800000000000002	0.612
2002-0036-NZL	-0.004	0.897
2002-0039-MUS	-0.005	0.694
2002-0048-RUS	-0.003	0.746
2002-0050-BEL	-0.01925900000000013	0.892
2002-0051-GBR	-0.01352599999999992	0.873
2002-0052-CAF	-0.010998	0.333
2002-0054-IDN	0.02925474525474525	0.612
2002-0055-DEU	-0.0038948948948948	0.901
2002-0056-MRT	-0.01239099999999998	0.47
2002-0059-POL	-2.6199999999998e-4	0.806
2002-0064-MYS	-0.05899999999999994	0.724
2002-0069-THA	-0.0119999999999999	0.676
2002-0074-AGO	-0.07200000000000001	0.403
2002-0077-PER	0.00353746253746256	0.685
2002-0080-COD	-0.01500000000000001	0.378
2002-0082-BRA	0.006	0.692
2002-0083-MWI	-8.8799999999999e-4	0.386
2002-0088-AFG	0.07500000000000001	0.362
2002-0089-CHL	-0.02000000000000001	0.775
2002-0092-USA	0.005	0.893
2002-0101-BEL	-0.0413903903903905	0.892
2002-0103-GTM	-0.01290480961923845	0.561
2002-0110-BOL	-0.01800000000000001	0.63
2002-0119-USA	0.00227582748244725	0.893
2002-0125-ECU	-0.01222399999999979	0.698
2002-0128-USA	-0.008247	0.893
2002-0144-EGY	0.008	0.639
2002-0146-MDG	0.00313399999999997	0.447
2002-0160-URY	0.01768700000000001	0.764
2002-0162-ECU	-0.006	0.698
2002-0163-MOZ	-0.01598700000000003	0.324
2002-0171-SPI	-0.02100000000000002	0.834
2002-0176-PHL	-0.02500000000000002	0.645
2002-0181-JPN	0.03000000000000002	0.882
2002-0184-USA	-0.01200000000000001	0.893
2002-0185-AFG	-0.01300000000000001	0.362
2002-0186-IDN	0.02800000000000002	0.612
2002-0187-PER	-0.06800000000000006	0.685
2002-0190-PNG	0.03199999999999997	0.455
2002-0193-TJK	-0.0189999999999999	0.579
2002-0194-UGA	0.01700000000000001	0.417
2002-0196-AFG	-0.01300000000000001	0.362
2002-0204-IND	0.005	0.503
2002-0210-SAU	-0.004	0.75
2002-0211-BGD	-0.05499999999999999	0.499
2002-0213-YEM	0.02899999999999997	0.468
2002-0215-GHA	0.121	0.512
2002-0216-IND	-0.04099999999999998	0.503
2002-0217-ZAF	-0.04900000000000004	0.633
2002-0218-IRN	0.02858400000000005	0.701
2002-0225-ETH	-0.0155300000000001	0.309
2002-0231-MYS	0.04795199999999999	0.724
2002-0233-BGD	-0.03208500000000008	0.499
2002-0236-IDN	-0.07299999999999995	0.612
2002-0237-NIC	-0.00157299999999993	0.575
2002-0240-URY	0.01277599999999978	0.764
2002-0242-AFG	-0.02099999999999996	0.362
2002-0248-KEN	0.02518900000000001	0.485
2002-0263-CRI	7.8199999999994e-4	0.722
2002-0264-PAN	-0.0077259999999999	0.733
2002-0265-KEN	-3.3499999999997e-4	0.485
2002-0266-USA	0.00658000000000003	0.893
2002-0272-UGA	-3.2032032032036e-4	0.417
2002-0273-RWA	0.04371999999999998	0.369
2002-0274-TZA	-0.005	0.416
2002-0275-BDI	0.02200000000000007	0.311
2002-0278-CHN	-0.006	0.604
2002-0281-MDG	0.02666000000000001	0.447
2002-0283-USA	-0.01200000000000001	0.893
2002-0284-PAK	-0.01563700000000001	0.454
2002-0286-THA	-0.01200000000000012	0.676
2002-0287-USA	0.006	0.893
2002-0291-IDN	-0.03800000000000003	0.612
2002-0296-PRY	-0.02600000000000002	0.662
2002-0305-CHN	-0.01800000000000001	0.604
2002-0307-COL	-0.01536191425722854	0.67
2002-0308-IND	0.005	0.503
2002-0309-KGZ	-0.03700000000000003	0.631
2002-0310-USA	-7.9137412236696e-4	0.893
2002-0315-TJK	-0.0189999999999999	0.579
2002-0321-HTI	-0.03208	0.476
2002-0322-CHL	0.00101400000000007	0.775
2002-0325-JAM	0.00621878121878127	0.677
2002-0328-NIC	0.04800000000000004	0.575
2002-0329-HND	-0.01442299999999985	0.563
2002-0330-PAK	-0.01600000000000001	0.454
2002-0337-SLV	0.04400000000000004	0.626
2002-0339-COL	-0.01757000000000008	0.67
2002-0344-CHN	-0.006	0.604
2002-0351-USA	0.02700000000000002	0.893
2002-0355-USA	-0.005	0.893
2002-0359-CUB	-0.01422199999999995	0.706
2002-0361-CHN	-0.01600000000000001	0.604
2002-0367-SCG	-0.01300000000000001	0.702
2002-0373-GHA	0.07010000000000005	0.512
2002-0374-IND	0.02817117117117118	0.503
2002-0375-TJK	-0.0209999999999999	0.579
2002-0376-RUS	-0.01754000000000011	0.746
2002-0379-USA	-0.005	0.893
2002-0381-MDA	-0.02200000000000002	0.663
2002-0402-BGD	-0.01235928143712578	0.499
2002-0403-BRA	0.03100000000000002	0.692
2002-0406-CHN	0.06682900000000003	0.604
2002-0406-JPN	-0.02100000000000002	0.882
2002-0406-KOR	0.00257899999999977	0.84
2002-0408-PHL	0.05799999999999994	0.645
2002-0409-CAN	-0.01400000000000001	0.894
2002-0410-YEM	-0.04500000000000004	0.468
2002-0411-USA	-0.0119999999999999	0.893
2002-0416-ZAF	-0.04012500000000008	0.633
2002-0420-DEU	0.005	0.901
2002-0422-BOL	-0.08199999999999996	0.63
2002-0423-PHL	0.01972127872127871	0.645
2002-0424-KOR	-0.00310699999999997	0.84
2002-0425-BGD	0.006	0.499
2002-0428-NPL	0.00473200000000001	0.476
2002-0429-PER	-0.03357742257742258	0.685
2002-0430-JPN	-0.01988400000000001	0.882
2002-0431-JPN	-0.02100000000000002	0.882
2002-0437-ECU	0.01600000000000001	0.698
2002-0442-ZAF	-0.04054400000000002	0.633
2002-0445-VEN	-0.02615600000000006	0.699
2002-0447-ROU	-0.02622977022977024	0.729
2002-0448-CHN	0.03698500000000016	0.604
2002-0450-TUR	-0.03920599999999996	0.684
2002-0454-YEM	-0.04500000000000004	0.468
2002-0461-CHN	-0.006	0.604
2002-0463-GBR	-0.01237237237237232	0.873
2002-0466-ROU	-7.3346693386777e-4	0.729
2002-0467-DEU	-0.00495095095095088	0.901
2002-0468-MLI	0.13642257742257735	0.338
2002-0470-VNM	-0.03999999999999992	0.608
2002-0471-ROU	-0.00346999999999997	0.729
2002-0472-ITA	0.01185199999999997	0.853
2002-0474-KOR	0.02900000000000002	0.84
2002-0475-TJK	-0.0189999999999999	0.579
2002-0479-CZE	0.0124488977955911	0.825
2002-0481-CHN	-0.04325199999999996	0.604
2002-0482-RUS	-0.02000000000000001	0.746
2002-0483-CHN	0.03116300000000005	0.604
2002-0488-GBR	-0.01200000000000001	0.873
2002-0489-AUT	-0.00375999999999998	0.879
2002-0490-IND	-0.04764599999999991	0.503
2002-0493-PRY	-0.02400000000000002	0.662
2002-0494-ARG	-0.01473499999999983	0.785
2002-0495-CHL	-0.00152000000000007	0.775
2002-0497-NER	0.119	0.274
2002-0498-CHN	-0.09599999999999996	0.604
2002-0499-PHL	0.03880280280280279	0.645
2002-0500-IRN	-0.01536599999999988	0.701
2002-0506-HUN	0.07099999999999995	0.791
[truncated: 5,062 more rows]
