# Supplementary material for: Inequality in human development amplifies climate-related disaster risk
Source: Nat Commun. 2026 Jun 17;17:5067. doi: 10.1038/s41467-026-73873-9 (PMC13276189; doi:10.1038/s41467-026-73873-9)
Supplement: Supplementary file 3 — Source Data [file 41467_2026_73873_MOESM3_ESM.zip › fig2.csv]

Dis No	sHDI_category	deviation_category	education index	health index	income index	income difference	health difference	education difference
1990-0002-TUN	Low sHDI	worse-off	0.374236	0.745488	0.585096	0.03861400000000004	0.19900600000000013	-0.1722459999999999
1990-0004-FRA	High sHDI	nat-average	0.652	0.88	0.883	0.08599999999999997	0.08299999999999996	-0.14500000000000002
1990-0005-IDN	Low sHDI	nat-average	0.39325074925074927	0.6923426573426575	0.5770029970029971	0.0376463536463536	0.15298601398601408	-0.1461058941058942
1990-0011-PRY	Medium sHDI	nat-average	0.400242	0.740465	0.6212230000000001	0.05193000000000014	0.1711720000000001	-0.16905099999999995
1990-0016-TZA	Low sHDI	worse-off	0.207982	0.46661	0.379657	0.047296000000000005	0.134249	-0.12437900000000002
1990-0018-TZA	Low sHDI	better-off	0.374	0.656	0.412	-0.054000000000000103	0.18999999999999995	-0.09200000000000008
1990-0019-IND	Low sHDI	better-off	0.35692799999999997	0.645408	0.500952	0.01642399999999994	0.16087999999999997	-0.12760000000000005
1990-0023-TUR	Medium sHDI	nat-average	0.399	0.7750000000000001	0.694	0.09499999999999986	0.17600000000000005	-0.20000000000000007
1990-0024-CHN	Low sHDI	nat-average	0.388	0.71	0.346	-0.11100000000000004	0.25299999999999995	-0.069
1990-0025-PHL	Medium sHDI	worse-off	0.507379	0.7042989999999999	0.516963	-0.052339000000000024	0.13499699999999992	-0.06192299999999995
1990-0027-PHL	Medium sHDI	nat-average	0.532	0.661	0.528	-0.04299999999999993	0.09000000000000008	-0.038999999999999924
1990-0036-CHN	Low sHDI	worse-off	0.308	0.658	0.349	-0.065	0.24400000000000005	-0.10599999999999998
1990-0037-CHN	Low sHDI	better-off	0.365594	0.761117	0.452122	-0.04940100000000003	0.259594	-0.13592900000000008
1990-0038-CHN	Low sHDI	better-off	0.38516400000000006	0.773674	0.468236	-0.051000000000000045	0.25443799999999994	-0.13407199999999997
1990-0039-CHN	Low sHDI	worse-off	0.3671239999999999	0.7058279999999999	0.33784000000000003	-0.10585199999999995	0.2621359999999999	-0.07656800000000008
1990-0048-VNM	Low sHDI	nat-average	0.3510910910910911	0.7459059059059059	0.39329829829829827	-0.07565465465465471	0.2769529529529529	-0.11786186186186187
1990-0069-VNM	Low sHDI	nat-average	0.35454800000000003	0.761984	0.3999400000000001	-0.07667599999999991	0.285368	-0.12206799999999995
1990-0073-USA	Very high sHDI	nat-average	0.858	0.852	0.899	0.030000000000000027	-0.017000000000000015	-0.01100000000000001
1990-0075-KOR	High sHDI	better-off	0.7335330000000001	0.8119209999999999	0.7452290000000001	-0.017613999999999908	0.049077999999999844	-0.029309999999999947
1990-0078-CHN	Low sHDI	nat-average	0.356	0.735	0.434	-0.05099999999999999	0.25	-0.129
1990-0095-BGD	Low sHDI	worse-off	0.23232800000000003	0.515332	0.401108	0.038188	0.152412	-0.13059199999999999
1990-0103-IND	Low sHDI	better-off	0.387	0.687	0.465	-0.032999999999999974	0.18900000000000006	-0.11099999999999999
1990-0115-HND	Medium sHDI	better-off	0.4546	0.7028960000000001	0.574642	0.007815999999999934	0.13607000000000002	-0.11222600000000005
1990-0122-PHL	Medium sHDI	worse-off	0.504315	0.688335	0.5188579999999999	-0.04595399999999994	0.12352300000000016	-0.06049699999999991
1990-0155-JPN	Very high sHDI	better-off	0.801	0.909	0.916	0.04200000000000004	0.03500000000000003	-0.07299999999999995
1990-0245-PER	Medium sHDI	nat-average	0.603756	0.6783319999999999	0.5812459999999999	-0.038298000000000054	0.05878799999999995	-0.015788000000000024
1990-0252-CHN	Low sHDI	better-off	0.384	0.757	0.442	-0.063	0.252	-0.121
1990-0254-USA	Very high sHDI	nat-average	0.8676429999999999	0.853482	0.907579	0.0318480000000001	-0.022248999999999963	-0.008087999999999984
1990-0284-CHN	Low sHDI	better-off	0.374	0.784	0.468	-0.04799999999999999	0.268	-0.14200000000000002
1990-0321-IRN	Medium sHDI	nat-average	0.468	0.628	0.673	0.09100000000000008	0.04600000000000004	-0.11399999999999993
1990-0322-PER	Medium sHDI	worse-off	0.531	0.625	0.509	-0.04400000000000004	0.07199999999999995	-0.02200000000000002
1990-0336-PER	Medium sHDI	better-off	0.627	0.698	0.603	-0.038000000000000034	0.05699999999999994	-0.014000000000000012
1990-0344-ITA	High sHDI	nat-average	0.6060220000000001	0.8746300000000001	0.924568	0.1365019999999998	0.08656399999999997	-0.1820440000000001
1990-0347-ZAF	Medium sHDI	worse-off	0.493914	0.628758	0.6719780000000001	0.078376	0.035155999999999965	-0.09968800000000005
1990-0356-MEX	Medium sHDI	nat-average	0.487	0.804	0.73	0.07099999999999995	0.14500000000000002	-0.17200000000000004
1990-0357-USA	Very high sHDI	nat-average	0.8415444555444556	0.8484585414585416	0.9022157842157844	0.03841558441558457	-0.015341658341658237	-0.02225574425574428
1990-0362-USA	Very high sHDI	nat-average	0.8558431568431569	0.8496493506493507	0.9016133866133866	0.03311188811188792	-0.01885214785214806	-0.012658341658341787
1990-0366-USA	Very high sHDI	nat-average	0.863479	0.85146	0.904155	0.03164100000000003	-0.021054000000000017	-0.009035000000000015
1990-0373-USA	Very high sHDI	nat-average	0.8746766766766766	0.8638258258258259	0.90301001001001	0.022472472472472416	-0.016711711711711708	-0.005860860860861017
1990-0390-CHN	Low sHDI	better-off	0.38516400000000006	0.773674	0.468236	-0.051000000000000045	0.25443799999999994	-0.13407199999999997
1990-0393-MEX	Medium sHDI	nat-average	0.471263	0.7572930000000001	0.732278	0.09299999999999997	0.11801500000000009	-0.16801500000000003
1990-0397-IND	Low sHDI	better-off	0.351	0.619	0.49	0.016000000000000014	0.14500000000000002	-0.123
1990-0398-USA	Very high sHDI	nat-average	0.8421198801198801	0.8396193806193807	0.9015944055944056	0.04098401598401591	-0.02099100899100903	-0.018490509490509566
1990-0399-NPL	Low sHDI	nat-average	0.26283900000000004	0.5262840000000001	0.408892	0.025012999999999952	0.14240500000000006	-0.12103999999999998
1990-0401-PHL	Medium sHDI	nat-average	0.532	0.661	0.528	-0.04299999999999993	0.09000000000000008	-0.038999999999999924
1990-0402-CHN	Medium sHDI	better-off	0.478	0.832	0.607	-0.015000000000000013	0.20999999999999996	-0.14400000000000002
1990-0406-IND	Low sHDI	better-off	0.472	0.661	0.52	-0.026000000000000023	0.11499999999999999	-0.07400000000000007
1990-0407-JPN	Very high sHDI	better-off	0.801	0.909	0.916	0.04200000000000004	0.03500000000000003	-0.07299999999999995
1990-0411-BRA	Medium sHDI	better-off	0.463	0.764	0.749	0.10699999999999998	0.122	-0.179
1990-0412-IRN	Medium sHDI	better-off	0.501894	0.741946	0.666666	0.0380879999999999	0.11336799999999991	-0.12668400000000013
1990-0414-IND	Low sHDI	better-off	0.38	0.635	0.445	-0.02999999999999997	0.16000000000000003	-0.09499999999999997
1990-0418-VNM	Low sHDI	nat-average	0.36	0.768	0.399	-0.08099999999999996	0.28800000000000003	-0.12
1990-0419-USA	Very high sHDI	nat-average	0.860059	0.848434	0.907081	0.03564500000000004	-0.023001999999999967	-0.01137699999999997
1990-0572-JPN	Very high sHDI	nat-average	0.723	0.907	0.853	0.029000000000000026	0.08300000000000007	-0.10099999999999998
1990-0580-IND	Low sHDI	worse-off	0.302	0.568	0.38	-0.02200000000000002	0.16599999999999993	-0.10000000000000003
1990-0592-CHN	Low sHDI	nat-average	0.388	0.71	0.346	-0.11100000000000004	0.25299999999999995	-0.069
1990-0609-BGD	Low sHDI	worse-off	0.232356	0.527444	0.391866	0.029084	0.16466200000000003	-0.130426
1990-0612-CUB	Medium sHDI	better-off	0.683	0.831	0.599	-0.09899999999999998	0.133	-0.014999999999999902
1990-0615-MNG	Medium sHDI	nat-average	0.5262800000000001	0.6166800000000001	0.56008	-0.00656000000000001	0.050040000000000084	-0.04035999999999995
1990-0616-PHL	Medium sHDI	nat-average	0.529124	0.7138659999999999	0.5454779999999999	-0.0446700000000001	0.12371799999999988	-0.06102399999999997
1990-0630-IND	Low sHDI	better-off	0.373022	0.672412	0.40752	-0.059392	0.20550000000000002	-0.09388999999999997
1990-0632-IND	Low sHDI	nat-average	0.3104794794794795	0.6331261261261261	0.4549449449449449	0.008605605605605582	0.18678678678678673	-0.13585985985985982
1990-0634-TUR	Medium sHDI	worse-off	0.332339	0.7267809999999999	0.712544	0.158265	0.17250199999999993	-0.22193999999999997
1990-0638-ARG	High sHDI	nat-average	0.648	0.797	0.738	0.013000000000000012	0.07200000000000006	-0.07699999999999996
1990-0639-CHL	High sHDI	nat-average	0.659	0.796	0.701	-0.016000000000000014	0.07900000000000007	-0.05799999999999994
1990-0676-COL	Low sHDI	worse-off	0.332	0.748	0.563	0.04399999999999993	0.22899999999999998	-0.187
1990-0678-COL	Medium sHDI	better-off	0.516	0.765	0.635	0.0040000000000000036	0.134	-0.11499999999999999
1990-0679-COL	Medium sHDI	nat-average	0.438	0.748	0.686	0.07800000000000007	0.14	-0.16999999999999998
1990-0698-CHN	Low sHDI	better-off	0.384	0.757	0.442	-0.063	0.252	-0.121
1990-0699-CHN	Low sHDI	nat-average	0.353	0.766	0.419	-0.065	0.28200000000000003	-0.131
1990-0709-IDN	Low sHDI	nat-average	0.36	0.651	0.569	0.05799999999999994	0.14	-0.15100000000000002
1990-0713-USA	Very high sHDI	worse-off	0.798	0.815	0.848	0.028000000000000025	-0.0050000000000000044	-0.02199999999999991
1990-0714-IND	Low sHDI	better-off	0.377	0.671	0.488	-0.010000000000000009	0.17300000000000004	-0.121
1990-0716-CHN	Low sHDI	nat-average	0.398	0.763	0.385	-0.10399999999999998	0.274	-0.09099999999999997
1990-9707-PHL	Medium sHDI	worse-off	0.4937197197197198	0.6661421421421422	0.5335905905905907	-0.02578978978978974	0.10676176176176178	-0.06566066066066062
1991-0004-GBR	High sHDI	nat-average	0.69	0.855	0.819	0.03399999999999992	0.06999999999999995	-0.09500000000000008
1991-0010-IDN	Low sHDI	nat-average	0.388	0.693	0.559	0.027000000000000024	0.16099999999999992	-0.14400000000000002
1991-0027-PAK	Low sHDI	nat-average	0.194	0.605	0.505	0.11499999999999999	0.21499999999999997	-0.196
1991-0030-IRN	Medium sHDI	worse-off	0.452604	0.667618	0.6702830000000001	0.08416800000000013	0.0815030000000001	-0.13351099999999994
1991-0032-AFG	Low sHDI	nat-average	0.09327872127872128	0.4395714285714286	0.46034265734265734	0.19795304695304694	0.17718181818181822	-0.16911088911088912
1991-0047-ZAF	Medium sHDI	worse-off	0.538206	0.628217	0.653359	0.04938700000000007	0.024245000000000072	-0.06576599999999999
1991-0048-MWI	Low sHDI	nat-average	0.22796	0.35579599999999995	0.337696	0.03699800000000003	0.05509799999999998	-0.07273799999999997
1991-0049-CHN	Low sHDI	nat-average	0.40351348651348656	0.7336103896103897	0.4068581418581419	-0.08602597402597412	0.2407262737262737	-0.08937062937062945
1991-0059-PNG	Low sHDI	nat-average	0.201	0.597	0.486	0.09799999999999998	0.20899999999999996	-0.187
1991-0097-EGY	Medium sHDI	better-off	0.494	0.757	0.633	0.014000000000000012	0.138	-0.125
1991-0118-URY	Medium sHDI	worse-off	0.5390940000000001	0.8200000000000001	0.68781	0.015476999999999963	0.147667	-0.133239
1991-0120-BGD	Low sHDI	nat-average	0.328963	0.536111	0.391865	-0.01703699999999997	0.12720900000000002	-0.07993899999999998
1991-0128-JAM	Medium sHDI	better-off	0.5543880000000001	0.80689	0.6962740000000001	0.018283999999999967	0.1288999999999999	-0.12360199999999999
1991-0129-COL	Medium sHDI	nat-average	0.455	0.7509999999999999	0.687	0.07000000000000006	0.1339999999999999	-0.16199999999999998
1991-0130-AFG	Low sHDI	worse-off	0.087454	0.40859	0.456033	0.20687200000000003	0.15942900000000002	-0.161707
1991-0143-DOM	Medium sHDI	worse-off	0.413	0.686	0.588	0.03799999999999992	0.136	-0.13700000000000007
1991-0168-MMR	Low sHDI	nat-average	0.262	0.551	0.236	-0.08800000000000002	0.22700000000000004	-0.062
1991-0169-BEN	Low sHDI	nat-average	0.18	0.5	0.457	0.11200000000000004	0.15500000000000003	-0.16499999999999998
1991-0170-BGD	Low sHDI	nat-average	0.282	0.573	0.406	0.0030000000000000027	0.16999999999999993	-0.12100000000000005
1991-0171-CHN	Low sHDI	nat-average	0.361009	0.7385149999999999	0.44368	-0.047516	0.2473189999999999	-0.130187
1991-0172-ROU	Medium sHDI	nat-average	0.5710000000000001	0.7720000000000001	0.656	-0.0050000000000001155	0.11099999999999999	-0.09000000000000008
1991-0174-PHL	Medium sHDI	better-off	0.567	0.716	0.589	-0.03200000000000003	0.09499999999999997	-0.05400000000000005
1991-0176-COL	Low sHDI	worse-off	0.361236	0.75551	0.573676	0.03511399999999987	0.21694799999999992	-0.1773260000000001
1991-0177-KOR	High sHDI	better-off	0.748	0.822	0.761	-0.015000000000000013	0.04599999999999993	-0.028000000000000025
1991-0188-GHA	Medium sHDI	better-off	0.513228	0.643786	0.584121	0.005852000000000079	0.06551700000000005	-0.0650409999999999
1991-0189-IND	Low sHDI	nat-average	0.32931200000000005	0.575234	0.388214	-0.03072199999999997	0.15629800000000005	-0.08962399999999993
1991-0210-VNM	Low sHDI	nat-average	0.37300000000000005	0.7780000000000001	0.406	-0.08500000000000008	0.28700000000000003	-0.11800000000000005
1991-0211-KHM	Low sHDI	nat-average	0.28356043956043964	0.5481538461538462	0.3382647352647353	-0.036045954045954065	0.17384315684315688	-0.0907502497502497
1991-0218-USA	Very high sHDI	nat-average	0.861586	0.854346	0.9007170000000001	0.028595000000000037	-0.017776000000000014	-0.0105360000000001
1991-0225-CHN	Low sHDI	better-off	0.408214	0.7917100000000001	0.495676	-0.0472220000000001	0.24881200000000003	-0.13468400000000008
1991-0226-CHN	Low sHDI	worse-off	0.314	0.659	0.359	-0.062	0.23800000000000004	-0.10699999999999998
1991-0227-CHN	Low sHDI	better-off	0.41	0.795	0.5	-0.04600000000000004	0.249	-0.13600000000000007
1991-0229-VNM	Low sHDI	worse-off	0.309	0.752	0.385	-0.06300000000000006	0.30399999999999994	-0.13900000000000007
1991-0276-PER	Medium sHDI	better-off	0.629	0.703	0.609	-0.03700000000000003	0.05699999999999994	-0.017000000000000015
1991-0278-IND	Low sHDI	better-off	0.390306	0.6778680000000001	0.485998	-0.01815400000000006	0.1737160000000001	-0.11384600000000006
1991-0279-PAK	Low sHDI	nat-average	0.194	0.605	0.505	0.11499999999999994	0.2149999999999999	-0.19600000000000006
1991-0287-CMR	Low sHDI	worse-off	0.123	0.471	0.448	0.15200000000000002	0.175	-0.173
1991-0296-AUT	Very high sHDI	nat-average	0.6990700000000001	0.86111	0.89275	0.07979000000000003	0.048150000000000026	-0.11388999999999994
1991-0296-DFR	Very high sHDI	nat-average	0.74	0.861	0.917	0.08100000000000007	0.025000000000000022	-0.09599999999999997
1991-0315-VNM	Low sHDI	worse-off	0.348	0.715	0.39	-0.069	0.25599999999999995	-0.11100000000000004
1991-0326-COL	Medium sHDI	worse-off	0.39469	0.751	0.618924	0.05054600000000009	0.18262200000000006	-0.17368799999999995
1991-0332-BGD	Low sHDI	nat-average	0.2511428571428571	0.5092857142857142	0.4138571428571428	0.039000000000000035	0.13442857142857145	-0.12371428571428567
1991-0338-IND	Low sHDI	better-off	0.372582	0.6217919999999999	0.405484	-0.04905999999999999	0.1672479999999999	-0.08196199999999998
1991-0347-MNG	Medium sHDI	nat-average	0.513882117882118	0.6156673326673329	0.5416633366633368	-0.013702297702297694	0.0603016983016984	-0.04148351648351645
1991-0374-IND	Low sHDI	nat-average	0.334222	0.6404420000000001	0.43184	-0.019376000000000004	0.18922600000000006	-0.11699399999999999
1991-0379-PHL	Medium sHDI	nat-average	0.508	0.698	0.547	-0.03199999999999992	0.119	-0.07099999999999995
1991-0382-PHL	Medium sHDI	worse-off	0.504	0.718	0.513	-0.05699999999999994	0.14800000000000002	-0.06599999999999995
1991-0383-PHL	Medium sHDI	worse-off	0.48919	0.673205	0.511945	-0.040549999999999975	0.1207100000000001	-0.06330499999999994
1991-0384-JPN	Very high sHDI	nat-average	0.725	0.912	0.857	0.029000000000000026	0.08400000000000007	-0.10299999999999998
1991-0403-MEX	Medium sHDI	better-off	0.5334265734265735	0.8172467532467532	0.7757592407592406	0.07896003996003997	0.12044755244755256	-0.16337262737262714
1991-0406-USA	Very high sHDI	nat-average	0.84	0.852	0.903	0.038000000000000034	-0.013000000000000012	-0.025000000000000022
1991-0418-IDN	Low sHDI	nat-average	0.368723	0.660328	0.582676	0.06137999999999999	0.13903200000000004	-0.15257299999999996
1991-0422-USA	Very high sHDI	nat-average	0.87	0.865	0.903	0.02400000000000002	-0.014000000000000012	-0.009000000000000008
1991-0423-USA	Very high sHDI	better-off	0.885105	0.8551	0.93083	0.040814999999999935	-0.03491500000000014	-0.004910000000000081
1991-0426-USA	Very high sHDI	nat-average	0.87	0.865	0.903	0.02400000000000002	-0.014000000000000012	-0.009000000000000008
1991-0431-IND	Low sHDI	nat-average	0.328	0.628	0.442	-0.008000000000000007	0.178	-0.122
1991-0434-IRN	Medium sHDI	nat-average	0.483672	0.7463360000000001	0.680312	0.05371199999999998	0.11973600000000006	-0.14292800000000006
1991-0444-VNM	Low sHDI	nat-average	0.37300000000000005	0.778	0.406	-0.08499999999999996	0.28700000000000003	-0.11799999999999994
1991-0452-MEX	Medium sHDI	nat-average	0.502	0.817	0.759	0.08099999999999996	0.1389999999999999	-0.17600000000000005
1991-0478-BRA	Medium sHDI	nat-average	0.461	0.73	0.716	0.09299999999999997	0.10699999999999998	-0.16199999999999998
1991-0488-USA	Very high sHDI	nat-average	0.8703770000000001	0.8527319999999999	0.90515	0.029105999999999965	-0.02331200000000011	-0.005666999999999978
1991-0495-AFG	Low sHDI	nat-average	0.104	0.415	0.469	0.19699999999999995	0.14299999999999996	-0.16800000000000004
1991-0497-FRA	High sHDI	nat-average	0.6463043043043043	0.8743003003003004	0.8662912912912913	0.07798998998998996	0.08599899899899899	-0.14199699699699708
1991-0509-IND	Medium sHDI	better-off	0.466	0.755	0.483	-0.07100000000000006	0.20099999999999996	-0.08800000000000002
1991-0512-IDN	Low sHDI	nat-average	0.363	0.673	0.563	0.04699999999999993	0.15700000000000003	-0.15300000000000002
1991-0517-PHL	Medium sHDI	nat-average	0.5386153846153848	0.714874125874126	0.556881118881119	-0.04182517482517467	0.11616783216783233	-0.06009090909090886
1991-0518-CHN	Low sHDI	nat-average	0.382552	0.7523200000000001	0.416368	-0.07589599999999996	0.2600560000000001	-0.10971199999999998
1991-0521-PHL	Medium sHDI	worse-off	0.504	0.718	0.513	-0.05699999999999994	0.14800000000000002	-0.06599999999999995
1991-0525-PHL	Medium sHDI	nat-average	0.5384820000000001	0.720463	0.5532290000000001	-0.045505999999999935	0.12172799999999995	-0.06025299999999989
1991-0530-THA	Medium sHDI	nat-average	0.378	0.771	0.653	0.07800000000000007	0.19600000000000006	-0.19699999999999995
1991-0532-IND	Low sHDI	worse-off	0.286319	0.560238	0.408166	0.005579999999999974	0.15765200000000001	-0.11626700000000001
1991-0533-PHL	Medium sHDI	worse-off	0.504	0.718	0.513	-0.05699999999999994	0.14800000000000002	-0.06599999999999995
1991-0535-CAN	Very high sHDI	better-off	0.866	0.889	0.89	0.008000000000000007	0.007000000000000006	-0.016000000000000014
1991-0536-JPN	Very high sHDI	nat-average	0.725	0.912	0.857	0.029000000000000026	0.08400000000000007	-0.10299999999999998
1991-0537-JPN	Very high sHDI	better-off	0.804	0.913	0.921	0.04400000000000004	0.03600000000000003	-0.07299999999999995
1991-0538-VNM	Low sHDI	worse-off	0.309	0.752	0.385	-0.063	0.304	-0.139
1991-0539-JPN	Very high sHDI	nat-average	0.746	0.913	0.879	0.03600000000000003	0.07000000000000006	-0.09699999999999998
1991-0541-MEX	Medium sHDI	worse-off	0.464	0.756	0.731	0.09499999999999997	0.12	-0.172
1991-0542-IRN	Medium sHDI	nat-average	0.519	0.676	0.695	0.06999999999999995	0.051000000000000045	-0.10599999999999998
1991-0543-USA	Very high sHDI	better-off	0.89107	0.866386	0.9286300000000002	0.033620000000000094	-0.028624000000000094	-0.003940000000000055
1991-0548-TUR	Low sHDI	worse-off	0.246	0.722	0.654	0.16600000000000004	0.23399999999999999	-0.242
1991-0549-IRN	Medium sHDI	better-off	0.502027	0.7555970000000001	0.6973119999999999	0.05599999999999983	0.11428499999999997	-0.1392850000000001
1991-0686-NZL	Very high sHDI	nat-average	0.767	0.867	0.786	-0.020000000000000018	0.06099999999999994	-0.039000000000000035
1991-0692-IDN	Low sHDI	nat-average	0.383835	0.6665350000000001	0.55864	0.035989999999999966	0.14388500000000004	-0.13881500000000008
1991-0693-YEM	Low sHDI	better-off	0.198	0.654	0.561	0.14400000000000007	0.23700000000000004	-0.21899999999999997
1991-0708-PHL	Medium sHDI	worse-off	0.52	0.654	0.547	-0.02399999999999991	0.08300000000000007	-0.050999999999999934
1991-0711-VNM	Low sHDI	nat-average	0.373	0.778	0.406	-0.08499999999999996	0.28700000000000003	-0.118
1991-0713-VNM	Low sHDI	worse-off	0.348	0.715	0.39	-0.069	0.25599999999999995	-0.11100000000000004
1991-0714-TUR	Low sHDI	worse-off	0.26229370629370635	0.7261898101898103	0.674017982017982	0.16972427572427573	0.22189610389610404	-0.24199999999999994
1991-0761-LAO	Low sHDI	worse-off	0.247986	0.483587	0.426925	0.05527700000000002	0.11193900000000001	-0.12366199999999997
1991-0762-MRT	Low sHDI	better-off	0.242	0.63	0.637	0.177	0.16999999999999998	-0.21800000000000003
1991-0763-IRN	Medium sHDI	nat-average	0.502121	0.700141	0.6979050000000001	0.07222700000000015	0.07446300000000006	-0.12355699999999992
1991-0766-IND	Low sHDI	nat-average	0.335	0.62	0.427	-0.019000000000000017	0.174	-0.11099999999999999
1991-0767-CHN	Low sHDI	nat-average	0.38880500000000007	0.710725	0.367845	-0.0987380000000001	0.24414199999999997	-0.07777800000000001
1991-0770-PAK	Low sHDI	nat-average	0.176	0.685	0.47	0.08599999999999997	0.30100000000000005	-0.20800000000000002
1991-0775-CHN	Low sHDI	nat-average	0.395	0.714	0.357	-0.10800000000000004	0.24899999999999994	-0.07
1991-0776-USA	Very high sHDI	nat-average	0.84	0.852	0.903	0.038000000000000034	-0.013000000000000012	-0.025000000000000022
1991-9305-CHN	Low sHDI	worse-off	0.389736	0.709112	0.352112	-0.107624	0.249376	-0.06999999999999995
1991-9476-USA	Very high sHDI	nat-average	0.87	0.865	0.903	0.02400000000000002	-0.014000000000000012	-0.009000000000000008
1991-9523-USA	Very high sHDI	nat-average	0.8712199999999999	0.851664	0.897504	0.024708000000000063	-0.02113199999999993	-0.0015760000000000218
1992-0010-TUR	Low sHDI	worse-off	0.27291608391608385	0.7329790209790208	0.6885664335664334	0.1723146853146852	0.21672727272727255	-0.2433356643356644
1992-0011-DZA	Medium sHDI	better-off	0.474	0.751	0.681	0.05800000000000005	0.128	-0.14900000000000002
1992-0014-BRA	Medium sHDI	better-off	0.527	0.742	0.738	0.07699999999999996	0.08099999999999996	-0.134
1992-0016-ARG	High sHDI	nat-average	0.6343176823176824	0.807	0.7554025974025974	0.02659740259740262	0.07819480519480526	-0.09448751248751242
1992-0017-CUB	Medium sHDI	nat-average	0.6518600000000001	0.8330000000000001	0.5831210000000001	-0.09804299999999999	0.15183599999999997	-0.029303999999999997
1992-0023-BOL	Medium sHDI	nat-average	0.521043	0.5994550000000001	0.5767840000000001	0.012300000000000089	0.034971000000000085	-0.04344099999999995
1992-0024-ECU	Medium sHDI	nat-average	0.5496726726726727	0.7710000000000001	0.6406776776776777	-0.006907907907907962	0.12341441441441448	-0.09791291291291293
1992-0036-CHN	Low sHDI	nat-average	0.4001291291291291	0.7483773773773773	0.4300820820820821	-0.07398098098098094	0.24431431431431427	-0.10393393393393391
1992-0042-BRA	Medium sHDI	worse-off	0.458	0.666	0.615	0.04200000000000004	0.09300000000000008	-0.11499999999999994
1992-0057-PHL	Medium sHDI	nat-average	0.537354	0.735742	0.5491590000000001	-0.05146799999999985	0.1351150000000001	-0.06327299999999991
1992-0060-PAK	Low sHDI	nat-average	0.199	0.603	0.512	0.118	0.20899999999999996	-0.195
1992-0061-VNM	Low sHDI	worse-off	0.36	0.717	0.402	-0.06799999999999995	0.247	-0.10999999999999999
1992-0062-PAK	Low sHDI	nat-average	0.206675	0.602755	0.501325	0.10492999999999997	0.20636	-0.18972000000000006
1992-0063-AFG	Low sHDI	better-off	0.14654299999999998	0.431769	0.46934	0.161288	0.12371700000000002	-0.161509
1992-0066-USA	Very high sHDI	nat-average	0.8522282282282283	0.8520010010010011	0.8902562562562564	0.025567567567567506	-0.012687687687687799	-0.012460460460460565
1992-0073-IRN	Medium sHDI	nat-average	0.493812	0.6666000000000001	0.6874239999999999	0.07806400000000002	0.05724000000000018	-0.11554799999999993
1992-0074-IRN	Medium sHDI	better-off	0.530099	0.78152	0.68226	0.02570899999999987	0.12496899999999989	-0.12645200000000012
1992-0075-ARG	High sHDI	nat-average	0.6360320000000002	0.8070000000000002	0.7611000000000001	0.030028000000000055	0.0759280000000001	-0.0950399999999999
1992-0076-BRA	Medium sHDI	nat-average	0.47704499999999994	0.75013	0.722115	0.0850249999999999	0.11303999999999992	-0.1600450000000001
1992-0077-PRY	Medium sHDI	better-off	0.466124	0.7526539999999999	0.6878029999999999	0.06572899999999993	0.13057999999999992	-0.15595000000000003
1992-0078-PAN	High sHDI	better-off	0.587	0.792	0.753	0.04800000000000004	0.08700000000000008	-0.118
1992-0080-URY	Medium sHDI	worse-off	0.52511	0.8219999999999998	0.70265	0.030769999999999964	0.1501199999999998	-0.14677000000000007
1992-0083-IND	Low sHDI	worse-off	0.292205	0.555159	0.420339	0.011975000000000013	0.14679499999999995	-0.11615900000000001
1992-0097-IND	Medium sHDI	better-off	0.571	0.718	0.455	-0.11599999999999994	0.14700000000000002	0
1992-0123-PNG	Low sHDI	nat-average	0.18	0.635	0.453	0.08000000000000002	0.262	-0.193
1992-0126-CHN	Low sHDI	worse-off	0.318	0.678	0.298	-0.10300000000000004	0.277	-0.08300000000000002
1992-0138-NPL	Low sHDI	nat-average	0.313	0.595	0.417	-0.010000000000000009	0.16799999999999998	-0.11399999999999999
1992-0141-CHN	Low sHDI	worse-off	0.3895499999999999	0.7211099999999999	0.36706399999999995	-0.101688	0.25235799999999997	-0.07920200000000005
1992-0143-VNM	Low sHDI	nat-average	0.387	0.779	0.419	-0.08300000000000002	0.277	-0.11499999999999999
1992-0144-VNM	Low sHDI	nat-average	0.387	0.7789999999999999	0.419	-0.08300000000000002	0.2769999999999999	-0.11499999999999999
1992-0145-VNM	Low sHDI	nat-average	0.387	0.7789999999999999	0.41899999999999993	-0.08300000000000007	0.2769999999999999	-0.11499999999999999
1992-0147-IND	Medium sHDI	better-off	0.472	0.763	0.488	-0.07200000000000006	0.20299999999999996	-0.08800000000000008
1992-0148-IDN	Low sHDI	nat-average	0.37	0.665	0.588	0.06299999999999994	0.14	-0.15500000000000003
1992-0150-SLV	Low sHDI	worse-off	0.35802999999999996	0.6883349999999999	0.5689649999999999	0.04984499999999992	0.1692149999999999	-0.16109000000000007
1992-0155-CRI	Medium sHDI	nat-average	0.528	0.871	0.706	0.018999999999999906	0.18399999999999994	-0.15900000000000003
1992-0156-PER	Medium sHDI	worse-off	0.496589	0.7047459999999999	0.552202	-0.026360999999999968	0.12618299999999993	-0.08197399999999994
1992-0160-ALB	Medium sHDI	nat-average	0.5027427427427428	0.826	0.5121691691691692	-0.08463163163163157	0.22919919919919918	-0.094058058058058
1992-0161-BOL	Medium sHDI	nat-average	0.571	0.568	0.574	0.0030000000000000027	-0.0030000000000000027	0
1992-0171-FRA	High sHDI	worse-off	0.656	0.84	0.848	0.07199999999999995	0.06399999999999995	-0.12
1992-0174-JPN	Very high sHDI	better-off	0.806	0.914	0.922	0.04300000000000004	0.03500000000000003	-0.07299999999999995
1992-0178-AUS	Very high sHDI	nat-average	0.868	0.88	0.875	0.0010000000000000009	0.006000000000000005	-0.006000000000000005
1992-0183-BRA	Medium sHDI	nat-average	0.464	0.751	0.685	0.06500000000000006	0.131	-0.15599999999999997
1992-0187-PAK	Low sHDI	better-off	0.25364	0.615152	0.5185759999999999	0.08975199999999994	0.18632800000000005	-0.175184
1992-0190-BGD	Low sHDI	nat-average	0.261175	0.564225	0.395575	0.008099999999999996	0.17674999999999996	-0.12630000000000002
1992-0197-AFG	Low sHDI	nat-average	0.113	0.429	0.454	0.173	0.14799999999999996	-0.16800000000000004
1992-0199-TJK	Medium sHDI	nat-average	0.61	0.535	0.51	-0.040000000000000036	-0.015000000000000013	0.05999999999999994
1992-0204-CHL	Medium sHDI	nat-average	0.573	0.839	0.703	0.007000000000000006	0.14300000000000002	-0.123
1992-0211-IND	Low sHDI	better-off	0.374511	0.651383	0.456985	-0.023314	0.17108400000000007	-0.105788
1992-0213-BGD	Low sHDI	nat-average	0.262281	0.597731	0.377293	-0.012139000000000011	0.208299	-0.12715100000000001
1992-0216-CHN	Low sHDI	worse-off	0.399939060939061	0.7199390609390609	0.3702097902097903	-0.10372927072927068	0.24599999999999994	-0.07399999999999995
1992-0217-CHN	Low sHDI	nat-average	0.384055	0.7512429999999999	0.438809	-0.06221699999999997	0.2502169999999999	-0.11697099999999999
1992-0218-POL	High sHDI	nat-average	0.6764914914914916	0.7767217217217217	0.7086806806806806	-0.010862862862862976	0.05717817817817816	-0.04305205205205198
1992-0220-CHN	Low sHDI	nat-average	0.371	0.75	0.464	-0.04099999999999998	0.245	-0.134
1992-0251-FRA	Very high sHDI	nat-average	0.6768000000000001	0.8864000000000001	0.8806	0.07200000000000006	0.07780000000000009	-0.13179999999999992
1992-0254-CHN	Low sHDI	worse-off	0.360092	0.7017220000000001	0.366564	-0.08565600000000007	0.249502	-0.09212800000000004
1992-0266-ITA	High sHDI	nat-average	0.63	0.89	0.902	0.10499999999999998	0.09299999999999997	-0.16700000000000004
1992-0271-USA	Very high sHDI	better-off	0.888	0.907	0.915	0.01200000000000001	0.0040000000000000036	-0.015000000000000013
1992-0278-USA	Very high sHDI	nat-average	0.8826320000000001	0.863286	0.914231	0.027847999999999873	-0.023097000000000145	-0.00375100000000006
1992-0282-RUS	High sHDI	nat-average	0.643	0.709	0.77	0.06500000000000006	0.0040000000000000036	-0.061999999999999944
1992-0293-BGD	Low sHDI	nat-average	0.275	0.561	0.393	0	0.16800000000000004	-0.118
1992-0295-PHL	Medium sHDI	nat-average	0.5218971028971029	0.7266313686313687	0.5366163836163835	-0.051323676323676404	0.13869130869130875	-0.06604295704295704
1992-0296-PHL	Medium sHDI	nat-average	0.5320400000000001	0.73186	0.5423800000000001	-0.05269999999999986	0.13678	-0.06303999999999987
1992-0297-CHN	Low sHDI	worse-off	0.379	0.719	0.362	-0.10000000000000003	0.25699999999999995	-0.08300000000000002
1992-0298-CHN	Low sHDI	nat-average	0.403257	0.7487290000000001	0.440474	-0.06874700000000006	0.23950800000000005	-0.10596400000000006
1992-0299-CHN	Low sHDI	nat-average	0.42	0.752	0.394	-0.10499999999999998	0.253	-0.07900000000000001
1992-0300-CHN	Low sHDI	nat-average	0.42	0.752	0.394	-0.10499999999999998	0.253	-0.07900000000000001
1992-0302-CHN	Low sHDI	better-off	0.391	0.788	0.494	-0.040000000000000036	0.254	-0.14300000000000002
1992-0313-VNM	Low sHDI	nat-average	0.387	0.779	0.419	-0.08300000000000002	0.277	-0.11499999999999999
1992-0314-JPN	Very high sHDI	nat-average	0.727	0.912	0.858	0.029000000000000026	0.08300000000000007	-0.10199999999999998
1992-0332-IND	Low sHDI	better-off	0.448	0.796	0.443	-0.09800000000000003	0.255	-0.09300000000000003
1992-0333-IND	Low sHDI	worse-off	0.309	0.58	0.383	-0.025999999999999968	0.17099999999999999	-0.09999999999999998
1992-0342-MEX	Medium sHDI	better-off	0.5181098901098902	0.828053946053946	0.7672897102897102	0.07712987012987016	0.137894105894106	-0.17204995004994983
1992-0343-NZL	Very high sHDI	nat-average	0.771	0.873	0.801	-0.0129999999999999	0.05900000000000005	-0.04299999999999993
1992-0356-MEX	Medium sHDI	nat-average	0.486	0.815	0.737	0.07399999999999995	0.1519999999999999	-0.17700000000000005
1992-0357-CHN	Low sHDI	nat-average	0.3734734734734735	0.7771311311311311	0.4638388388388388	-0.04846246246246255	0.2648298298298297	-0.13882782782782788
1992-0371-FRA	High sHDI	nat-average	0.669	0.887	0.8440000000000001	0.050000000000000044	0.09299999999999997	-0.125
1992-0376-ITA	Very high sHDI	nat-average	0.637	0.901	0.902	0.09899999999999998	0.09799999999999998	-0.16600000000000004
1992-0380-AUS	Very high sHDI	nat-average	0.868	0.889	0.857	-0.014000000000000012	0.018000000000000016	-0.0030000000000000027
1992-0383-USA	Very high sHDI	nat-average	0.873	0.87	0.906	0.02300000000000002	-0.013000000000000012	-0.010000000000000009
1992-0475-RUS	High sHDI	nat-average	0.73	0.747	0.65	-0.05799999999999994	0.039000000000000035	0.02200000000000002
1992-0476-IRN	Medium sHDI	nat-average	0.534	0.68	0.697	0.06499999999999995	0.04800000000000004	-0.09799999999999998
1992-0477-UKR	High sHDI	nat-average	0.625	0.748	0.746	0.04200000000000004	0.04400000000000004	-0.07899999999999996
1992-0483-IND	Low sHDI	better-off	0.35584684684684686	0.6602362362362362	0.4464264264264264	-0.024447447447447646	0.18936236236236215	-0.11502702702702716
1992-0484-IDN	Low sHDI	nat-average	0.377	0.718	0.568	0.03199999999999992	0.18199999999999994	-0.15900000000000003
1992-0485-KOR	High sHDI	better-off	0.7406159999999999	0.8251839999999999	0.761496	-0.013592000000000048	0.05009599999999992	-0.03447200000000006
1992-0486-KOR	High sHDI	nat-average	0.681	0.802	0.735	-0.0020000000000000018	0.06500000000000006	-0.05599999999999994
1992-0489-MMR	Low sHDI	nat-average	0.292499	0.574087	0.2618150000000001	-0.09085499999999991	0.22141700000000003	-0.060170999999999975
1992-0491-PHL	Medium sHDI	nat-average	0.5207440000000001	0.720422	0.5357430000000001	-0.049601999999999924	0.135077	-0.06460099999999991
1992-0492-PHL	Medium sHDI	worse-off	0.506	0.73	0.512	-0.061999999999999944	0.15600000000000003	-0.06799999999999995
1992-0494-THA	Medium sHDI	nat-average	0.388	0.776	0.651	0.07000000000000006	0.19500000000000006	-0.19299999999999995
1992-0495-THA	Medium sHDI	nat-average	0.392	0.784	0.642	0.06000000000000005	0.20200000000000007	-0.18999999999999995
1992-0496-THA	Medium sHDI	nat-average	0.388	0.776	0.6510000000000001	0.07000000000000017	0.19500000000000006	-0.19299999999999995
1992-0500-IND	Low sHDI	worse-off	0.257	0.58	0.388	0.0010000000000000009	0.19299999999999995	-0.13
1992-0503-CAN	Very high sHDI	nat-average	0.882	0.896	0.869	-0.013000000000000012	0.014000000000000012	0
1992-0504-CAN	Very high sHDI	nat-average	0.865	0.893	0.88	0.0010000000000000009	0.014000000000000012	-0.014000000000000012
1992-0552-BOL	Medium sHDI	better-off	0.555	0.632	0.635	0.029000000000000026	0.026000000000000023	-0.050999999999999934
1992-0553-CHN	Low sHDI	worse-off	0.379	0.719	0.362	-0.10000000000000003	0.25699999999999995	-0.08300000000000002
1992-0555-NLD	Very high sHDI	nat-average	0.814	0.872	0.904	0.041000000000000036	0.009000000000000008	-0.049000000000000044
1992-0556-DEU	Very high sHDI	nat-average	0.7730000000000001	0.8580000000000001	0.9000000000000001	0.05800000000000005	0.016000000000000014	-0.06899999999999995
1993-0001-BGD	Low sHDI	worse-off	0.26547600000000005	0.5503	0.3985280000000001	0.011752000000000096	0.163524	-0.12129999999999996
1993-0003-IDN	Low sHDI	nat-average	0.37917	0.684636	0.59232	0.05697999999999992	0.14929599999999998	-0.15617000000000003
1993-0004-IRN	Medium sHDI	nat-average	0.526869	0.698342	0.6937920000000001	0.05963300000000005	0.06418299999999999	-0.10729
1993-0005-TZA	Low sHDI	nat-average	0.307	0.472	0.371	-0.006000000000000005	0.09499999999999997	-0.07
1993-0009-MEX	Medium sHDI	nat-average	0.4892000000000001	0.7646	0.7610999999999999	0.10299999999999998	0.10650000000000004	-0.16889999999999983
1993-0010-CHL	High sHDI	better-off	0.6423183183183184	0.8375705705705704	0.7336746746746746	7.547547547547273e-4	0.10465065065065049	-0.09060160160160147
1993-0011-COL	Medium sHDI	worse-off	0.43528828828828825	0.7593413413413413	0.6232812812812812	0.034020020020019914	0.17008008008008002	-0.15397297297297308
1993-0013-ECU	Medium sHDI	nat-average	0.575	0.775	0.694	0.017999999999999905	0.09899999999999998	-0.10100000000000009
1993-0014-ECU	Medium sHDI	nat-average	0.543	0.775	0.625	-0.016000000000000014	0.134	-0.09799999999999998
1993-0016-PNG	Low sHDI	nat-average	0.209	0.668	0.5	0.08900000000000002	0.25700000000000006	-0.20199999999999999
1993-0017-PAK	Low sHDI	nat-average	0.205	0.649	0.488	0.08599999999999997	0.247	-0.19700000000000004
1993-0018-PAK	Low sHDI	better-off	0.254	0.626	0.508	0.07600000000000001	0.194	-0.178
1993-0021-MNG	Low sHDI	worse-off	0.456692	0.5805780000000001	0.4857300000000001	-0.019459999999999922	0.07538800000000012	-0.04849800000000004
1993-0022-YEM	Low sHDI	better-off	0.248	0.686	0.554	0.09900000000000003	0.23100000000000004	-0.20700000000000002
1993-0023-TJK	Low sHDI	nat-average	0.595	0.501	0.479	-0.04300000000000004	-0.02100000000000002	0.07299999999999995
1993-0027-ARG	High sHDI	nat-average	0.648849	0.8089999999999999	0.7766810000000001	0.035237000000000074	0.06755599999999995	-0.09259499999999998
1993-0028-BGD	Low sHDI	worse-off	0.23856	0.5453479999999999	0.416332	0.038959999999999995	0.16797599999999996	-0.138812
1993-0029-BGD	Low sHDI	nat-average	0.283	0.565	0.397	-0.0020000000000000018	0.16599999999999993	-0.11600000000000005
1993-0036-JAM	Medium sHDI	nat-average	0.5515674325674327	0.7952777222777224	0.7022537462537464	0.02710889110889103	0.12013286713286708	-0.12357742257742266
1993-0037-KAZ	Medium sHDI	nat-average	0.6116113886113886	0.6902777222777222	0.7036383616383616	0.03622177822177819	0.02286113886113883	-0.05580519480519475
1993-0038-PNG	Low sHDI	better-off	0.239	0.682	0.51	0.07300000000000001	0.24500000000000005	-0.198
1993-0041-PAK	Low sHDI	nat-average	0.211	0.6	0.499	0.10099999999999998	0.20199999999999996	-0.18700000000000003
1993-0045-BGD	Low sHDI	worse-off	0.255344	0.5508479999999999	0.404977	0.021324999999999983	0.1671959999999999	-0.12830799999999998
1993-0048-GIN	Low sHDI	nat-average	0.138	0.424	0.373	0.09399999999999997	0.14499999999999996	-0.14100000000000001
1993-0052-NPL	Low sHDI	nat-average	0.307544	0.591184	0.44056800000000007	0.010064000000000073	0.16068000000000005	-0.12296000000000001
1993-0053-NIC	Low sHDI	worse-off	0.293	0.667	0.42499999999999993	-0.01100000000000001	0.2310000000000001	-0.14299999999999996
1993-0054-PHL	Medium sHDI	nat-average	0.532554	0.738848	0.54225	-0.05535799999999991	0.14124000000000003	-0.06505399999999995
1993-0055-PHL	Low sHDI	worse-off	0.461881	0.668343	0.501726	-0.034891000000000005	0.131726	-0.07473600000000002
1993-0058-UKR	Medium sHDI	nat-average	0.643	0.737	0.695	0.0050000000000000044	0.04700000000000004	-0.04699999999999993
1993-0059-VEN	High sHDI	better-off	0.5330900000000001	0.80373000000000006	0.823485	0.1167800000000001	0.09702500000000014	-0.17361499999999985
1993-0060-MEX	Medium sHDI	worse-off	0.445	0.753	0.704	0.08599999999999997	0.135	-0.173
1993-0065-FRA	High sHDI	nat-average	0.659	0.871	0.862	0.07099999999999995	0.07999999999999996	-0.132
1993-0073-HND	Medium sHDI	better-off	0.462	0.712	0.553	-0.0129999999999999	0.14600000000000002	-0.10399999999999993
1993-0075-MEX	Medium sHDI	nat-average	0.4774895104895105	0.7807612387612388	0.7506873126873127	0.09709890109890096	0.12717282717282707	-0.17609890109890125
1993-0077-PHL	Medium sHDI	nat-average	0.5224760479041918	0.7316996007984032	0.5362614770459082	-0.053241516966067715	0.14219660678642732	-0.06702694610778415
1993-0078-URY	Medium sHDI	worse-off	0.523	0.824	0.708	0.03499999999999992	0.1509999999999999	-0.15000000000000002
1993-0079-JPN	Very high sHDI	nat-average	0.739	0.914	0.857	0.02300000000000002	0.08000000000000007	-0.09499999999999997
1993-0081-TUR	Medium sHDI	nat-average	0.435	0.751	0.758	0.13	0.123	-0.193
1993-0082-CRI	Medium sHDI	nat-average	0.5001160000000001	0.8720000000000001	0.704696	0.03035999999999983	0.19766399999999995	-0.17422000000000004
1993-0084-HND	Medium sHDI	better-off	0.49181100000000005	0.714615	0.576535	-0.010384999999999867	0.12769500000000011	-0.09510899999999983
1993-0085-IND	Low sHDI	better-off	0.39105	0.658507	0.453513	-0.035197999999999896	0.16979600000000006	-0.09766099999999989
1993-0087-PHL	Medium sHDI	nat-average	0.5295500000000001	0.731663	0.543374	-0.051427	0.13686199999999993	-0.06525099999999995
1993-0088-VNM	Low sHDI	nat-average	0.390656	0.7803640000000001	0.42846	-0.078992	0.27291200000000004	-0.11679600000000001
1993-0094-BEL	Very high sHDI	worse-off	0.745	0.843	0.846	0.03599999999999992	0.03299999999999992	-0.06500000000000006
1993-0096-DEU	Very high sHDI	better-off	0.827	0.864	0.989	0.09799999999999998	-0.027000000000000024	-0.06400000000000006
1993-0098-GBR	Very high sHDI	nat-average	0.738	0.859	0.857	0.041000000000000036	0.04300000000000004	-0.07799999999999996
1993-0099-USA	Very high sHDI	better-off	0.924	0.878	0.923	0.015000000000000013	-0.030000000000000027	0.016000000000000014
1993-0111-RUS	High sHDI	nat-average	0.727	0.751	0.637	-0.06599999999999995	0.04800000000000004	0.02400000000000002
1993-0113-PHL	Medium sHDI	better-off	0.5887319999999999	0.748266	0.6002879999999999	-0.04081400000000002	0.10716400000000004	-0.05237000000000003
1993-0116-ARG	High sHDI	nat-average	0.646	0.809	0.784	0.041000000000000036	0.06600000000000006	-0.09699999999999998
1993-0120-BGD	Low sHDI	nat-average	0.283	0.565	0.397	-0.0020000000000000018	0.16599999999999993	-0.11600000000000005
1993-0131-PER	Medium sHDI	worse-off	0.543	0.696	0.536	-0.050999999999999934	0.10899999999999999	-0.04399999999999993
1993-0133-VNM	Low sHDI	worse-off	0.373	0.727	0.41	-0.07100000000000001	0.246	-0.10799999999999998
1993-0135-BGD	Low sHDI	better-off	0.402	0.606	0.394	-0.064	0.14799999999999996	-0.055999999999999994
1993-0138-IND	Low sHDI	nat-average	0.342	0.637	0.435	-0.02100000000000002	0.181	-0.11399999999999999
1993-0143-SDN	Low sHDI	nat-average	0.203	0.398	0.485	0.14599999999999996	0.059	-0.136
1993-0149-JPN	Very high sHDI	nat-average	0.739	0.914	0.857	0.02300000000000002	0.08000000000000007	-0.09499999999999997
1993-0150-CAN	Very high sHDI	nat-average	0.824	0.882	0.85	-0.0020000000000000018	0.030000000000000027	-0.028000000000000025
1993-0154-BGD	Low sHDI	better-off	0.402	0.606	0.394	-0.064	0.14799999999999996	-0.055999999999999994
1993-0156-CHN	Low sHDI	worse-off	0.386	0.729	0.377	-0.09599999999999997	0.256	-0.08699999999999997
1993-0157-TZA	Low sHDI	nat-average	0.307	0.472	0.371	-0.006000000000000005	0.09499999999999997	-0.07
1993-0159-AFG	Low sHDI	nat-average	0.123	0.489	0.408	0.11699999999999999	0.198	-0.16799999999999998
1993-0160-BGD	Low sHDI	nat-average	0.298	0.575	0.419	0.0040000000000000036	0.15999999999999998	-0.11699999999999999
1993-0161-DOM	Medium sHDI	worse-off	0.431	0.698	0.606	0.039000000000000035	0.131	-0.13599999999999995
1993-0162-IRN	Medium sHDI	nat-average	0.508	0.668	0.687	0.07100000000000006	0.052000000000000046	-0.10799999999999998
1993-0163-ROU	Medium sHDI	nat-average	0.561	0.77	0.646	-0.007000000000000006	0.11699999999999999	-0.09199999999999997
1993-0164-KOR	High sHDI	nat-average	0.68	0.813	0.738	-0.0030000000000000027	0.07199999999999995	-0.06099999999999994
1993-0167-CHE	Very high sHDI	nat-average	0.735	0.894	0.943	0.08999999999999997	0.041000000000000036	-0.118
1993-0169-AFG	Low sHDI	better-off	0.196788	0.499296	0.444894	0.09383400000000008	0.1482360000000001	-0.15427199999999994
1993-0170-IRL	High sHDI	better-off	0.641	0.851	0.882	0.09799999999999998	0.06699999999999995	-0.14300000000000002
1993-0174-MEX	Medium sHDI	worse-off	0.449935	0.7618750000000001	0.715525	0.08957999999999999	0.1359300000000001	-0.17601
1993-0179-CHN	Low sHDI	worse-off	0.3859999999999999	0.7289999999999999	0.377	-0.09599999999999997	0.2559999999999999	-0.08700000000000008
1993-0185-JPN	Very high sHDI	nat-average	0.739	0.914	0.857	0.02300000000000002	0.08000000000000007	-0.09499999999999997
1993-0186-NPL	Low sHDI	better-off	0.35	0.619	0.423	-0.028000000000000025	0.16799999999999998	-0.10100000000000003
1993-0190-CHN	Low sHDI	worse-off	0.39702399999999993	0.7306959999999999	0.382088	-0.09812000000000004	0.2504879999999999	-0.08318400000000009
1993-0192-JPN	Very high sHDI	nat-average	0.739	0.914	0.857	0.02300000000000002	0.08000000000000007	-0.09499999999999997
1993-0193-USA	Very high sHDI	nat-average	0.891	0.85	0.914	0.029000000000000026	-0.03500000000000003	0.006000000000000005
1993-0197-KOR	High sHDI	nat-average	0.675416	0.8118700000000001	0.746305	0.004253000000000062	0.06981800000000016	-0.06663599999999992
1993-0198-MEX	Medium sHDI	worse-off	0.467	0.766	0.734	0.09399999999999997	0.126	-0.173
1993-0199-CHN	Medium sHDI	better-off	0.424592	0.8022	0.528656	-0.03552799999999989	0.23801600000000012	-0.13959199999999988
1993-0201-USA	Very high sHDI	nat-average	0.854	0.839	0.9	0.03600000000000003	-0.025000000000000022	-0.010000000000000009
1993-0204-MEX	Medium sHDI	nat-average	0.504	0.827	0.763	0.07999999999999996	0.1439999999999999	-0.17900000000000005
1993-0208-IND	Low sHDI	better-off	0.39	0.688	0.497	-0.014000000000000012	0.17699999999999994	-0.121
1993-0211-FRA	Very high sHDI	nat-average	0.6847841726618704	0.8868920863309352	0.8783021582733813	0.06748201438848933	0.0760719424460432	-0.12603597122302157
1993-0212-ITA	Very high sHDI	nat-average	0.639	0.887	0.937	0.127	0.07699999999999996	-0.17100000000000004
1993-0213-VNM	Low sHDI	nat-average	0.3906466466466467	0.7803543543543544	0.4284614614614615	-0.07898498498498502	0.27290790790790787	-0.11679979979979982
1993-0215-ZAF	High sHDI	better-off	0.617	0.783	0.82	0.08599999999999997	0.049000000000000044	-0.11699999999999999
1993-0217-DZA	Medium sHDI	nat-average	0.416	0.722	0.653	0.07200000000000006	0.14100000000000001	-0.16499999999999998
1993-0218-IND	Low sHDI	nat-average	0.337	0.641	0.453	-0.008000000000000007	0.18	-0.124
1993-0219-IRN	Medium sHDI	nat-average	0.53	0.762	0.669	0.02200000000000002	0.11499999999999999	-0.11699999999999999
1993-0221-PHL	Low sHDI	worse-off	0.46	0.666	0.501	-0.03400000000000003	0.131	-0.07500000000000001
1993-0222-THA	Medium sHDI	nat-average	0.399	0.779	0.662	0.07200000000000006	0.18900000000000006	-0.19099999999999995
1993-0228-PHL	Medium sHDI	nat-average	0.535218	0.7148760000000001	0.5433140000000001	-0.04900899999999997	0.12255300000000002	-0.05710500000000007
1993-0230-UKR	Medium sHDI	nat-average	0.643	0.737	0.695	0.0050000000000000044	0.04700000000000004	-0.04699999999999993
1993-0231-VNM	Low sHDI	better-off	0.425452	0.8015140000000001	0.449422	-0.08539399999999997	0.2666980000000001	-0.10936399999999996
1993-0233-COL	Medium sHDI	nat-average	0.478	0.759	0.697	0.06499999999999995	0.127	-0.15400000000000003
1993-0234-MYS	Medium sHDI	nat-average	0.478418	0.7970000000000002	0.7010050000000001	0.057487000000000066	0.15348200000000012	-0.16510000000000002
1993-0236-NLD	Very high sHDI	nat-average	0.78378	0.8745799999999999	0.86724	0.02642	0.0337599999999999	-0.05703999999999998
1993-0237-DEU	Very high sHDI	nat-average	0.7889919999999999	0.872873	0.909752	0.054226999999999914	0.01734799999999992	-0.06653300000000018
1993-0241-BGD	Low sHDI	nat-average	0.299	0.635	0.415	-0.014000000000000012	0.20600000000000002	-0.13
1993-0245-RUS	High sHDI	better-off	0.708	0.702	0.776	0.04800000000000004	-0.026000000000000023	-0.020000000000000018
1993-0247-CHN	Low sHDI	worse-off	0.277	0.644	0.416	-0.0040000000000000036	0.22400000000000003	-0.14299999999999996
1993-0248-CHN	Low sHDI	nat-average	0.444	0.741	0.452	-0.07800000000000001	0.21099999999999997	-0.08600000000000002
1993-0250-CHN	Low sHDI	worse-off	0.343	0.722	0.354	-0.09000000000000002	0.27799999999999997	-0.10099999999999998
1993-0251-CHN	Low sHDI	better-off	0.397	0.803	0.516	-0.03200000000000003	0.255	-0.15100000000000002
1993-0295-PHL	Medium sHDI	worse-off	0.506	0.737	0.512	-0.06399999999999995	0.16100000000000003	-0.06999999999999995
1993-0298-PHL	Medium sHDI	nat-average	0.511	0.717	0.546	-0.038999999999999924	0.132	-0.07399999999999995
1993-0304-PAK	Low sHDI	nat-average	0.203	0.6	0.51	0.11399999999999999	0.20399999999999996	-0.193
1993-0325-IND	Low sHDI	worse-off	0.299	0.555	0.418	0.007000000000000006	0.14400000000000007	-0.11199999999999999
1993-0326-IND	Low sHDI	nat-average	0.3512	0.5988559999999999	0.40068799999999993	-0.03716800000000009	0.16099999999999992	-0.08665600000000001
1993-0334-SLV	Medium sHDI	better-off	0.457	0.702	0.664	0.06700000000000006	0.10499999999999998	-0.13999999999999996
1993-0419-AFG	Low sHDI	better-off	0.209	0.501	0.451	0.09000000000000002	0.14	-0.152
1993-0421-USA	Very high sHDI	nat-average	0.88402	0.855015	0.905317	0.024256000000000055	-0.026046000000000014	0.002959000000000045
1993-0422-USA	Very high sHDI	nat-average	0.844909	0.8308599999999999	0.895305	0.03842600000000007	-0.026019000000000014	-0.011969999999999925
1993-0432-USA	Very high sHDI	better-off	0.924	0.878	0.923	0.015000000000000013	-0.030000000000000027	0.016000000000000014
1993-0434-USA	Very high sHDI	nat-average	0.888412	0.856068	0.911027	0.026228999999999947	-0.028730000000000033	0.003613999999999895
1993-0440-USA	Very high sHDI	nat-average	0.884	0.867	0.907	0.02100000000000002	-0.019000000000000017	-0.0020000000000000018
1993-0461-CHN	Medium sHDI	better-off	0.427	0.805	0.537	-0.03199999999999992	0.2360000000000001	-0.14199999999999996
1993-0462-CHN	Low sHDI	better-off	0.407	0.776	0.489	-0.04800000000000004	0.239	-0.13000000000000006
1993-0463-CHN	Medium sHDI	better-off	0.427	0.805	0.537	-0.03199999999999992	0.2360000000000001	-0.14199999999999996
1993-0464-CHN	Medium sHDI	better-off	0.427	0.805	0.537	-0.03199999999999992	0.2360000000000001	-0.14199999999999996
1993-0465-CHN	Medium sHDI	better-off	0.427	0.805	0.537	-0.03199999999999992	0.2360000000000001	-0.14199999999999996
1993-0466-CHN	Medium sHDI	better-off	0.427	0.805	0.537	-0.03199999999999992	0.2360000000000001	-0.14199999999999996
1993-0481-THA	Medium sHDI	nat-average	0.402	0.787	0.653	0.062000000000000055	0.19600000000000006	-0.18899999999999995
1993-0482-THA	Medium sHDI	nat-average	0.40133033033033033	0.7847677677677677	0.658134134134134	0.06646446446446441	0.19309809809809808	-0.19033933933933928
1993-0491-COL	Medium sHDI	nat-average	0.49	0.759	0.7	0.06099999999999994	0.12	-0.14900000000000002
1993-0492-COL	Medium sHDI	nat-average	0.49	0.759	0.7	0.06099999999999994	0.12	-0.14900000000000002
1993-0493-TTO	Medium sHDI	nat-average	0.575	0.751	0.698	0.027999999999999914	0.08099999999999996	-0.09500000000000008
1993-0496-ARG	High sHDI	nat-average	0.63688	0.809	0.77656	0.03956000000000015	0.07200000000000017	-0.10011999999999988
1993-0497-ARG	High sHDI	nat-average	0.651	0.809	0.773	0.03200000000000003	0.06800000000000006	-0.08999999999999997
1993-0516-AUS	Very high sHDI	nat-average	0.859	0.896	0.87	-0.0050000000000000044	0.02100000000000002	-0.016000000000000014
1993-0517-AUS	Very high sHDI	nat-average	0.867	0.897	0.864	-0.01200000000000001	0.02100000000000002	-0.009000000000000008
1993-0560-IDN	Medium sHDI	better-off	0.4157722277722277	0.7238151848151848	0.6316203796203795	0.05657642357642356	0.14877122877122884	-0.15927172827172825
1993-0570-IND	Low sHDI	better-off	0.406	0.68	0.46	-0.04299999999999998	0.17700000000000005	-0.09699999999999998
1993-0586-ECU	Medium sHDI	nat-average	0.543	0.775	0.625	-0.016000000000000014	0.134	-0.09799999999999998
1994-0001-AUS	Very high sHDI	nat-average	0.867	0.889	0.879	0.0010000000000000009	0.01100000000000001	-0.01100000000000001
1994-0005-COL	Medium sHDI	better-off	0.539	0.763	0.716	0.04999999999999993	0.09699999999999998	-0.127
1994-0010-PHL	Medium sHDI	worse-off	0.475233	0.706086	0.514599	-0.04260600000000003	0.14888099999999993	-0.08197200000000004
1994-0012-IDN	Low sHDI	nat-average	0.391	0.676	0.607	0.06299999999999994	0.132	-0.15300000000000002
1994-0013-TZA	Low sHDI	worse-off	0.238	0.438	0.374	0.034999999999999976	0.09899999999999998	-0.10100000000000003
1994-0017-PER	Medium sHDI	worse-off	0.5347024048096193	0.70687875751503	0.5654509018036072	-0.032150300601202386	0.10927755511022041	-0.06289879759519035
1994-0021-PHL	Medium sHDI	nat-average	0.526	0.743	0.52	-0.06799999999999995	0.15500000000000003	-0.061999999999999944
1994-0034-PHL	Medium sHDI	worse-off	0.5064835164835165	0.7140909090909089	0.5208521478521477	-0.052221778221778314	0.14101698301698284	-0.06659040959040952
1994-0035-MOZ	Low sHDI	nat-average	0.14303700000000005	0.404089	0.21149599999999996	-0.01845200000000005	0.17414099999999996	-0.08691099999999996
1994-0038-KGZ	Medium sHDI	nat-average	0.592472	0.6493739999999999	0.4715859999999999	-0.0933500000000001	0.0844379999999999	0.027536000000000005
1994-0043-BOL	Medium sHDI	worse-off	0.5422392392392392	0.5794944944944944	0.547987987987988	-0.008276276276276251	0.023230230230230187	-0.014025025025025006
1994-0044-BGD	Low sHDI	worse-off	0.284	0.596	0.377	-0.02200000000000002	0.19699999999999995	-0.11500000000000005
1994-0045-USA	Very high sHDI	nat-average	0.884	0.871	0.912	0.02300000000000002	-0.018000000000000016	-0.0050000000000000044
1994-0048-FRA	Very high sHDI	nat-average	0.707	0.888	0.875	0.05600000000000005	0.06900000000000006	-0.11199999999999999
1994-0060-CUB	Medium sHDI	worse-off	0.583	0.837	0.497	-0.126	0.21399999999999997	-0.040000000000000036
1994-0061-CHN	Low sHDI	nat-average	0.393431	0.7408440000000001	0.4465710000000001	-0.05907699999999988	0.23519600000000007	-0.11221700000000001
1994-0064-KHM	Low sHDI	better-off	0.318809	0.5777329999999999	0.378139	-0.032455999999999985	0.16713799999999995	-0.09178599999999998
1994-0065-CHN	Low sHDI	nat-average	0.4117767767767767	0.7686296296296296	0.4773773773773773	-0.05417117117117132	0.23708108108108095	-0.1197717717717719
1994-0066-CHN	Low sHDI	nat-average	0.413698	0.777851	0.493843	-0.04689899999999997	0.23710900000000001	-0.12704399999999993
1994-0067-CHN	Medium sHDI	better-off	0.433	0.806	0.548	-0.027999999999999914	0.2300000000000001	-0.14299999999999996
1994-0068-IND	Low sHDI	nat-average	0.34452605210420845	0.6170240480961925	0.4520230460921844	-0.005468937875751478	0.1595320641282566	-0.11296593186372744
1994-0069-IRN	Medium sHDI	worse-off	0.385	0.716	0.61	0.05799999999999994	0.16399999999999992	-0.16700000000000004
1994-0071-PHL	Medium sHDI	nat-average	0.5096626746506986	0.7448522954091817	0.5211097804391217	-0.06184231536926155	0.1619001996007985	-0.07328942115768466
1994-0072-PHL	Medium sHDI	nat-average	0.5490960960960961	0.7623773773773774	0.5831851851851853	-0.04117817817817815	0.13801401401401403	-0.07526726726726729
1994-0073-PHL	Medium sHDI	nat-average	0.5383723723723725	0.7470390390390391	0.5506726726726727	-0.054561561561561556	0.14180480480480484	-0.06686186186186183
1994-0074-PHL	Medium sHDI	nat-average	0.543593	0.745553	0.558699	-0.051085999999999965	0.1357680000000001	-0.06619199999999992
1994-0075-PAK	Low sHDI	nat-average	0.2125229999999999	0.6086249999999999	0.507699	0.10444900000000007	0.20537499999999992	-0.19072700000000004
1994-0087-BGD	Low sHDI	worse-off	0.25	0.574	0.385	0.0040000000000000036	0.19299999999999995	-0.131
1994-0088-RUS	Medium sHDI	nat-average	0.6613700000000001	0.6891860000000001	0.7249260000000001	0.03366999999999998	-0.0020700000000000163	-0.029885999999999968
1994-0089-RUS	High sHDI	nat-average	0.691	0.643	0.788	0.08300000000000007	-0.061999999999999944	-0.014000000000000012
1994-0091-COL	Medium sHDI	nat-average	0.476	0.763	0.686	0.05700000000000005	0.134	-0.15300000000000002
1994-0092-BGD	Low sHDI	better-off	0.38927527527527533	0.6143973973973974	0.4113143143143144	-0.04915515515515512	0.15392792792792787	-0.0711941941941942
1994-0098-DEU	Very high sHDI	nat-average	0.8062457542457544	0.8727122877122877	0.8961128871128873	0.038861138861138955	0.01546053946053938	-0.051005994005993927
1994-0099-RUS	Medium sHDI	nat-average	0.677	0.656	0.756	0.061000000000000054	-0.038999999999999924	-0.017999999999999905
1994-0100-USA	Very high sHDI	nat-average	0.8572	0.8515250000000001	0.907494	0.035560999999999954	-0.02040799999999998	-0.014733000000000107
1994-0104-IDN	Medium sHDI	better-off	0.491	0.687	0.631	0.03400000000000003	0.09000000000000008	-0.10599999999999998
1994-0105-TZA	Low sHDI	better-off	0.381	0.487	0.467	0.025000000000000022	0.044999999999999984	-0.061
1994-0119-PAK	Low sHDI	nat-average	0.215	0.603	0.5	0.09799999999999998	0.20099999999999996	-0.18700000000000003
1994-0120-THA	Medium sHDI	better-off	0.512	0.784	0.716	0.05599999999999994	0.124	-0.14800000000000002
1994-0129-ROU	Medium sHDI	nat-average	0.58	0.741	0.691	0.02399999999999991	0.07399999999999995	-0.08700000000000008
1994-0138-CHN	Medium sHDI	better-off	0.4291638361638362	0.8016043956043957	0.5369290709290708	-0.032321678321678315	0.23235364635364653	-0.14008691308691296
1994-0139-ESP	High sHDI	nat-average	0.577	0.886	0.884	0.11699999999999999	0.119	-0.19000000000000006
1994-0146-USA	Very high sHDI	nat-average	0.851397	0.833413	0.894785	0.03571100000000005	-0.025661000000000045	-0.007677000000000045
1994-0149-USA	Very high sHDI	nat-average	0.884	0.871	0.912	0.02300000000000002	-0.018000000000000016	-0.0050000000000000044
1994-0151-PAK	Low sHDI	nat-average	0.208	0.603	0.511	0.11099999999999999	0.20299999999999996	-0.19200000000000003
1994-0152-USA	Very high sHDI	nat-average	0.8762897102897105	0.8501528471528472	0.8949440559440561	0.021083916083916132	-0.02370729270729277	0.0024295704295704823
1994-0154-USA	Very high sHDI	better-off	0.937	0.881	0.92	0.008000000000000007	-0.031000000000000028	0.025000000000000022
1994-0155-ESP	High sHDI	nat-average	0.643	0.909	0.854	0.06099999999999994	0.11599999999999999	-0.15000000000000002
1994-0160-BRA	Medium sHDI	nat-average	0.494	0.75	0.722	0.07799999999999996	0.10599999999999998	-0.15000000000000002
1994-0163-CHN	Low sHDI	nat-average	0.383	0.765	0.513	-0.019000000000000017	0.23299999999999998	-0.14900000000000002
1994-0168-PHL	Medium sHDI	worse-off	0.507	0.743	0.5169999999999999	-0.06300000000000006	0.16300000000000003	-0.07299999999999995
1994-0170-CAN	Very high sHDI	nat-average	0.8829999999999999	0.8999999999999999	0.876	-0.010000000000000009	0.013999999999999901	-0.0030000000000001137
1994-0172-BEL	Very high sHDI	nat-average	0.747	0.884	0.901	0.06000000000000005	0.04300000000000004	-0.09399999999999997
1994-0173-CAN	Very high sHDI	nat-average	0.868	0.894	0.885	0.0030000000000000027	0.01200000000000001	-0.014000000000000012
1994-0175-KOR	High sHDI	nat-average	0.6757040000000001	0.827376	0.7640720000000001	0.011279999999999957	0.07458399999999987	-0.07708800000000005
1994-0179-ITA	Very high sHDI	nat-average	0.666269	0.906754	0.911176	0.09130899999999997	0.08688699999999994	-0.153598
1994-0180-MDA	Medium sHDI	nat-average	0.5211770000000001	0.682175	0.581413	-0.00999899999999998	0.09076300000000004	-0.07023499999999983
1994-0183-NER	Low sHDI	nat-average	0.08088288288288288	0.4077447447447448	0.35053853853853856	0.1267797797797798	0.18398598598598606	-0.14287587587587586
1994-0187-VNM	Low sHDI	worse-off	0.385	0.729	0.421	-0.07	0.238	-0.10599999999999998
1994-0193-BGD	Low sHDI	nat-average	0.308	0.646	0.418	-0.019000000000000017	0.20900000000000002	-0.129
1994-0197-ITA	High sHDI	worse-off	0.631	0.886	0.823	0.050999999999999934	0.11399999999999999	-0.14100000000000001
1994-0198-CHN	Medium sHDI	better-off	0.39837537537537543	0.7936696696696696	0.528881881881882	-0.02220620620620617	0.24258158158158138	-0.15271271271271275
1994-0211-PHL	Medium sHDI	worse-off	0.507	0.743	0.517	-0.06299999999999994	0.16300000000000003	-0.07299999999999995
1994-0213-CMR	Low sHDI	worse-off	0.137324	0.45808	0.432856	0.13330400000000003	0.158528	-0.16222799999999998
1994-0214-MNG	Medium sHDI	better-off	0.561	0.665	0.631	0.013000000000000012	0.04700000000000004	-0.05699999999999994
1994-0215-PHL	Medium sHDI	worse-off	0.499626	0.741177	0.516541	-0.059535000000000005	0.16510099999999994	-0.07645000000000002
1994-0217-SDN	Low sHDI	nat-average	0.17576776776776773	0.5866076076076077	0.504108108108108	0.13496896896896893	0.21746846846846857	-0.19337137137137136
1994-0218-RUS	Medium sHDI	nat-average	0.6776	0.6794479999999999	0.725288	0.03208	-0.013760000000000105	-0.015608000000000066
1994-0301-PER	Medium sHDI	worse-off	0.561322	0.670906	0.5568500000000001	-0.03699999999999992	0.07705600000000001	-0.032528
1994-0302-JPN	Very high sHDI	better-off	0.832	0.922	0.919	0.029000000000000026	0.03200000000000003	-0.05800000000000005
1994-0303-KGZ	Medium sHDI	worse-off	0.614	0.591	0.472	-0.08300000000000007	0.03599999999999992	0.05899999999999994
1994-0308-THA	Medium sHDI	nat-average	0.419	0.798	0.692	0.07799999999999996	0.18400000000000005	-0.195
1994-0309-RUS	High sHDI	better-off	0.707	0.681	0.756	0.04200000000000004	-0.03299999999999992	-0.007000000000000006
1994-0312-CHN	Low sHDI	worse-off	0.332	0.676	0.4	-0.04799999999999999	0.22800000000000004	-0.11599999999999999
1994-0313-PHL	Medium sHDI	worse-off	0.507	0.743	0.517	-0.06299999999999994	0.16300000000000003	-0.07299999999999995
1994-0337-GTM	Low sHDI	worse-off	0.253	0.681	0.568	0.10799999999999993	0.22100000000000003	-0.20700000000000002
1994-0338-ESP	High sHDI	nat-average	0.646	0.898	0.878	0.07899999999999996	0.09899999999999998	-0.15300000000000002
1994-0340-VEN	Medium sHDI	nat-average	0.486	0.808	0.783	0.10799999999999998	0.133	-0.18900000000000006
1994-0341-VNM	Low sHDI	worse-off	0.372181	0.7766860000000001	0.425631	-0.07127500000000003	0.2797800000000001	-0.12472500000000003
1994-0347-DZA	Medium sHDI	nat-average	0.446	0.737	0.645	0.049000000000000044	0.14100000000000001	-0.14999999999999997
1994-0352-IND	Low sHDI	nat-average	0.34031200000000006	0.656096	0.4527080000000001	-0.01253599999999988	0.19085200000000002	-0.12493199999999993
1994-0353-IDN	Medium sHDI	nat-average	0.424	0.666	0.633	0.07000000000000006	0.10300000000000009	-0.13899999999999996
1994-0360-IRN	Medium sHDI	better-off	0.558664	0.7930510000000001	0.67622	0.007112000000000007	0.12394300000000003	-0.11044399999999999
1994-0361-USA	Very high sHDI	nat-average	0.858	0.855	0.912	0.03700000000000003	-0.020000000000000018	-0.017000000000000015
1994-0378-HND	Medium sHDI	better-off	0.500302	0.720465	0.5714330000000001	-0.01913100000000001	0.12990099999999993	-0.09026200000000006
1994-0506-CRI	Medium sHDI	nat-average	0.522351	0.872	0.7137479999999999	0.025912999999999964	0.18416500000000002	-0.16548399999999996
1994-0509-EGY	Low sHDI	worse-off	0.36993006993007	0.6392727272727274	0.566881118881119	0.05523776223776233	0.12762937062937074	-0.1417132867132867
1994-0510-HTI	Low sHDI	better-off	0.380507	0.5369170000000001	0.55055	0.06878599999999996	0.05515300000000006	-0.10125700000000004
1994-0511-IRN	Medium sHDI	nat-average	0.5437067067067066	0.7261301301301301	0.6963893893893894	0.0467577577577577	0.07649849849849832	-0.10592492492492511
1994-0516-JAM	Medium sHDI	nat-average	0.5522462462462463	0.80090990990991	0.6932212212212211	0.019291291291291146	0.12697997997998	-0.12168368368368365
1994-0519-PHL	Medium sHDI	nat-average	0.5343490000000001	0.7486510000000001	0.5460599999999999	-0.056335000000000135	0.14625600000000005	-0.06804599999999994
1994-0543-GRC	High sHDI	nat-average	0.6374810000000001	0.8877090000000001	0.8643139999999999	0.07652899999999985	0.09992400000000001	-0.150304
1994-0545-VEN	High sHDI	better-off	0.552	0.797	0.831	0.11599999999999999	0.08200000000000007	-0.16299999999999992
1994-0546-COD	Low sHDI	nat-average	0.297	0.428	0.352	-0.0030000000000000027	0.07300000000000001	-0.057999999999999996
1994-0548-CAN	Very high sHDI	nat-average	0.816	0.886	0.851	0	0.03500000000000003	-0.03500000000000003
1994-0556-FRA	Very high sHDI	nat-average	0.7067312687312687	0.8914625374625376	0.862087912087912	0.046237762237762214	0.07561238761238775	-0.10911888111888113
1994-0557-ITA	Very high sHDI	nat-average	0.66265	0.904417	0.905359	0.08933999999999997	0.08839799999999998	-0.1533690000000001
1994-0594-PHL	Medium sHDI	worse-off	0.5101008991008991	0.7298891108891109	0.5208741258741258	-0.058022977022976985	0.15099200799200807	-0.06879620379620377
1994-0606-BEN	Low sHDI	worse-off	0.137	0.549	0.44400000000000006	0.12200000000000005	0.22700000000000004	-0.185
1994-0611-ARG	High sHDI	nat-average	0.6439239999999999	0.818	0.79871	0.04969800000000002	0.06898799999999994	-0.10508800000000007
1994-0615-MMR	Low sHDI	worse-off	0.281	0.61	0.22100000000000003	-0.11499999999999999	0.27399999999999997	-0.05499999999999999
1994-0616-CHN	Medium sHDI	better-off	0.559	0.827	0.618	-0.041000000000000036	0.16799999999999993	-0.09999999999999998
1994-0624-IND	Low sHDI	worse-off	0.28836	0.596654	0.441928	0.01896399999999998	0.17369	-0.134604
1994-0626-IDN	Medium sHDI	nat-average	0.3960000000000001	0.7300000000000001	0.5870000000000002	0.03400000000000014	0.17700000000000005	-0.15699999999999997
1994-0633-TJK	Low sHDI	nat-average	0.631704	0.584952	0.400504	-0.12811199999999995	0.05633600000000005	0.10308800000000007
1994-0636-TGO	Low sHDI	worse-off	0.168	0.488	0.387	0.07100000000000001	0.172	-0.148
1994-0641-AUS	Very high sHDI	nat-average	0.847	0.892	0.855	-0.010000000000000009	0.027000000000000024	-0.018000000000000016
1994-0644-AUS	Very high sHDI	nat-average	0.867	0.889	0.879	0.0010000000000000009	0.01100000000000001	-0.01100000000000001
1994-0645-AUS	Very high sHDI	nat-average	0.867	0.889	0.879	0.0010000000000000009	0.01100000000000001	-0.01100000000000001
1994-0651-COL	Medium sHDI	better-off	0.539	0.763	0.716	0.04999999999999993	0.09699999999999998	-0.127
1994-0658-VNM	Low sHDI	nat-average	0.4338708708708709	0.8006796796796796	0.4555775775775775	-0.08550450450450459	0.2595975975975975	-0.10721121121121119
1994-0693-NZL	Very high sHDI	worse-off	0.799	0.864	0.787	-0.028999999999999915	0.04800000000000004	-0.016999999999999904
1994-0748-MDA	Medium sHDI	nat-average	0.518	0.704	0.584	-0.013000000000000012	0.10699999999999998	-0.07899999999999996
1994-0756-PHL	Medium sHDI	nat-average	0.518	0.743	0.528	-0.05999999999999994	0.15500000000000003	-0.06999999999999995
1994-0757-COG	Low sHDI	worse-off	0.438	0.505	0.467	-0.0019999999999999463	0.03600000000000003	-0.030999999999999972
1994-0758-RUS	Medium sHDI	nat-average	0.666	0.711	0.671	-0.01200000000000001	0.027999999999999914	-0.017000000000000015
1994-0762-IND	Medium sHDI	better-off	0.461	0.759	0.539	-0.03399999999999992	0.18600000000000005	-0.11199999999999993
1994-0773-IDN	Medium sHDI	nat-average	0.396	0.73	0.587	0.03399999999999992	0.17699999999999994	-0.15700000000000003
1994-0774-THA	Medium sHDI	nat-average	0.410013	0.782477	0.687098	0.08290200000000003	0.17828100000000002	-0.19418299999999994
1994-0775-RUS	Medium sHDI	nat-average	0.658	0.69	0.725	0.03400000000000003	-0.0010000000000000009	-0.03299999999999992
1994-0777-THA	Medium sHDI	nat-average	0.40966099999999994	0.781869	0.686906	0.083094	0.17805700000000002	-0.19415100000000007
1994-0778-PHL	Medium sHDI	nat-average	0.5183760000000001	0.731179	0.545802	-0.04516399999999998	0.14021300000000003	-0.07258999999999993
1994-0780-CHN	Low sHDI	nat-average	0.418	0.744	0.427	-0.08300000000000002	0.23399999999999999	-0.09200000000000003
1994-0783-IDN	Low sHDI	worse-off	0.337	0.554	0.555	0.08500000000000008	0.08400000000000007	-0.13299999999999995
1994-0785-CHN	Low sHDI	worse-off	0.332	0.676	0.4	-0.04799999999999999	0.22800000000000004	-0.11599999999999999
1994-0786-DEU	Very high sHDI	nat-average	0.810341	0.867508	0.90935	0.047661000000000064	0.005819000000000019	-0.05134799999999995
1994-0787-JPN	Very high sHDI	nat-average	0.795	0.916	0.887	0.02300000000000002	0.052000000000000046	-0.06899999999999995
1994-0789-CHN	Low sHDI	worse-off	0.402	0.721	0.392	-0.09199999999999997	0.237	-0.08199999999999996
1994-9096-CHN	Medium sHDI	better-off	0.4223246753246754	0.7964935064935067	0.5161988011988012	-0.041084915084915075	0.23920979020979038	-0.13495904095904093
1995-0001-BGD	Low sHDI	worse-off	0.26212800000000003	0.623248	0.405548	0.0010920000000000374	0.21879200000000004	-0.14232799999999995
1995-0005-ARG	High sHDI	nat-average	0.616	0.817	0.752	0.028000000000000025	0.09299999999999997	-0.10799999999999998
1995-0006-IND	Low sHDI	better-off	0.38	0.697	0.495	-0.013000000000000012	0.18899999999999995	-0.128
1995-0007-FRA	Very high sHDI	nat-average	0.7353523523523523	0.8903713713713715	0.9158028028028028	0.07255155155155157	0.047120120120120235	-0.10789889889889892
1995-0010-MWI	Low sHDI	better-off	0.524	0.393	0.356	-0.063	-0.025999999999999968	0.10500000000000004
1995-0019-IDN	Medium sHDI	nat-average	0.438	0.671	0.643	0.06900000000000006	0.09700000000000009	-0.13599999999999995
1995-0020-BEL	Very high sHDI	worse-off	0.7632479999999999	0.854832	0.8570479999999998	0.03383199999999986	0.03161600000000009	-0.05996800000000002
1995-0026-USA	Very high sHDI	nat-average	0.879096096096096	0.8675945945945946	0.9065435435435436	0.022423423423423405	-0.016525525525525553	-0.005024024024024243
1995-0029-IDN	Medium sHDI	nat-average	0.4270409999999999	0.7114639999999999	0.602536	0.03443700000000005	0.14336499999999996	-0.14105800000000002
1995-0031-CHN	Low sHDI	worse-off	0.399	0.766	0.419	-0.08500000000000002	0.262	-0.10499999999999998
1995-0032-PRY	Medium sHDI	better-off	0.523	0.77	0.739	0.07099999999999995	0.10199999999999998	-0.14500000000000002
1995-0038-TZA	Low sHDI	nat-average	0.307	0.459	0.375	0	0.08400000000000002	-0.068
1995-0044-ARG	High sHDI	nat-average	0.654025	0.817	0.7832	0.034824999999999995	0.06862499999999994	-0.09435000000000004
1995-0045-USA	Very high sHDI	worse-off	0.842	0.82	0.913	0.05600000000000005	-0.03700000000000003	-0.015000000000000013
1995-0046-USA	Very high sHDI	nat-average	0.887	0.877	0.871	-0.007000000000000006	-0.0010000000000000009	0.009000000000000008
1995-0049-ARG	High sHDI	nat-average	0.66	0.817	0.773	0.026000000000000023	0.06999999999999995	-0.08699999999999997
1995-0050-AFG	Low sHDI	nat-average	0.143	0.506	0.389	0.08500000000000002	0.202	-0.161
1995-0051-BGD	Low sHDI	nat-average	0.289	0.66	0.421	-0.01100000000000001	0.22800000000000004	-0.14300000000000002
1995-0056-MAR	Low sHDI	worse-off	0.242	0.646	0.536	0.09800000000000003	0.20800000000000002	-0.196
1995-0060-CHN	Medium sHDI	better-off	0.443	0.81	0.556	-0.028999999999999915	0.2250000000000001	-0.14199999999999996
1995-0066-AFG	Low sHDI	nat-average	0.143	0.506	0.389	0.08500000000000002	0.202	-0.161
1995-0068-BRA	Medium sHDI	worse-off	0.483662	0.6868920000000001	0.622288	0.030661999999999967	0.09526600000000007	-0.107964
1995-0071-IDN	Medium sHDI	better-off	0.46955	0.725349	0.666037	0.056247999999999965	0.11556	-0.140239
1995-0072-TUR	Low sHDI	worse-off	0.268	0.735	0.661	0.15400000000000003	0.22799999999999998	-0.239
1995-0078-CHL	Medium sHDI	worse-off	0.534	0.838	0.702	0.02199999999999991	0.15799999999999992	-0.14600000000000002
1995-0079-IDN	Low sHDI	nat-average	0.451	0.611	0.592	0.04599999999999993	0.06499999999999995	-0.09500000000000003
1995-0082-BGD	Low sHDI	better-off	0.369845	0.621417	0.410099	-0.043528999999999984	0.16778900000000002	-0.083783
1995-0092-BRA	Medium sHDI	worse-off	0.488	0.704	0.632	0.031000000000000028	0.10299999999999998	-0.11299999999999999
1995-0094-IRN	Medium sHDI	better-off	0.5722400000000001	0.743174	0.690388	0.026146000000000003	0.078932	-0.09200199999999992
1995-0095-NOR	Very high sHDI	better-off	0.852	0.885	0.929	0.041000000000000036	-0.0030000000000000027	-0.03600000000000003
1995-0098-CAN	Very high sHDI	nat-average	0.816	0.894	0.865	0.007000000000000006	0.03600000000000003	-0.04200000000000004
1995-0099-AZE	Medium sHDI	worse-off	0.5767450000000001	0.6531529999999999	0.471048	-0.09065400000000001	0.09145099999999984	0.015043000000000029
1995-0100-BGD	Low sHDI	worse-off	0.27332900000000004	0.589499	0.409784	0.0062530000000000086	0.18596800000000002	-0.13020199999999993
1995-0101-BGD	Low sHDI	nat-average	0.35366600000000004	0.6188980000000001	0.412469	-0.034594000000000014	0.17183500000000007	-0.09339699999999995
1995-0102-CUB	Medium sHDI	better-off	0.681	0.84	0.591	-0.10599999999999998	0.14300000000000002	-0.015999999999999903
1995-0104-NPL	Low sHDI	nat-average	0.31325951903807614	0.6182274549098197	0.4290200400801604	-0.006870741482965903	0.18233667334669335	-0.12263126252505019
1995-0105-NPL	Low sHDI	better-off	0.34672972972972965	0.6431471471471473	0.4315735735735736	-0.02672072072072068	0.18485285285285297	-0.11156456456456465
1995-0106-PRY	Medium sHDI	worse-off	0.444	0.74	0.608	0.02400000000000002	0.15600000000000003	-0.13999999999999996
1995-0109-TZA	Low sHDI	better-off	0.386	0.505	0.468	0.018000000000000016	0.05499999999999999	-0.064
1995-0110-CAN	Very high sHDI	better-off	0.878	0.896	0.905	0.01200000000000001	0.0030000000000000027	-0.015000000000000013
1995-0111-DEU	Very high sHDI	nat-average	0.8124840000000002	0.8831960000000002	0.92211	0.05037499999999984	0.011461000000000054	-0.05925099999999994
1995-0117-HND	Medium sHDI	better-off	0.491	0.741	0.598	-0.0030000000000000027	0.14	-0.10999999999999999
1995-0118-IND	Low sHDI	better-off	0.444	0.768	0.472	-0.07200000000000006	0.22399999999999998	-0.10000000000000003
1995-0122-COL	Medium sHDI	better-off	0.538	0.768	0.74	0.06699999999999995	0.09499999999999997	-0.135
1995-0123-PAK	Low sHDI	nat-average	0.219	0.599	0.503	0.09899999999999998	0.19499999999999995	-0.18500000000000003
1995-0128-IRN	Medium sHDI	nat-average	0.510456	0.7375929999999999	0.6663589999999999	0.03605799999999992	0.10729199999999994	-0.11984499999999998
1995-0130-RUS	Medium sHDI	nat-average	0.645	0.652	0.73	0.05499999999999994	-0.02300000000000002	-0.030000000000000027
1995-0135-CAN	Very high sHDI	nat-average	0.873	0.896	0.889	0.0030000000000000027	0.010000000000000009	-0.013000000000000012
1995-0137-AFG	Low sHDI	nat-average	0.143	0.506	0.389	0.08500000000000002	0.202	-0.161
1995-0140-GHA	Medium sHDI	better-off	0.561	0.655	0.596	-0.007000000000000006	0.052000000000000046	-0.041999999999999926
1995-0142-MYS	Medium sHDI	nat-average	0.508	0.806	0.746	0.07299999999999995	0.133	-0.16500000000000004
1995-0146-JPN	Very high sHDI	nat-average	0.7710049999999999	0.922476	0.902811	0.03990400000000005	0.05956899999999998	-0.09190200000000004
1995-0147-TUR	Medium sHDI	better-off	0.520554	0.788108	0.807764	0.115784	0.09612799999999999	-0.17142600000000008
1995-0150-USA	Very high sHDI	better-off	0.909673673673674	0.8730260260260262	0.9224354354354356	0.021247247247247247	-0.028162162162162163	0.008485485485485667
1995-0155-COL	Medium sHDI	nat-average	0.48928799999999995	0.768	0.7118599999999999	0.06757199999999997	0.12371200000000004	-0.15500000000000003
1995-0156-PAK	Low sHDI	nat-average	0.215037	0.6028779999999999	0.51166	0.10733399999999998	0.1985519999999999	-0.189289
1995-0157-ESP	High sHDI	nat-average	0.65	0.879	0.806	0.03400000000000003	0.10699999999999998	-0.122
1995-0159-GRC	High sHDI	better-off	0.645	0.889	0.871	0.07799999999999996	0.09599999999999997	-0.14800000000000002
1995-0161-PHL	Medium sHDI	worse-off	0.508	0.748	0.52	-0.061999999999999944	0.16600000000000004	-0.07399999999999995
1995-0165-MEX	Medium sHDI	worse-off	0.422312	0.763736	0.705264	0.09433599999999998	0.15280799999999994	-0.188616
1995-0167-THA	Medium sHDI	better-off	0.523	0.779	0.726	0.05899999999999994	0.11199999999999999	-0.14400000000000002
1995-0170-AZE	Medium sHDI	worse-off	0.558	0.663	0.46	-0.09400000000000003	0.10899999999999999	0.0040000000000000036
1995-0172-GTM	Low sHDI	worse-off	0.2353566433566434	0.6645604395604396	0.5641888111888111	0.12036863136863135	0.22074025974025985	-0.20846353646353638
1995-0174-TGO	Low sHDI	better-off	0.46206193806193807	0.5717502497502498	0.4867812187812188	-0.0172377622377623	0.06773126873126867	-0.041957042957043056
1995-0175-UKR	Medium sHDI	nat-average	0.694	0.72	0.67	-0.02499999999999991	0.025000000000000022	-0.0010000000000000009
1995-0176-CHL	Medium sHDI	worse-off	0.533	0.824	0.691	0.018999999999999906	0.1519999999999999	-0.139
1995-0177-MAR	Low sHDI	worse-off	0.224485	0.6702950000000001	0.5088800000000001	0.08444000000000013	0.2458550000000001	-0.199955
1995-0178-CHN	Medium sHDI	better-off	0.443	0.81	0.556	-0.028999999999999915	0.2250000000000001	-0.14199999999999996
1995-0181-DOM	Medium sHDI	better-off	0.538	0.772	0.699	0.03699999999999992	0.10999999999999999	-0.124
1995-0183-KOR	High sHDI	nat-average	0.7344379999999999	0.837955	0.78575	0.001966999999999941	0.054172	-0.04934500000000008
1995-0186-HND	Medium sHDI	better-off	0.484082082082082	0.7404664664664664	0.5944034034034034	-0.0018878878878878513	0.1441751751751752	-0.11220920920920924
1995-0187-PHL	Medium sHDI	nat-average	0.5278358358358358	0.739038038038038	0.5492592592592592	-0.04864564564564555	0.14113313313313325	-0.07006906906906896
1995-0188-CHN	Medium sHDI	better-off	0.443	0.81	0.556	-0.028999999999999915	0.2250000000000001	-0.14199999999999996
1995-0191-MEX	High sHDI	better-off	0.562	0.821	0.766	0.05900000000000005	0.11399999999999999	-0.1449999999999999
1995-0196-MAR	Low sHDI	nat-average	0.267602	0.6703420000000001	0.518089	0.06536800000000004	0.21762100000000012	-0.18511899999999998
1995-0198-THA	Medium sHDI	nat-average	0.417	0.775	0.696	0.08799999999999997	0.16700000000000004	-0.191
1995-0199-PHL	Low sHDI	worse-off	0.44806	0.7156	0.46168	-0.06686000000000003	0.18706	-0.08048
1995-0202-IND	Low sHDI	better-off	0.391	0.703	0.55	0.017000000000000015	0.16999999999999993	-0.14200000000000002
1995-0209-PHL	Low sHDI	worse-off	0.430201	0.700664	0.447869	-0.06472499999999998	0.18806999999999996	-0.082393
1995-0215-CUB	Medium sHDI	nat-average	0.614	0.84	0.537	-0.11499999999999999	0.18799999999999994	-0.038000000000000034
1995-0221-ARG	High sHDI	nat-average	0.6547780000000001	0.817	0.784555	0.035480999999999985	0.06792599999999993	-0.09429599999999994
1995-0224-BEN	Low sHDI	better-off	0.2614324324324324	0.5474644644644645	0.47293493493493494	0.06767767767767774	0.1422072072072073	-0.14382482482482478
1995-0229-LAO	Low sHDI	worse-off	0.2701988011988012	0.5399840159840159	0.4542957042957042	0.0493966033966034	0.1350849150849151	-0.13470029970029962
1995-0230-MMR	Low sHDI	nat-average	0.294	0.595	0.274	-0.08899999999999997	0.23199999999999998	-0.069
1995-0234-ALB	Medium sHDI	nat-average	0.504386	0.836	0.5643320000000001	-0.055459999999999954	0.21620799999999996	-0.11540600000000001
1995-0236-VNM	Low sHDI	worse-off	0.3675185185185185	0.7806296296296297	0.43507407407407406	-0.06444444444444453	0.2811111111111111	-0.13200000000000006
1995-0239-RUS	Medium sHDI	nat-average	0.732	0.744	0.613	-0.08099999999999996	0.050000000000000044	0.038000000000000034
1995-0243-BGD	Low sHDI	nat-average	0.2937807807807808	0.6023883883883885	0.4084564564564564	-0.007540540540540597	0.1863913913913915	-0.1222162162162162
1995-0244-MEX	Medium sHDI	worse-off	0.4597500000000001	0.7890790000000001	0.7234130000000001	0.08345799999999992	0.14912399999999992	-0.18020500000000006
1995-0245-USA	Very high sHDI	nat-average	0.867891891891892	0.8489409409409411	0.897804804804805	0.026636636636636735	-0.022227227227227142	-0.0032762762762762465
1995-0247-PHL	Medium sHDI	nat-average	0.5269189999999999	0.747006	0.541618	-0.055215000000000014	0.1501729999999999	-0.06991400000000014
1995-0250-DOM	Medium sHDI	nat-average	0.463	0.765	0.625	0.020000000000000018	0.16000000000000003	-0.14199999999999996
1995-0255-CHN	Medium sHDI	better-off	0.471898	0.791062	0.5240640000000001	-0.055875999999999815	0.21112200000000014	-0.10804199999999992
1995-0256-MEX	Medium sHDI	worse-off	0.4597500000000001	0.7890790000000001	0.7234130000000001	0.08345799999999992	0.14912399999999992	-0.18020500000000006
1995-0264-AZE	Medium sHDI	nat-average	0.578912	0.6732760000000001	0.491716	-0.08452799999999999	0.09703200000000012	0.0026680000000000037
1995-0265-CAF	Low sHDI	worse-off	0.136	0.41	0.361	0.08899999999999997	0.13799999999999996	-0.136
1995-0267-CRI	Medium sHDI	nat-average	0.498	0.8700000000000001	0.697	0.025999999999999912	0.19900000000000007	-0.17300000000000004
1995-0271-PHL	Medium sHDI	nat-average	0.513885	0.74595	0.523211	-0.06165799999999999	0.16108100000000003	-0.07098399999999994
1995-0272-PHL	Medium sHDI	worse-off	0.48316283716283714	0.7005014985014983	0.5226853146853147	-0.03819180819180812	0.13962437562437557	-0.07771428571428562
1995-0273-TUR	Medium sHDI	better-off	0.456293	0.79135200000000006	0.7486470000000001	0.102236	0.144941	-0.19011800000000006
1995-0274-VNM	Low sHDI	nat-average	0.4270000000000001	0.8010000000000002	0.45300000000000007	-0.08399999999999996	0.2640000000000001	-0.10999999999999993
1995-0275-IND	Low sHDI	nat-average	0.30745700000000004	0.636703	0.43195000000000006	-0.00698800000000005	0.1977649999999999	-0.13148100000000007
1995-0277-CHN	Low sHDI	nat-average	0.389	0.8	0.502	-0.03700000000000003	0.261	-0.15000000000000002
1995-0278-NPL	Low sHDI	better-off	0.331224	0.6388400000000001	0.4294200000000001	-0.020259999999999945	0.18916000000000005	-0.118456
1995-0282-PHL	Medium sHDI	worse-off	0.49	0.698	0.513	-0.04700000000000004	0.1379999999999999	-0.07000000000000006
1995-0288-USA	Very high sHDI	nat-average	0.884503	0.849751	0.916929	0.03373300000000001	-0.03344499999999995	0.0013070000000000581
1995-0289-BRA	Medium sHDI	nat-average	0.504	0.755	0.729	0.07699999999999996	0.10299999999999998	-0.14800000000000002
1995-0290-PHL	Low sHDI	worse-off	0.462	0.676	0.509	-0.03200000000000003	0.135	-0.07900000000000001
1995-0300-ALB	Medium sHDI	nat-average	0.513194	0.836	0.582674	-0.047607999999999984	0.20571799999999996	-0.11708799999999997
1995-0301-BRA	Medium sHDI	better-off	0.52	0.796	0.761	0.08099999999999996	0.11599999999999999	-0.16000000000000003
1995-0302-KAZ	Medium sHDI	nat-average	0.619989	0.682118	0.68669	0.02458300000000002	0.020011	-0.04211799999999999
1995-0303-MWI	Low sHDI	nat-average	0.355	0.366	0.341	-0.012999999999999956	0.01200000000000001	0.0010000000000000009
1995-0304-PHL	Medium sHDI	worse-off	0.491188	0.7094199999999999	0.510812	-0.05152199999999996	0.14708599999999994	-0.07114599999999999
1995-0305-ZAF	Medium sHDI	worse-off	0.581	0.608	0.659	0.04400000000000004	-0.007000000000000006	-0.03400000000000003
1995-0306-PHL	Medium sHDI	nat-average	0.553874	0.74179	0.59011	-0.03273599999999999	0.11894399999999994	-0.06897200000000003
1995-0321-CHN	Medium sHDI	better-off	0.461	0.761	0.478	-0.07300000000000006	0.20999999999999996	-0.09000000000000002
1995-0322-CHN	Medium sHDI	better-off	0.412	0.816	0.556	-0.015999999999999903	0.244	-0.15999999999999998
1995-0354-EGY	Low sHDI	worse-off	0.364	0.599	0.52	0.03600000000000003	0.11499999999999999	-0.12
1995-0359-RUS	High sHDI	better-off	0.713	0.685	0.749	0.03400000000000003	-0.029999999999999916	-0.0020000000000000018
1995-0360-RUS	High sHDI	nat-average	0.697	0.636	0.781	0.07900000000000007	-0.06599999999999995	-0.0050000000000000044
1995-0363-RUS	High sHDI	better-off	0.713	0.685	0.749	0.03400000000000003	-0.029999999999999916	-0.0020000000000000018
1995-0393-KOR	High sHDI	nat-average	0.704	0.823	0.769	0.0050000000000000044	0.05899999999999994	-0.06000000000000005
1995-0404-USA	Very high sHDI	nat-average	0.8664835164835164	0.8519030969030968	0.88408991008991	0.01677322677322668	-0.015413586413586478	-8.331668331669206e-4
1995-0418-LBY	Medium sHDI	nat-average	0.572	0.786	0.759	0.06000000000000005	0.08700000000000008	-0.127
1995-0443-AUS	Very high sHDI	nat-average	0.881	0.893	0.883	-0.0020000000000000018	0.008000000000000007	-0.0040000000000000036
1995-0451-GBR	Very high sHDI	nat-average	0.755	0.854	0.856	0.03600000000000003	0.03400000000000003	-0.06499999999999995
1995-0462-IND	Low sHDI	nat-average	0.302	0.655	0.448	0.0020000000000000018	0.20900000000000002	-0.14400000000000002
1995-0466-IRN	Medium sHDI	nat-average	0.533005	0.6721550000000001	0.682404	0.05719700000000005	0.0469480000000001	-0.092202
1995-0471-PAK	Low sHDI	nat-average	0.21541	0.6100019999999999	0.5029440000000001	0.09891400000000006	0.20597199999999993	-0.18862
1995-0475-ROU	Medium sHDI	nat-average	0.5843599999999999	0.757637	0.702056	0.02484799999999998	0.08042899999999997	-0.09284800000000015
1995-0476-IDN	Medium sHDI	nat-average	0.494	0.647	0.608	0.029000000000000026	0.06800000000000006	-0.08499999999999996
1995-0481-USA	Very high sHDI	nat-average	0.91	0.873	0.885	-0.0040000000000000036	-0.016000000000000014	0.02100000000000002
1995-0482-PAN	High sHDI	better-off	0.598449	0.806	0.7571910000000001	0.042201000000000044	0.09101000000000004	-0.116541
1995-0484-JPN	Very high sHDI	nat-average	0.764	0.92	0.899	0.041000000000000036	0.062000000000000055	-0.09399999999999997
1995-0485-IND	Low sHDI	better-off	0.436	0.676	0.542	-0.0010000000000000009	0.133	-0.10700000000000004
1995-0486-PHL	Medium sHDI	worse-off	0.508	0.748	0.52	-0.061999999999999944	0.16600000000000004	-0.07399999999999995
1995-0488-USA	Very high sHDI	nat-average	0.8823933933933934	0.8493483483483484	0.9124174174174174	0.031423423423423524	-0.03164564564564554	0.0013993993993994813
1995-0490-CHN	Low sHDI	nat-average	0.453182	0.7828980000000001	0.46984	-0.07988	0.2331780000000001	-0.09653800000000001
1995-0491-IND	Low sHDI	nat-average	0.302	0.655	0.448	0.0020000000000000018	0.20900000000000002	-0.14400000000000002
1995-0492-USA	Very high sHDI	nat-average	0.888175	0.8742150000000001	0.9146550000000002	0.02255000000000018	-0.01788999999999996	-0.003929999999999989
1995-0494-TGO	Low sHDI	nat-average	0.315895	0.5231250000000001	0.398339	-0.004846000000000017	0.11994000000000005	-0.08729000000000003
1995-9119-MEX	High sHDI	better-off	0.548463	0.835097	0.77051	0.06401999999999997	0.12860699999999992	-0.15802700000000003
1996-0003-BRA	Medium sHDI	better-off	0.556	0.782	0.774	0.07900000000000007	0.08700000000000008	-0.1389999999999999
1996-0006-PRT	High sHDI	worse-off	0.576	0.815	0.799	0.07800000000000007	0.09399999999999997	-0.14500000000000002
1996-0008-IRN	Medium sHDI	nat-average	0.574269	0.728752	0.705415	0.03998600000000008	0.06332300000000002	-0.09115999999999991
1996-0010-ZAF	Medium sHDI	worse-off	0.575	0.596	0.662	0.052000000000000046	-0.014000000000000012	-0.03500000000000003
1996-0013-BGD	Low sHDI	nat-average	0.297848	0.6144050000000001	0.405068	-0.01389799999999991	0.1954390000000002	-0.12111799999999989
1996-0014-MAR	Low sHDI	nat-average	0.3005085085085085	0.7045165165165165	0.5627947947947948	0.07176376376376375	0.21348548548548546	-0.1905225225225225
1996-0016-FRA	Very high sHDI	nat-average	0.7239999999999999	0.893	0.8500000000000002	0.03100000000000014	0.07399999999999995	-0.0950000000000002
1996-0022-CHN	Low sHDI	worse-off	0.39828428428428425	0.7481701701701701	0.41864564564564566	-0.08050650650650643	0.24901801801801798	-0.10086786786786783
1996-0027-ZAF	Medium sHDI	nat-average	0.6236233766233765	0.6218281718281718	0.6926613386613386	0.04774025974025964	-0.023092907092907122	-0.021297702297702448
1996-0052-MOZ	Low sHDI	better-off	0.198519	0.443937	0.253735	-0.027301999999999993	0.16290000000000004	-0.08251799999999998
1996-0063-CHN	Low sHDI	worse-off	0.201	0.65	0.379	0.01200000000000001	0.28300000000000003	-0.16599999999999998
1996-0072-AFG	Low sHDI	worse-off	0.125081	0.5215690000000001	0.383035	0.09574300000000002	0.23427700000000007	-0.162211
1996-0074-MNG	Low sHDI	worse-off	0.472895895895896	0.6145635635635637	0.5212842842842843	-0.011777777777777887	0.08150150150150148	-0.06016616616616621
1996-0077-BRA	Medium sHDI	worse-off	0.499	0.711	0.631	0.02400000000000002	0.10399999999999998	-0.10799999999999998
1996-0078-CHN	Medium sHDI	better-off	0.454	0.811	0.563	-0.029000000000000026	0.21900000000000008	-0.13799999999999996
1996-0080-BRA	Medium sHDI	worse-off	0.499	0.675	0.654	0.050000000000000044	0.07100000000000006	-0.10499999999999998
1996-0082-IDN	High sHDI	better-off	0.617	0.764	0.735	0.03300000000000003	0.062000000000000055	-0.08499999999999996
1996-0084-COL	Medium sHDI	worse-off	0.446	0.772	0.628	0.028000000000000025	0.17200000000000004	-0.15399999999999997
1996-0086-BGD	Low sHDI	nat-average	0.2892947052947053	0.6054325674325676	0.4041388611388611	-0.009404595404595484	0.19188911088911098	-0.12424875124875129
1996-0088-HUN	High sHDI	worse-off	0.648	0.773	0.717	0.006000000000000005	0.062000000000000055	-0.06299999999999994
1996-0089-NPL	Low sHDI	better-off	0.371	0.657	0.436	-0.03699999999999998	0.18400000000000005	-0.10199999999999998
1996-0096-CUB	Medium sHDI	worse-off	0.605	0.845	0.511	-0.128	0.20599999999999996	-0.03400000000000003
1996-0100-RUS	Medium sHDI	nat-average	0.657	0.667	0.724	0.041999999999999926	-0.015000000000000013	-0.025000000000000022
1996-0102-NIC	Low sHDI	worse-off	0.31558	0.687368	0.451584	-0.009576000000000084	0.2262079999999999	-0.14558000000000004
1996-0104-BGD	Low sHDI	nat-average	0.29066899999999996	0.601225	0.418492	0.0011630000000000806	0.18389600000000011	-0.12665999999999994
1996-0107-NPL	Low sHDI	nat-average	0.3222267732267733	0.6274165834165836	0.44115584415584425	-0.005006993006992977	0.18125374625374635	-0.12393606393606393
1996-0108-PHL	Medium sHDI	nat-average	0.5506623246492987	0.7513907815631262	0.5652815631262524	-0.051050100200400794	0.13505911823647299	-0.06566933867735458
1996-0109-KOR	Very high sHDI	better-off	0.808	0.851	0.803	-0.016999999999999904	0.031000000000000028	-0.0119999999999999
1996-0110-VNM	Medium sHDI	nat-average	0.456672	0.803784	0.47588	-0.083208	0.24469600000000002	-0.10241600000000001
1996-0111-TJK	Low sHDI	nat-average	0.6064620000000001	0.5870059999999999	0.377896	-0.134208	0.07490199999999991	0.09435800000000005
1996-0114-COL	Medium sHDI	worse-off	0.49586	0.772	0.6224	0.0025700000000000722	0.15217000000000014	-0.12396999999999986
1996-0116-CAN	Very high sHDI	nat-average	0.845	0.889	0.859	-0.0050000000000000044	0.025000000000000022	-0.019000000000000017
1996-0118-IDN	Medium sHDI	nat-average	0.464	0.698	0.638	0.04700000000000004	0.10699999999999998	-0.12699999999999995
1996-0120-GUY	Medium sHDI	nat-average	0.4790640000000001	0.6591040000000001	0.572312	0.007087999999999983	0.09388000000000007	-0.08615999999999996
1996-0121-IRN	Medium sHDI	nat-average	0.523776	0.7327089999999999	0.691852	0.04954100000000006	0.09039799999999998	-0.11853499999999995
1996-0122-CHN	Low sHDI	nat-average	0.412743	0.774377	0.47788	-0.05590499999999993	0.24059200000000003	-0.12104199999999993
1996-0128-CHN	Low sHDI	worse-off	0.348	0.684	0.43	-0.038000000000000034	0.21600000000000003	-0.12000000000000005
1996-0133-VEN	Medium sHDI	nat-average	0.52	0.739	0.751	0.08999999999999997	0.07799999999999996	-0.14100000000000001
1996-0134-YEM	Low sHDI	better-off	0.245358	0.682582	0.584005	0.12343300000000001	0.22201000000000004	-0.215214
1996-0135-CIV	Low sHDI	better-off	0.523	0.524	0.549	0.017000000000000015	-0.008000000000000007	-0.009000000000000008
1996-0138-CHN	Low sHDI	worse-off	0.348	0.684	0.43	-0.038000000000000034	0.21600000000000003	-0.12000000000000005
1996-0148-ITA	Very high sHDI	better-off	0.6783990000000001	0.9116930000000002	0.935169	0.10195700000000008	0.078481000000000245	-0.15481299999999987
1996-0149-MAR	Low sHDI	better-off	0.34	0.733	0.585	0.05799999999999994	0.20599999999999996	-0.187
1996-0152-MEX	Medium sHDI	worse-off	0.4498431568431568	0.7751938061938062	0.7233236763236762	0.09183016983016978	0.14370029970029974	-0.18165034965034965
1996-0153-PAK	Low sHDI	nat-average	0.218	0.607	0.517	0.10800000000000004	0.198	-0.19099999999999998
1996-0157-PHL	Medium sHDI	nat-average	0.538	0.754	0.529	-0.06999999999999995	0.15500000000000003	-0.06099999999999994
1996-0168-CHN	Medium sHDI	nat-average	0.424608	0.782259	0.504803	-0.045713000000000004	0.23174300000000003	-0.12590800000000002
1996-0169-CHN	Low sHDI	nat-average	0.401319	0.769595	0.496301	-0.03826099999999999	0.23503300000000005	-0.133243
1996-0171-CHN	Low sHDI	worse-off	0.421	0.732	0.417	-0.08800000000000002	0.22699999999999998	-0.08400000000000002
1996-0173-SLE	Low sHDI	better-off	0.286	0.32	0.42	0.08199999999999996	-0.018000000000000016	-0.052000000000000046
1996-0177-ITA	Very high sHDI	nat-average	0.663	0.911	0.923	0.10000000000000009	0.08800000000000008	-0.15999999999999992
1996-0178-ESP	Very high sHDI	nat-average	0.666	0.911	0.863	0.05699999999999994	0.10499999999999998	-0.14
1996-0181-IND	Low sHDI	better-off	0.377	0.696	0.505	-0.0050000000000000044	0.18599999999999994	-0.133
1996-0182-THA	Medium sHDI	nat-average	0.4282959999999999	0.793358	0.6883670000000001	0.07236000000000009	0.17735100000000004	-0.18771100000000007
1996-0183-IND	Low sHDI	worse-off	0.318	0.576	0.436	0.0050000000000000044	0.14499999999999996	-0.11299999999999999
1996-0186-MNG	Medium sHDI	better-off	0.576	0.663	0.646	0.019000000000000017	0.03600000000000003	-0.051000000000000045
1996-0192-PAK	Low sHDI	nat-average	0.224	0.607	0.506	0.09600000000000009	0.19700000000000006	-0.18599999999999992
1996-0195-AUS	Very high sHDI	nat-average	0.88	0.895	0.888	0	0.007000000000000006	-0.008000000000000007
1996-0196-BGD	Low sHDI	better-off	0.437	0.631	0.404	-0.07699999999999996	0.15000000000000002	-0.043999999999999984
1996-0197-MYS	Medium sHDI	nat-average	0.533	0.805	0.778	0.08400000000000007	0.1110000000000001	-0.16099999999999992
1996-0198-MEX	Medium sHDI	nat-average	0.454	0.811	0.762	0.10699999999999998	0.15600000000000003	-0.201
1996-0199-USA	Very high sHDI	nat-average	0.882021	0.8584179999999999	0.914241	0.02983199999999997	-0.025991000000000097	-0.0023879999999999457
1996-0201-DOM	Medium sHDI	worse-off	0.43	0.77	0.599	0.016000000000000014	0.18700000000000006	-0.15299999999999997
1996-0202-CHN	Low sHDI	nat-average	0.4154834834834835	0.7932912912912914	0.48072972972972977	-0.060279279279279285	0.25228228228228233	-0.12552552552552554
1996-0203-MEX	High sHDI	better-off	0.559	0.839	0.785	0.06800000000000006	0.122	-0.15799999999999992
1996-0207-GMB	Low sHDI	worse-off	0.153532	0.50839	0.384195	0.07394699999999998	0.19814199999999998	-0.15671600000000002
1996-0208-IND	Low sHDI	better-off	0.357093	0.676275	0.49032	-5.100000000002325e-5	0.18590399999999996	-0.133278
1996-0215-LAO	Low sHDI	nat-average	0.2962437562437563	0.5474565434565435	0.4617782217782218	0.0404885114885114	0.12616683316683308	-0.1250459540459541
1996-0221-KHM	Low sHDI	better-off	0.31948600000000005	0.571661	0.39664800000000006	-0.019517999999999924	0.155495	-0.09667999999999993
1996-0222-IDN	Medium sHDI	nat-average	0.487	0.654	0.609	0.030000000000000027	0.07500000000000007	-0.09199999999999997
1996-0226-CHN	Medium sHDI	better-off	0.452341	0.8094990000000001	0.5566009999999999	-0.0320020000000002	0.22089599999999998	-0.1362620000000001
1996-0227-VNM	Low sHDI	nat-average	0.4419999999999999	0.8029999999999999	0.463	-0.08500000000000002	0.2549999999999999	-0.10600000000000015
1996-0230-BEN	Low sHDI	nat-average	0.20599999999999996	0.529	0.462	0.09200000000000003	0.15900000000000003	-0.16400000000000003
1996-0231-CUB	Medium sHDI	better-off	0.679887	0.845	0.587765	-0.10777000000000003	0.14946499999999996	-0.015647999999999995
1996-0232-CRI	High sHDI	nat-average	0.5589120000000001	0.874	0.717424	0.012527999999999984	0.16910400000000003	-0.1459839999999999
1996-0233-CAF	Low sHDI	nat-average	0.1891201201201201	0.41024024024024025	0.35026026026026025	0.050833833833833886	0.11081381381381389	-0.11030630630630625
1996-0235-ITA	Very high sHDI	nat-average	0.67	0.902	0.915	0.09400000000000008	0.08100000000000007	-0.1509999999999999
1996-0240-COL	Medium sHDI	nat-average	0.488	0.772	0.666	0.03500000000000003	0.14100000000000001	-0.14300000000000002
1996-0242-TTO	Medium sHDI	nat-average	0.589	0.754	0.723	0.03799999999999992	0.06899999999999995	-0.09600000000000009
1996-0244-HTI	Low sHDI	nat-average	0.27	0.639	0.461	0.031000000000000028	0.20900000000000002	-0.15999999999999998
1996-0245-IND	Low sHDI	better-off	0.366039	0.6861970000000001	0.473353	-0.01716300000000004	0.195681	-0.12447700000000006
1996-0246-IDN	Medium sHDI	nat-average	0.43700000000000006	0.7210000000000002	0.6040000000000001	0.029000000000000026	0.14600000000000013	-0.138
1996-0248-VNM	Low sHDI	worse-off	0.374736	0.783712	0.451416	-0.057655999999999985	0.27464	-0.13433599999999996
1996-0252-GBR	Very high sHDI	nat-average	0.765	0.856	0.859	0.03300000000000003	0.030000000000000027	-0.06099999999999994
1996-0256-IND	Medium sHDI	better-off	0.455847	0.6979089999999999	0.623413	0.041390999999999956	0.11588699999999985	-0.12617500000000004
1996-0257-PHL	Medium sHDI	worse-off	0.5146999999999999	0.7118	0.5262	-0.05149999999999999	0.1341	-0.06300000000000006
1996-0265-HND	Medium sHDI	better-off	0.4748468468468469	0.7462302302302303	0.608029029029029	0.009307307307307333	0.1475085085085086	-0.12387487487487475
1996-0272-AUS	Very high sHDI	nat-average	0.88	0.895	0.888	0	0.007000000000000006	-0.008000000000000007
1996-0274-USA	Very high sHDI	nat-average	0.853	0.862	0.92	0.04200000000000004	-0.016000000000000014	-0.025000000000000022
1996-0275-ZAF	Medium sHDI	better-off	0.649	0.655	0.713	0.040999999999999925	-0.017000000000000015	-0.02300000000000002
1996-0279-AZO	High sHDI	worse-off	0.576	0.815	0.799	0.07800000000000007	0.09399999999999997	-0.14500000000000002
1996-0280-PNG	Low sHDI	nat-average	0.252	0.649	0.513	0.07500000000000001	0.21100000000000002	-0.186
1996-0281-ESP	High sHDI	nat-average	0.6620000000000001	0.88	0.809	0.030999999999999805	0.10199999999999976	-0.1160000000000001
1996-0281-PRT	High sHDI	worse-off	0.576	0.815	0.799	0.07800000000000007	0.09399999999999997	-0.14500000000000002
1996-0282-MYS	Medium sHDI	worse-off	0.42599999999999993	0.8050000000000002	0.632	0.031000000000000028	0.20400000000000018	-0.17500000000000004
1996-0286-IDN	Medium sHDI	nat-average	0.433766	0.727367	0.60144	0.026622000000000035	0.15254900000000005	-0.14105199999999996
1996-0294-RUS	Medium sHDI	nat-average	0.685488	0.7211919999999999	0.658584	-0.02948000000000006	0.033127999999999935	-0.0025760000000000227
1996-0295-USA	Very high sHDI	nat-average	0.9071321321321322	0.8789149149149149	0.9164504504504504	0.015998998998998926	-0.021536536536536532	0.006680680680680728
1996-0297-CHN	Low sHDI	worse-off	0.344	0.693	0.338	-0.09399999999999997	0.26099999999999995	-0.08800000000000002
1996-0298-IND	Low sHDI	nat-average	0.306	0.658	0.457	0.006000000000000005	0.20700000000000002	-0.14500000000000002
1996-0299-JPN	Very high sHDI	nat-average	0.767	0.93	0.903	0.040000000000000036	0.06700000000000006	-0.09599999999999997
1996-0311-MUS	Medium sHDI	nat-average	0.534	0.776	0.701	0.038999999999999924	0.11399999999999999	-0.128
1996-0315-NZL	Very high sHDI	nat-average	0.836	0.875	0.812	-0.028999999999999915	0.03400000000000003	-0.0050000000000000044
1996-0316-AUS	Very high sHDI	nat-average	0.88	0.8949999999999999	0.888	0	0.006999999999999895	-0.008000000000000007
1996-0317-AUS	Very high sHDI	nat-average	0.88	0.895	0.888	0	0.007000000000000006	-0.008000000000000007
1996-0320-AUS	Very high sHDI	nat-average	0.879016	0.895123	0.884802	-0.0017220000000000013	0.008599000000000023	-0.007507999999999959
1996-0321-AUS	Very high sHDI	nat-average	0.88	0.895	0.888	0	0.007000000000000006	-0.008000000000000007
1996-0322-AUS	Very high sHDI	nat-average	0.88	0.895	0.888	0	0.007000000000000006	-0.008000000000000007
1996-0347-JPN	Very high sHDI	nat-average	0.757	0.928	0.863	0.016000000000000014	0.08100000000000007	-0.08999999999999997
1996-0348-PAK	Low sHDI	better-off	0.372	0.563	0.571	0.07799999999999996	0.06999999999999995	-0.121
1996-0350-BGD	Low sHDI	nat-average	0.329	0.625	0.43	-0.015000000000000013	0.18	-0.11599999999999999
1996-0351-BGD	Low sHDI	better-off	0.40235999999999994	0.627103	0.423052	-0.05015400000000003	0.15389699999999995	-0.07084600000000008
1996-0359-RUS	Medium sHDI	nat-average	0.657	0.667	0.724	0.041999999999999926	-0.015000000000000013	-0.025000000000000022
1996-0363-ZAF	Medium sHDI	worse-off	0.575	0.596	0.662	0.052000000000000046	-0.014000000000000012	-0.03500000000000003
1996-0372-PHL	Low sHDI	worse-off	0.472	0.681	0.515	-0.03400000000000003	0.132	-0.07700000000000007
1996-0447-VNM	Low sHDI	nat-average	0.44037837837837845	0.8015135135135136	0.4632252252252253	-0.08382882882882886	0.25445945945945947	-0.10667567567567571
1996-0449-USA	Very high sHDI	nat-average	0.885094	0.861882	0.920354	0.03171199999999985	-0.026760000000000117	-0.0035480000000001066
1996-0450-USA	Very high sHDI	nat-average	0.8964945054945056	0.8655574425574426	0.928889110889111	0.03254145854145862	-0.030790209790209744	1.4685314685325412e-4
1996-0452-USA	Very high sHDI	nat-average	0.8593719999999999	0.8637699999999999	0.91823	0.03798800000000002	-0.016472000000000042	-0.020870000000000055
1996-0453-USA	Very high sHDI	worse-off	0.846312687312687	0.8318171828171826	0.8985774225774227	0.03985814185814196	-0.026902097902098077	-0.012406593406593669
1996-0455-USA	Very high sHDI	nat-average	0.8838779999999999	0.8593379999999999	0.91827	0.031528	-0.027404000000000095	-0.0028640000000000887
1996-0462-VEN	Medium sHDI	nat-average	0.512	0.822	0.778	0.08900000000000008	0.133	-0.17699999999999994
1996-0463-HTI	Low sHDI	worse-off	0.271	0.58	0.469	0.04899999999999999	0.15999999999999998	-0.14899999999999997
1996-0464-EGY	Low sHDI	worse-off	0.39803	0.6415550000000001	0.5675749999999999	0.042689999999999895	0.11667000000000005	-0.12685500000000005
1996-0465-IRN	Medium sHDI	better-off	0.597	0.819	0.691	-0.006000000000000005	0.122	-0.09999999999999998
1996-0467-MEX	Medium sHDI	nat-average	0.534174	0.8178449999999999	0.765262	0.07132600000000011	0.12390900000000005	-0.15976199999999985
1996-0468-SDN	Low sHDI	better-off	0.211	0.563	0.597	0.183	0.14899999999999997	-0.20299999999999999
1996-0471-RUS	High sHDI	nat-average	0.71	0.654	0.774	0.06300000000000006	-0.05699999999999994	-0.0010000000000000009
1996-0474-KEN	Low sHDI	worse-off	0.377	0.417	0.481	0.057999999999999996	-0.006000000000000005	-0.045999999999999985
1996-0475-UKR	Medium sHDI	nat-average	0.70206	0.725	0.647756	-0.04319800000000007	0.03404599999999991	0.01110599999999995
1996-0476-IRN	Medium sHDI	nat-average	0.5520090090090091	0.7557357357357358	0.7078528528528529	0.042279279279279325	0.09016216216216222	-0.11356456456456454
1996-0493-CHN	Medium sHDI	better-off	0.4373600000000001	0.8010800000000001	0.55436	-0.024840000000000084	0.22188000000000008	-0.14183999999999997
1996-0494-USA	Very high sHDI	nat-average	0.881	0.863	0.91	0.026000000000000023	-0.02100000000000002	-0.0030000000000000027
1996-0495-IDN	High sHDI	better-off	0.617	0.764	0.735	0.03300000000000003	0.062000000000000055	-0.08499999999999996
1996-0496-IND	Low sHDI	nat-average	0.351008	0.663636	0.444674	-0.02517399999999992	0.19378800000000007	-0.11883999999999995
1996-0498-YEM	Low sHDI	nat-average	0.23463200000000003	0.6362479999999999	0.4678	0.05648799999999998	0.2249359999999999	-0.17667999999999998
1996-0499-CZE	High sHDI	nat-average	0.69	0.813	0.775	0.018000000000000016	0.05599999999999994	-0.06700000000000006
1996-0500-VNM	Low sHDI	nat-average	0.4411	0.80111	0.46246	-0.08452000000000004	0.25412999999999997	-0.10588000000000003
1996-0503-IND	Low sHDI	worse-off	0.276	0.61	0.404	-0.004999999999999893	0.20100000000000007	-0.1329999999999999
1996-9328-IND	Low sHDI	worse-off	0.293	0.616	0.465	0.027000000000000024	0.178	-0.14500000000000002
1997-0002-BRA	Medium sHDI	nat-average	0.527	0.769	0.73	0.06299999999999994	0.10199999999999998	-0.14
1997-0006-FRA	Very high sHDI	worse-off	0.716	0.855	0.857	0.04999999999999993	0.04799999999999993	-0.09100000000000008
1997-0008-USA	Very high sHDI	nat-average	0.8678918918918919	0.8847137137137135	0.9252562562562564	0.032679679679679885	-0.007862862862862974	-0.024684684684684655
1997-0016-NZL	Very high sHDI	nat-average	0.869	0.892	0.824	-0.03700000000000003	0.031000000000000028	0.008000000000000007
1997-0025-MWI	Low sHDI	nat-average	0.353	0.353	0.351	-0.0010000000000000009	0.0010000000000000009	0.0010000000000000009
1997-0026-MOZ	Low sHDI	nat-average	0.1781241241241241	0.43712912912912905	0.23954954954954952	-0.025360360360360407	0.17221921921921912	-0.08678578578578583
1997-0027-PER	Medium sHDI	worse-off	0.5293303303303303	0.735213213213213	0.5799159159159157	-0.028882882882882988	0.12641441441441426	-0.07946846846846845
1997-0033-ZAF	Medium sHDI	worse-off	0.57	0.586	0.663	0.05800000000000005	-0.019000000000000017	-0.03500000000000003
1997-0037-NZL	Very high sHDI	nat-average	0.848	0.887	0.815	-0.03400000000000003	0.038000000000000034	-0.0010000000000000009
1997-0040-USA	Very high sHDI	nat-average	0.8697550000000001	0.860949	0.923542	0.039404000000000106	-0.023188999999999904	-0.014382999999999813
1997-0049-TZA	Low sHDI	worse-off	0.257	0.412	0.378	0.035999999999999976	0.06999999999999995	-0.08500000000000002
1997-0062-MEX	High sHDI	better-off	0.57247	0.857165	0.7907850000000001	0.06145500000000004	0.12783499999999992	-0.15686
1997-0078-CHL	High sHDI	nat-average	0.593	0.859	0.737	0.016000000000000014	0.138	-0.128
1997-0082-CAN	Very high sHDI	nat-average	0.822	0.89	0.863	0.0050000000000000044	0.03200000000000003	-0.03600000000000003
1997-0083-USA	Very high sHDI	nat-average	0.879	0.895	0.886	-0.0010000000000000009	0.008000000000000007	-0.008000000000000007
1997-0092-ECU	Medium sHDI	nat-average	0.5846169999999999	0.7949999999999999	0.6546350000000001	-0.018311999999999884	0.12205299999999997	-0.08833000000000002
1997-0097-AFG	Low sHDI	nat-average	0.1643913913913914	0.5065275275275276	0.3687327327327328	0.05512412412412421	0.192918918918919	-0.14921721721721723
1997-0104-CHN	Medium sHDI	better-off	0.461	0.814	0.574	-0.026000000000000023	0.21399999999999997	-0.13899999999999996
1997-0111-ARM	Medium sHDI	nat-average	0.651	0.768	0.558	-0.09599999999999986	0.1140000000000001	-0.0029999999999998916
1997-0112-USA	Very high sHDI	nat-average	0.855248	0.8659680000000001	0.91656	0.03765599999999991	-0.012936000000000059	-0.02365600000000012
1997-0114-BGD	Low sHDI	nat-average	0.31392000000000003	0.64246	0.40298	-0.030279999999999974	0.20920000000000005	-0.11933999999999995
1997-0121-CHN	Low sHDI	nat-average	0.445	0.76	0.449	-0.08500000000000002	0.22599999999999998	-0.08900000000000002
1997-0122-CHN	Low sHDI	worse-off	0.417	0.763	0.436	-0.08200000000000002	0.245	-0.10100000000000003
1997-0124-IND	Low sHDI	better-off	0.416	0.678	0.553	0.014000000000000012	0.139	-0.12300000000000005
1997-0127-USA	Very high sHDI	better-off	0.907708	0.8889739999999999	0.922644	0.01605000000000001	-0.01762000000000008	0.0011139999999999484
1997-0134-CHL	High sHDI	better-off	0.685464	0.85768	0.768608	0.0015359999999999818	0.09060800000000002	-0.08160800000000001
1997-0136-CHL	High sHDI	nat-average	0.667	0.86	0.759	0.0010000000000000009	0.10199999999999998	-0.09099999999999997
1997-0137-CHL	High sHDI	better-off	0.6916999999999999	0.859265	0.77057	-5.500000000002725e-5	0.08863999999999994	-0.07892500000000013
1997-0140-AZE	Medium sHDI	nat-average	0.5897427716849452	0.6691854436689931	0.4821326021934198	-0.09277966101694923	0.0942731804586241	0.01483050847457612
1997-0142-CZE	High sHDI	nat-average	0.7371209999999999	0.840303	0.797943	0.007705999999999991	0.050066000000000055	-0.05311600000000005
1997-0143-POL	High sHDI	nat-average	0.7447107107107108	0.8065405405405407	0.7608278278278279	-0.009611611611611726	0.036101101101101096	-0.025728728728728778
1997-0144-CHN	Medium sHDI	nat-average	0.42158	0.7683749999999999	0.524725	-0.029650000000000065	0.21399999999999986	-0.13279500000000005
1997-0145-JPN	Very high sHDI	nat-average	0.805	0.927	0.895	0.02100000000000002	0.05300000000000005	-0.06899999999999995
1997-0152-BRA	Medium sHDI	better-off	0.533	0.784	0.739	0.06299999999999994	0.10799999999999998	-0.14300000000000002
1997-0153-AUS	Very high sHDI	nat-average	0.88	0.902	0.894	0.0020000000000000018	0.010000000000000009	-0.01200000000000001
1997-0154-DEU	Very high sHDI	nat-average	0.8250679999999999	0.881879	0.910981	0.038913000000000086	0.009811000000000014	-0.04700000000000004
1997-0156-PAK	Low sHDI	nat-average	0.227088	0.617448	0.5004799999999999	0.08787199999999995	0.20484000000000002	-0.18551999999999996
1997-0159-FRA	Very high sHDI	nat-average	0.731	0.904	0.883	0.04800000000000004	0.06900000000000006	-0.10399999999999998
1997-0162-DZA	Medium sHDI	nat-average	0.494	0.773	0.648	0.020000000000000018	0.14500000000000002	-0.134
1997-0165-IND	Low sHDI	nat-average	0.356	0.684	0.457	-0.023999999999999966	0.20300000000000007	-0.125
1997-0166-ROU	Medium sHDI	nat-average	0.5992467532467534	0.7573936063936064	0.6944195804195805	0.013884115884115977	0.07685814185814188	-0.08128871128871118
1997-0167-KOR	High sHDI	nat-average	0.716	0.843	0.804	0.018000000000000016	0.05699999999999994	-0.07000000000000006
1997-0168-CHN	Medium sHDI	better-off	0.461	0.814	0.574	-0.026000000000000023	0.21399999999999997	-0.13899999999999996
1997-0170-IND	Low sHDI	worse-off	0.329104	0.5892919999999999	0.44088	-1.8800000000002148e-4	0.1482239999999999	-0.11196400000000001
1997-0171-NPL	Low sHDI	better-off	0.371	0.662	0.43899999999999995	-0.03700000000000003	0.18600000000000005	-0.10499999999999998
1997-0174-USA	Very high sHDI	nat-average	0.867	0.886	0.926	0.03300000000000003	-0.007000000000000006	-0.026000000000000023
1997-0177-MMR	Low sHDI	nat-average	0.2987842157842158	0.5986333666333666	0.3002297702297703	-0.07637862137862134	0.22202497502497498	-0.07782417582417583
1997-0179-CHN	Low sHDI	nat-average	0.4113599999999999	0.8018919999999999	0.498092	-0.048983999999999916	0.25481600000000004	-0.135716
1997-0182-IND	Low sHDI	nat-average	0.356	0.684	0.457	-0.023999999999999966	0.20300000000000007	-0.125
1997-0183-PAK	Low sHDI	nat-average	0.228	0.61	0.502	0.09000000000000002	0.198	-0.18399999999999997
1997-0184-THA	Medium sHDI	nat-average	0.438	0.801	0.681	0.06000000000000005	0.18000000000000005	-0.183
1997-0186-CHN	Medium sHDI	better-off	0.461	0.814	0.574	-0.026000000000000023	0.21399999999999997	-0.13899999999999996
1997-0188-PRY	Medium sHDI	nat-average	0.483	0.746	0.645	0.030000000000000027	0.131	-0.132
1997-0191-VEN	High sHDI	better-off	0.546	0.812	0.819	0.10599999999999998	0.09900000000000009	-0.16699999999999993
1997-0194-RUS	Medium sHDI	nat-average	0.666	0.682	0.725	0.03400000000000003	-0.008999999999999897	-0.02499999999999991
1997-0196-CHN	Low sHDI	worse-off	0.35	0.698	0.348	-0.09200000000000003	0.25799999999999995	-0.09000000000000002
1997-0199-BEN	Low sHDI	better-off	0.319806	0.56904	0.5020020000000001	0.05372400000000005	0.12076199999999998	-0.12847200000000003
1997-0200-BLR	Medium sHDI	nat-average	0.7052637362637364	0.748	0.6390289710289713	-0.057102897102896955	0.05186813186813177	0.00913186813186817
1997-0203-PHL	Medium sHDI	nat-average	0.54762	0.759815	0.56225	-0.053925	0.14364	-0.06855500000000003
1997-0206-KAZ	Medium sHDI	nat-average	0.63	0.6999999999999998	0.702	0.025999999999999912	0.0239999999999998	-0.04600000000000004
1997-0210-PER	Medium sHDI	worse-off	0.54	0.675	0.541	-0.040999999999999925	0.09300000000000008	-0.041999999999999926
1997-0213-THA	Medium sHDI	nat-average	0.442	0.809	0.672	0.050000000000000044	0.18700000000000006	-0.18
1997-0214-JPN	Very high sHDI	nat-average	0.76	0.932	0.863	0.014000000000000012	0.08300000000000007	-0.08899999999999997
1997-0215-USA	Very high sHDI	better-off	0.91	0.9	0.93	0.017000000000000015	-0.013000000000000012	-0.0030000000000000027
1997-0219-USA	Very high sHDI	nat-average	0.867	0.886	0.926	0.03300000000000003	-0.007000000000000006	-0.026000000000000023
1997-0220-IDN	Medium sHDI	nat-average	0.44179	0.70448	0.6169600000000001	0.04025000000000012	0.12777000000000005	-0.13491999999999993
1997-0226-IND	Low sHDI	nat-average	0.309	0.661	0.46	0.0050000000000000044	0.20600000000000002	-0.14600000000000002
1997-0235-BGD	Low sHDI	better-off	0.39448600000000006	0.6413140000000002	0.4499000000000001	-0.034040000000000015	0.15737400000000007	-0.08945400000000003
1997-0236-MAR	Low sHDI	nat-average	0.29468186528497414	0.6993917098445595	0.5382663212435235	0.05907461139896397	0.22019999999999995	-0.18450984455958536
1997-0237-ESP	High sHDI	nat-average	0.6709720000000001	0.8920420000000001	0.8454410000000001	0.04877699999999985	0.09537799999999985	-0.12569200000000014
1997-0238-MEX	Medium sHDI	worse-off	0.432684	0.7757180000000001	0.721829	0.09894000000000003	0.1528290000000001	-0.190205
1997-0243-MEX	Medium sHDI	worse-off	0.451222	0.778284	0.7167469999999999	0.085673	0.14721000000000006	-0.1798519999999999
1997-0249-BRA	Medium sHDI	better-off	0.5431	0.79889	0.74875	0.06137999999999999	0.11151999999999995	-0.14427
1997-0251-PAK	Low sHDI	nat-average	0.228	0.61	0.502	0.09000000000000002	0.198	-0.18399999999999997
1997-0252-PHL	Low sHDI	worse-off	0.445	0.718	0.459	-0.068	0.19099999999999995	-0.08200000000000002
1997-0255-KEN	Low sHDI	worse-off	0.28745299999999996	0.533948	0.514574	0.088308	0.107682	-0.13881300000000002
1997-0258-BGD	Low sHDI	nat-average	0.329	0.621	0.448	-0.0030000000000000027	0.16999999999999998	-0.122
1997-0267-VNM	Low sHDI	nat-average	0.4165921843687374	0.8036482965931863	0.48487274549098186	-0.06024849699398799	0.2585270541082164	-0.12852905811623244
1997-0269-ARG	High sHDI	nat-average	0.632	0.817	0.768	0.03400000000000003	0.08299999999999996	-0.10199999999999998
1997-0271-PRT	High sHDI	nat-average	0.649	0.87	0.814	0.041999999999999926	0.09799999999999998	-0.123
1997-0272-AZO	High sHDI	worse-off	0.587	0.8	0.804	0.08100000000000007	0.07700000000000007	-0.136
1997-0273-ESP	High sHDI	worse-off	0.653	0.902	0.788	0.014000000000000012	0.128	-0.121
1997-0275-MEX	Medium sHDI	worse-off	0.448	0.779	0.718	0.08799999999999997	0.14900000000000002	-0.182
1997-0276-KWT	High sHDI	nat-average	0.546	0.86	0.999	0.22199999999999998	0.08299999999999996	-0.23099999999999998
1997-0277-TJK	Low sHDI	nat-average	0.624	0.64	0.415	-0.13400000000000006	0.09099999999999997	0.07499999999999996
1997-0278-ITA	High sHDI	worse-off	0.667	0.885	0.84	0.04899999999999993	0.09399999999999997	-0.124
1997-0280-UGA	Low sHDI	nat-average	0.314	0.456	0.35	-0.019000000000000017	0.08700000000000002	-0.05499999999999999
1997-0290-MEX	High sHDI	nat-average	0.524	0.829	0.789	0.08900000000000008	0.129	-0.17599999999999993
1997-0291-RUS	High sHDI	better-off	0.737	0.723	0.744	0.009000000000000008	-0.01200000000000001	0.0020000000000000018
1997-0295-COD	Low sHDI	worse-off	0.258	0.442	0.295	-0.028000000000000025	0.119	-0.065
1997-0299-PRY	Medium sHDI	nat-average	0.517833	0.762248	0.689656	0.0418940000000001	0.11448600000000009	-0.12992899999999996
1997-0301-UGA	Low sHDI	nat-average	0.3052272272272273	0.42935735735735736	0.3561661661661662	-0.003970970970970988	0.06922022022022017	-0.054909909909909904
1997-0306-TZA	Low sHDI	nat-average	0.231	0.487	0.38	0.030000000000000027	0.137	-0.11899999999999997
1997-0307-USA	Very high sHDI	nat-average	0.862	0.841	0.924	0.049000000000000044	-0.03400000000000003	-0.013000000000000012
1997-0308-URY	High sHDI	worse-off	0.565834	0.8350000000000001	0.727301	0.026429000000000036	0.13412800000000014	-0.135038
1997-0315-USA	Very high sHDI	better-off	0.903236	0.89766	0.919451	0.012932000000000055	-0.00885899999999995	-0.003282999999999925
1997-0316-BGD	Low sHDI	nat-average	0.3	0.683	0.404	-0.03199999999999997	0.24700000000000005	-0.136
1997-0317-USA	Very high sHDI	worse-off	0.839114	0.8384560000000001	0.8979250000000001	0.039798	-0.019670999999999994	-0.019013000000000058
1997-0318-USA	Very high sHDI	nat-average	0.8672549999999999	0.8845209999999999	0.927173	0.03422400000000003	-0.008428000000000102	-0.025694000000000106
1997-0322-AFG	Low sHDI	nat-average	0.168	0.489	0.361	0.05099999999999999	0.179	-0.142
1997-0327-USA	Very high sHDI	nat-average	0.846	0.866	0.926	0.04700000000000004	-0.013000000000000012	-0.03300000000000003
1997-0331-EGY	High sHDI	better-off	0.668	0.809	0.703	-0.02200000000000002	0.08400000000000007	-0.05699999999999994
1997-0332-USA	Very high sHDI	nat-average	0.8622397602397605	0.8565364635364636	0.9076643356643358	0.032627372627372586	-0.01850049950049959	-0.012797202797202756
1997-0333-USA	Very high sHDI	nat-average	0.8807827827827829	0.8678748748748748	0.9231661661661662	0.03303903903903893	-0.02225225225225247	-0.00934434434434439
1997-0335-ROU	Medium sHDI	nat-average	0.604	0.761	0.686	0.0050000000000000044	0.07999999999999996	-0.07700000000000007
1997-0337-IND	Low sHDI	better-off	0.365	0.6579999999999999	0.528	0.026000000000000023	0.15599999999999992	-0.137
1997-0338-PAK	Low sHDI	nat-average	0.223	0.61	0.513	0.10100000000000003	0.198	-0.18899999999999997
1997-0340-GBR	Very high sHDI	nat-average	0.775	0.859	0.868	0.03500000000000003	0.026000000000000023	-0.05799999999999994
1997-0341-USA	Very high sHDI	nat-average	0.8846330000000001	0.87205	0.920997	0.028734000000000037	-0.020212999999999925	-0.007629999999999804
1997-0342-CHN	Low sHDI	worse-off	0.358355	0.70097	0.42703	-0.04828499999999997	0.225655	-0.11696000000000001
1997-0343-CHN	Medium sHDI	better-off	0.595	0.846	0.651	-0.038999999999999924	0.15600000000000003	-0.09499999999999997
1997-0345-CHN	Low sHDI	worse-off	0.41933599999999993	0.764312	0.43968	-0.08097599999999999	0.24365599999999998	-0.10132000000000008
1997-0348-IND	Medium sHDI	better-off	0.514	0.719	0.686	0.05300000000000005	0.08599999999999997	-0.119
1997-0349-USA	Very high sHDI	better-off	0.923	0.892	0.934	0.018000000000000016	-0.02400000000000002	0.007000000000000006
1997-0350-GBR	Very high sHDI	nat-average	0.775	0.859	0.868	0.03500000000000003	0.026000000000000023	-0.05799999999999994
1997-0351-USA	Very high sHDI	nat-average	0.880034	0.866756	0.92642	0.035830999999999946	-0.023833000000000104	-0.010555000000000092
1997-0353-BGD	Low sHDI	worse-off	0.301	0.636	0.387	-0.032999999999999974	0.21600000000000003	-0.119
1997-0354-CHN	Low sHDI	nat-average	0.44500000000000006	0.76	0.4489999999999999	-0.08500000000000013	0.22599999999999998	-0.08899999999999997
1997-0356-AFG	Low sHDI	nat-average	0.183	0.58	0.357	0.020999999999999963	0.24399999999999994	-0.15300000000000002
1997-0357-IND	Low sHDI	better-off	0.39821	0.7000629999999999	0.48684	-0.026579999999999993	0.1866429999999999	-0.11520999999999998
1997-0358-VNM	Medium sHDI	nat-average	0.456	0.808	0.471	-0.08700000000000008	0.25	-0.10200000000000004
1997-0360-USA	Very high sHDI	nat-average	0.874326	0.8773120000000001	0.901142	0.01683000000000001	-0.006999999999999895	-0.00998599999999994
1997-0526-ECU	Medium sHDI	nat-average	0.586	0.795	0.6560000000000001	-0.017999999999999905	0.121	-0.08800000000000008
1997-0530-PER	Medium sHDI	nat-average	0.569459	0.762307	0.6185790000000001	-0.026356999999999964	0.11737099999999989	-0.07547700000000002
1997-0555-GRC	High sHDI	nat-average	0.6593506493506494	0.8953056943056944	0.8646043956043956	0.06559940059940061	0.0963006993006994	-0.13965434565434565
1997-0558-CHN	Medium sHDI	nat-average	0.4218611388611389	0.7880659340659341	0.5033636363636363	-0.04698101898101903	0.23772127872127868	-0.12848351648351647
1997-0559-MYS	Medium sHDI	nat-average	0.553	0.804	0.762	0.06500000000000006	0.1070000000000001	-0.1439999999999999
1997-0561-IRN	Medium sHDI	nat-average	0.5221300000000001	0.724726	0.689074	0.050223999999999935	0.08587599999999995	-0.11671999999999993
1997-0562-CHN	Low sHDI	worse-off	0.353	0.689	0.439	-0.035999999999999976	0.21399999999999997	-0.122
1997-0563-IRN	Medium sHDI	worse-off	0.531	0.713	0.673	0.039000000000000035	0.07899999999999996	-0.10299999999999998
1997-0564-RUS	Medium sHDI	nat-average	0.666	0.682	0.725	0.03400000000000003	-0.008999999999999897	-0.02499999999999991
1997-0566-BOL	Medium sHDI	nat-average	0.6537930000000001	0.624041	0.588765	-0.03281999999999996	0.0024560000000000137	0.032208000000000125
1997-0567-PHL	Medium sHDI	worse-off	0.537	0.691	0.567	-0.028000000000000025	0.09599999999999997	-0.05799999999999994
1997-0569-COL	Medium sHDI	nat-average	0.568	0.777	0.653	-0.007000000000000006	0.11699999999999999	-0.09200000000000008
1997-0571-USA	Very high sHDI	nat-average	0.887309	0.874728	0.926356	0.030464999999999964	-0.021163000000000043	-0.008581999999999979
1997-0572-BGR	High sHDI	better-off	0.682	0.7890000000000001	0.757	0.016000000000000014	0.048000000000000154	-0.05899999999999994
1997-9244-IDN	Medium sHDI	nat-average	0.507	0.659	0.614	0.02400000000000002	0.06900000000000006	-0.08299999999999996
1997-9525-VNM	Medium sHDI	nat-average	0.4518918918918918	0.8042342342342342	0.47157057057057056	-0.08403303303303306	0.24863063063063062	-0.10371171171171184
1997-9557-CHN	Medium sHDI	nat-average	0.404	0.812	0.528	-0.030000000000000027	0.254	-0.15400000000000003
1998-0001-MEX	Medium sHDI	nat-average	0.544	0.823	0.762	0.06400000000000006	0.125	-0.15399999999999991
1998-0002-BGD	Low sHDI	better-off	0.385	0.756	0.465	-0.04799999999999999	0.243	-0.128
1998-0003-CAN	Very high sHDI	nat-average	0.865	0.907	0.899	0.009000000000000008	0.017000000000000015	-0.025000000000000022
1998-0004-JPN	Very high sHDI	better-off	0.845	0.934	0.925	0.02400000000000002	0.03300000000000003	-0.05600000000000005
1998-0007-GBR	Very high sHDI	nat-average	0.757	0.871	0.842	0.020000000000000018	0.049000000000000044	-0.06499999999999995
1998-0008-USA	Very high sHDI	worse-off	0.843	0.835	0.889	0.03400000000000003	-0.020000000000000018	-0.01200000000000001
1998-0011-AUS	Very high sHDI	nat-average	0.871	0.906	0.874	-0.009000000000000008	0.02300000000000002	-0.01200000000000001
1998-0014-PER	Medium sHDI	better-off	0.669	0.769	0.641	-0.04999999999999993	0.07800000000000007	-0.02199999999999991
1998-0016-USA	Very high sHDI	nat-average	0.894	0.883	0.897	0.006000000000000005	-0.008000000000000007	0.0030000000000000027
1998-0018-MWI	Low sHDI	nat-average	0.405909	0.35870199999999997	0.354448	-0.017379000000000033	-0.013125000000000053	0.034082
1998-0019-MOZ	Low sHDI	nat-average	0.196	0.467	0.239	-0.041000000000000036	0.187	-0.08400000000000002
1998-0022-AUS	Very high sHDI	worse-off	0.873	0.813	0.896	0.03600000000000003	-0.04700000000000004	0.013000000000000012
1998-0023-GRC	High sHDI	nat-average	0.582	0.937	0.872	0.09199999999999997	0.15700000000000003	-0.19800000000000006
1998-0024-USA	Very high sHDI	nat-average	0.877	0.88	0.91	0.02100000000000002	-0.009000000000000008	-0.01200000000000001
1998-0025-USA	Very high sHDI	nat-average	0.868	0.89	0.934	0.03700000000000003	-0.007000000000000006	-0.029000000000000026
1998-0029-ARG	High sHDI	nat-average	0.684	0.823	0.792	0.028000000000000025	0.05899999999999994	-0.07999999999999996
1998-0030-BOL	Medium sHDI	nat-average	0.695	0.619	0.609	-0.031000000000000028	-0.02100000000000002	0.05499999999999994
1998-0031-USA	Very high sHDI	nat-average	0.847389	0.8611979999999999	0.932926	0.053148000000000084	-0.01858000000000004	-0.032389
1998-0039-PER	Medium sHDI	better-off	0.669	0.769	0.641	-0.04999999999999993	0.07800000000000007	-0.02199999999999991
1998-0040-URY	High sHDI	worse-off	0.5767200000000001	0.8390000000000001	0.7347110000000001	0.025912999999999964	0.13020199999999993	-0.13207800000000003
1998-0048-PAK	Low sHDI	nat-average	0.203	0.699	0.477	0.069	0.291	-0.20499999999999996
1998-0052-YEM	Low sHDI	worse-off	0.2054464751958225	0.6057859007832898	0.47595300261096607	0.08655874673629249	0.21639164490861618	-0.1839477806788511
1998-0053-ZMB	Low sHDI	worse-off	0.38	0.37	0.381	0.0040000000000000036	-0.007000000000000006	0.0030000000000000027
1998-0054-AFG	Low sHDI	worse-off	0.078	0.5580000000000002	0.36000000000000004	0.11000000000000004	0.30800000000000016	-0.172
1998-0055-MEX	High sHDI	better-off	0.577	0.852	0.8	0.06700000000000006	0.119	-0.15600000000000003
1998-0056-TJK	Low sHDI	nat-average	0.585	0.633	0.393	-0.133	0.10699999999999998	0.05899999999999994
1998-0057-IDN	Medium sHDI	nat-average	0.456	0.713	0.583	0.009000000000000008	0.139	-0.11799999999999994
1998-0061-IND	Medium sHDI	better-off	0.449	0.744	0.533	-0.029000000000000026	0.18199999999999994	-0.11300000000000004
1998-0064-PAK	Low sHDI	nat-average	0.229093	0.617545	0.512702	0.09555799999999998	0.200401	-0.18805100000000002
1998-0066-USA	Very high sHDI	nat-average	0.8584080000000001	0.840778	0.917248	0.04619799999999996	-0.030271999999999966	-0.012641999999999931
1998-0067-USA	Very high sHDI	nat-average	0.8674335664335663	0.8605474525474525	0.9177772227772226	0.036437562437562465	-0.020792207792207695	-0.013906093906093875
1998-0070-BRA	Medium sHDI	better-off	0.5631087824351296	0.8114001996007983	0.7437754491017963	0.045643712574850226	0.1132684630738523	-0.13502295409181642
1998-0075-KOR	High sHDI	nat-average	0.735	0.875	0.762	-0.026000000000000023	0.08699999999999997	-0.05300000000000005
1998-0080-ARG	High sHDI	nat-average	0.66276	0.823	0.7904140000000001	0.03497000000000006	0.06755599999999995	-0.09268399999999999
1998-0085-IRN	Medium sHDI	nat-average	0.5877552447552448	0.7358041958041958	0.6975104895104896	0.02715684315684319	0.0654505494505494	-0.0825984015984016
1998-0088-PHL	Medium sHDI	nat-average	0.5630719999999999	0.763664	0.5853999999999999	-0.045680000000000165	0.13258399999999992	-0.06800800000000018
1998-0091-CAN	Very high sHDI	nat-average	0.821809	0.8939170000000001	0.8591409999999999	0.001638999999999946	0.036415000000000086	-0.035692999999999975
1998-0092-USA	Very high sHDI	nat-average	0.8891389999999999	0.875577	0.934047	0.03439700000000012	-0.02407299999999979	-0.010510999999999937
1998-0096-TZA	Low sHDI	nat-average	0.271	0.564	0.384	-0.0050000000000000044	0.17499999999999993	-0.118
1998-0097-USA	Very high sHDI	nat-average	0.86387099999999994	0.8470639999999999	0.919333	0.04364199999999996	-0.02862700000000007	-0.011820000000000053
1998-0106-IND	Low sHDI	nat-average	0.34003203203203203	0.6598578578578578	0.4677517517517517	-0.003829829829829823	0.18827627627627624	-0.1315495495495495
1998-0111-TJK	Low sHDI	nat-average	0.6058003992015967	0.6299461077844312	0.3962574850299401	-0.13649500998003977	0.09719361277445127	0.07304790419161677
1998-0112-TZA	Low sHDI	better-off	0.4179999999999999	0.512	0.497	0.023000000000000076	0.03800000000000009	-0.055999999999999994
1998-0115-CHN	Medium sHDI	nat-average	0.455252	0.7760579999999999	0.479094	-0.07391800000000004	0.22304599999999986	-0.09776000000000007
1998-0119-ITA	High sHDI	worse-off	0.677	0.887	0.844	0.04699999999999993	0.08999999999999997	-0.12
1998-0121-RUS	High sHDI	nat-average	0.718	0.721	0.733	0.009000000000000008	-0.0030000000000000027	-0.006000000000000005
1998-0124-MEX	Medium sHDI	worse-off	0.477904	0.7824530000000002	0.7437860000000001	0.09136299999999997	0.1300300000000001	-0.1745190000000001
1998-0157-IRN	Medium sHDI	better-off	0.588765	0.800566	0.6906749999999999	0.0029009999999999314	0.112792	-0.09900900000000001
1998-0159-VNM	Medium sHDI	nat-average	0.472	0.811	0.478	-0.08999999999999997	0.2430000000000001	-0.09599999999999997
1998-0164-BGD	Low sHDI	better-off	0.388783	0.6702130000000001	0.464191	-0.029556000000000082	0.17646599999999996	-0.10496400000000011
1998-0166-RUS	High sHDI	nat-average	0.7121439999999999	0.7272719999999999	0.710432	-0.006183999999999967	0.010655999999999999	-0.0044720000000000315
1998-0167-TUR	Medium sHDI	better-off	0.48304900000000006	0.7919280000000001	0.7819810000000001	0.11322500000000013	0.12317200000000006	-0.18570699999999996
1998-0168-USA	Very high sHDI	nat-average	0.900162	0.8944920000000001	0.9253	0.018438999999999983	-0.012368999999999963	-0.0066990000000000105
1998-0178-IND	Low sHDI	nat-average	0.36	0.673	0.42	-0.04700000000000004	0.20600000000000002	-0.10700000000000004
1998-0183-IND	Low sHDI	better-off	0.36468263473053875	0.6595429141716564	0.5280638722554889	0.025230538922155765	0.15670958083832331	-0.1381506986027944
1998-0185-USA	Very high sHDI	nat-average	0.877	0.88	0.91	0.02100000000000002	-0.009000000000000008	-0.01200000000000001
1998-0189-TUR	Medium sHDI	worse-off	0.313	0.778	0.717	0.15799999999999992	0.21899999999999997	-0.24600000000000005
1998-0192-AUS	Very high sHDI	nat-average	0.88	0.914	0.886	-0.007000000000000006	0.02100000000000002	-0.013000000000000012
1998-0193-ROU	Medium sHDI	nat-average	0.6094370000000001	0.7696930000000001	0.6936170000000002	0.005837000000000092	0.08191300000000001	-0.07834299999999994
1998-0194-RUS	High sHDI	better-off	0.75	0.728	0.733	-0.0040000000000000036	-0.009000000000000008	0.013000000000000012
1998-0198-TJK	Low sHDI	nat-average	0.585	0.633	0.393	-0.133	0.10699999999999998	0.05899999999999994
1998-0203-BGD	Low sHDI	worse-off	0.3020849150849151	0.6633826173826173	0.4191888111888112	-0.01858041958041956	0.22561338661338654	-0.13568431568431566
1998-0204-ITA	High sHDI	worse-off	0.676	0.908	0.826	0.027999999999999914	0.10999999999999999	-0.122
1998-0211-NZL	Very high sHDI	worse-off	0.8469319999999998	0.884674	0.803692	-0.04061999999999999	0.04036200000000001	0.0026199999999998447
1998-0213-KGZ	Medium sHDI	nat-average	0.597395	0.7275950000000001	0.479	-0.11346400000000001	0.1351310000000001	0.004931000000000019
1998-0221-NPL	Low sHDI	nat-average	0.3312852852852852	0.6512232232232233	0.4518448448448448	-0.008113113113113135	0.19126526526526544	-0.12867267267267268
1998-0222-MLI	Low sHDI	better-off	0.214	0.452	0.422	0.07800000000000001	0.10800000000000004	-0.12999999999999998
1998-0224-SVK	High sHDI	nat-average	0.679	0.804	0.725	-0.009000000000000008	0.07000000000000006	-0.05499999999999994
1998-0225-POL	High sHDI	nat-average	0.764	0.811	0.769	-0.01200000000000001	0.030000000000000027	-0.017000000000000015
1998-0227-AUS	Very high sHDI	nat-average	0.88	0.907	0.899	0.0040000000000000036	0.01200000000000001	-0.015000000000000013
1998-0228-USA	Very high sHDI	nat-average	0.873	0.86	0.951	0.05699999999999994	-0.03400000000000003	-0.02100000000000002
1998-0230-GRC	Very high sHDI	nat-average	0.6798400000000001	0.894604	0.852422	0.049137999999999904	0.09131999999999985	-0.123444
1998-0231-ESP	Very high sHDI	nat-average	0.68	0.913	0.9	0.07600000000000007	0.08900000000000008	-0.1439999999999999
1998-0240-UGA	Low sHDI	worse-off	0.274	0.39	0.34	0.008000000000000007	0.057999999999999996	-0.057999999999999996
1998-0242-BRA	Medium sHDI	worse-off	0.533	0.712	0.651	0.02400000000000002	0.08499999999999996	-0.09399999999999997
1998-0248-JPN	Very high sHDI	nat-average	0.8070270270270269	0.932058058058058	0.9074864864864866	0.026890890890890917	0.05146246246246233	-0.07356856856856875
1998-0251-SDN	Low sHDI	nat-average	0.203868	0.450024	0.542614	0.17650700000000002	0.08391699999999996	-0.16223900000000002
1998-0253-IND	Low sHDI	worse-off	0.288	0.626	0.408	-0.01100000000000001	0.20700000000000002	-0.131
1998-0254-JPN	Very high sHDI	nat-average	0.772	0.934	0.902	0.03600000000000003	0.06800000000000006	-0.09399999999999997
1998-0255-TUR	Medium sHDI	nat-average	0.468	0.7729999999999999	0.736	0.09199999999999997	0.1289999999999999	-0.176
1998-0256-USA	Very high sHDI	nat-average	0.892	0.889	0.921	0.020000000000000018	-0.01200000000000001	-0.009000000000000008
1998-0261-AUS	Very high sHDI	nat-average	0.88	0.907	0.899	0.0040000000000000036	0.01200000000000001	-0.015000000000000013
1998-0262-IND	Medium sHDI	better-off	0.555	0.77	0.557	-0.06299999999999994	0.15000000000000002	-0.06499999999999995
1998-0263-YEM	Low sHDI	nat-average	0.242155	0.6280789999999999	0.522092	0.09309099999999998	0.19907799999999992	-0.186846
1998-0277-USA	Very high sHDI	nat-average	0.849	0.868	0.934	0.051000000000000045	-0.015000000000000013	-0.03400000000000003
1998-0278-JPN	Very high sHDI	worse-off	0.729	0.925	0.873	0.03500000000000003	0.08700000000000008	-0.10899999999999999
1998-0281-MEX	High sHDI	better-off	0.57833	0.850271	0.798537	0.0659360000000001	0.11767000000000005	-0.15427099999999994
1998-0282-NPL	Low sHDI	better-off	0.349	0.677	0.442	-0.02899999999999997	0.20600000000000007	-0.122
1998-0286-USA	Very high sHDI	nat-average	0.868	0.89	0.934	0.03700000000000003	-0.007000000000000006	-0.029000000000000026
1998-0289-MEX	Medium sHDI	nat-average	0.500584	0.8104180000000001	0.7558800000000001	0.08216600000000007	0.13670400000000005	-0.17313
1998-0292-BEL	Very high sHDI	nat-average	0.822	0.903	0.917	0.03700000000000003	0.02300000000000002	-0.05800000000000005
1998-0293-NLD	Very high sHDI	nat-average	0.845	0.894	0.928	0.040000000000000036	0.006000000000000005	-0.04300000000000004
1998-0294-MEX	Medium sHDI	worse-off	0.429	0.779	0.73	0.10499999999999998	0.15400000000000003	-0.196
1998-0295-DOM	Medium sHDI	worse-off	0.46900399600399606	0.7191968031968032	0.6321768231768232	0.03478321678321683	0.12180319680319684	-0.12838961038961033
1998-0296-PHL	Medium sHDI	nat-average	0.5426083916083918	0.7540359640359643	0.5691148851148852	-0.045886113886113855	0.13903496503496526	-0.07239260739260722
1998-0297-JPN	Very high sHDI	nat-average	0.752372	0.93300399999999994	0.8771920000000001	0.025992000000000015	0.08180399999999988	-0.09882800000000003
1998-0300-RUS	High sHDI	nat-average	0.733	0.682	0.764	0.038000000000000034	-0.04399999999999993	0.007000000000000006
1998-0302-KOR	High sHDI	worse-off	0.624	0.845	0.776	0.03400000000000003	0.10299999999999998	-0.118
1998-0304-USA	Very high sHDI	nat-average	0.904	0.882	0.917	0.016000000000000014	-0.019000000000000017	0.0030000000000000027
1998-0306-USA	Very high sHDI	nat-average	0.868	0.89	0.934	0.03700000000000003	-0.007000000000000006	-0.029000000000000026
1998-0309-PHL	Medium sHDI	nat-average	0.535	0.761	0.552	-0.05599999999999994	0.15300000000000002	-0.07299999999999995
1998-0311-JPN	Very high sHDI	nat-average	0.785	0.934	0.884	0.019000000000000017	0.06900000000000006	-0.07999999999999996
1998-0313-IND	Low sHDI	better-off	0.415	0.707	0.533	-0.006000000000000005	0.16799999999999993	-0.12400000000000005
1998-0314-PHL	Medium sHDI	worse-off	0.476	0.688	0.529	-0.029000000000000026	0.1299999999999999	-0.08200000000000007
1998-0315-USA	Very high sHDI	nat-average	0.8620129999999999	0.872394	0.936028	0.04643699999999995	-0.017197000000000018	-0.027578000000000102
1998-0316-VNM	Medium sHDI	nat-average	0.472	0.811	0.478	-0.08999999999999997	0.2430000000000001	-0.09599999999999997
1998-0319-USA	Very high sHDI	nat-average	0.868	0.89	0.934	0.03700000000000003	-0.007000000000000006	-0.029000000000000026
1998-0320-IRN	Medium sHDI	nat-average	0.548096	0.725279	0.6747270000000001	0.029996000000000134	0.08054800000000006	-0.09663499999999992
1998-0329-BEN	Low sHDI	worse-off	0.16953700000000002	0.550592	0.446666	0.099833	0.20375899999999997	-0.17729599999999998
1998-0332-BRA	Medium sHDI	nat-average	0.545	0.79	0.735	0.05399999999999994	0.10899999999999999	-0.136
1998-0355-IDN	Medium sHDI	better-off	0.546	0.717	0.675	0.03300000000000003	0.07499999999999996	-0.09599999999999997
1998-0356-NER	Low sHDI	nat-average	0.100081	0.457133	0.355744	0.10589300000000001	0.20728200000000002	-0.14977
1998-0359-UKR	Medium sHDI	nat-average	0.691	0.745	0.62	-0.06300000000000006	0.061999999999999944	0.007999999999999896
1998-0366-USA	Very high sHDI	nat-average	0.904	0.882	0.917	0.016000000000000014	-0.019000000000000017	0.0030000000000000027
1998-0372-MYS	High sHDI	nat-average	0.5972500000000001	0.8030000000000002	0.7643550000000001	0.04911500000000013	0.08776000000000017	-0.11798999999999993
1998-0373-BGD	Low sHDI	nat-average	0.35	0.694	0.438	-0.035999999999999976	0.21999999999999997	-0.124
1998-0374-VNM	Medium sHDI	nat-average	0.4626783216783217	0.8042797202797205	0.4782167832167832	-0.08436363636363642	0.2416993006993009	-0.09990209790209792
1998-0379-IND	Low sHDI	nat-average	0.361	0.695	0.462	-0.025999999999999968	0.20699999999999996	-0.127
1998-0380-HTI	Low sHDI	better-off	0.391574	0.5790660000000001	0.5550330000000001	0.0552450000000001	0.07927800000000007	-0.10821400000000003
1998-0380-USA	Very high sHDI	nat-average	0.8604145854145853	0.8582467532467531	0.9055814185814184	0.031140859140859067	-0.01619380619380617	-0.014025974025974053
1998-0381-CUB	Medium sHDI	nat-average	0.641	0.855	0.551	-0.12	0.18399999999999994	-0.030000000000000027
1998-0392-IND	Low sHDI	nat-average	0.34871671671671667	0.6455815815815814	0.45099599599599594	-0.014898898898898838	0.17968668668668664	-0.1171781781781781
1998-0395-BGR	High sHDI	better-off	0.695	0.791	0.766	0.017000000000000015	0.04200000000000004	-0.05400000000000005
1998-0397-COG	Low sHDI	nat-average	0.442	0.471	0.508	0.03500000000000003	-0.0020000000000000018	-0.030999999999999972
1998-0404-PHL	Medium sHDI	nat-average	0.539044	0.751633	0.5672389999999999	-0.045030000000000014	0.13936400000000004	-0.07322499999999998
1998-0408-ROU	High sHDI	better-off	0.682442	0.789104	0.808216	0.05105599999999999	0.03194399999999997	-0.07471800000000006
1998-0409-TGO	Low sHDI	worse-off	0.2875645645645646	0.5068168168168169	0.41307807807807806	0.024795795795795772	0.11853453453453461	-0.1007177177177177
1998-0413-ZAF	Medium sHDI	worse-off	0.603	0.562	0.607	0.017000000000000015	-0.027999999999999914	0.013000000000000012
1998-0434-VNM	Medium sHDI	nat-average	0.4478678678678678	0.8051141141141142	0.4709369369369369	-0.0826426426426426	0.25153453453453467	-0.10571171171171168
1998-0436-FRA	Very high sHDI	nat-average	0.728719	0.904353	0.8797059999999999	0.04590199999999989	0.07054899999999997	-0.10508499999999998
1998-0437-AFG	Low sHDI	better-off	0.282	0.525	0.407	0.014999999999999958	0.133	-0.11000000000000004
1998-0439-IND	Low sHDI	better-off	0.408	0.68	0.559	0.02200000000000002	0.14300000000000002	-0.12900000000000006
1998-0441-GBR	Very high sHDI	nat-average	0.77639	0.88826	0.870212	0.026680000000000037	0.0447280000000001	-0.06714199999999992
1998-0442-ZAF	High sHDI	better-off	0.632	0.73	0.825	0.09999999999999998	0.0050000000000000044	-0.09299999999999997
1998-0443-KEN	Low sHDI	worse-off	0.394	0.413	0.481	0.05299999999999999	-0.015000000000000013	-0.033999999999999975
1998-0444-CHN	Low sHDI	nat-average	0.4400349999999999	0.774415	0.456865	-0.08109499999999997	0.23645499999999997	-0.0979250000000001
1998-0445-CHN	Low sHDI	nat-average	0.44845	0.7618069999999999	0.451918	-0.08414000000000005	0.22574899999999987	-0.08760800000000002
1998-0448-MEX	Medium sHDI	worse-off	0.429	0.779	0.73	0.10499999999999998	0.15400000000000003	-0.196
1998-0449-IND	Low sHDI	better-off	0.399268	0.691952	0.533684	0.005286000000000013	0.16355399999999998	-0.12913000000000002
1998-0450-IND	Medium sHDI	better-off	0.493	0.785	0.605	-0.01100000000000001	0.16900000000000004	-0.123
1998-0451-GBR	Very high sHDI	nat-average	0.757	0.871	0.842	0.020000000000000018	0.049000000000000044	-0.06499999999999995
1998-0453-MEX	High sHDI	nat-average	0.535	0.835	0.795	0.08700000000000008	0.127	-0.17299999999999993
1998-0455-IND	Low sHDI	worse-off	0.31702702702702706	0.605061061061061	0.4404564564564565	0.002060060060059987	0.16666466466466445	-0.12136936936936943
1998-0600-USA	Very high sHDI	nat-average	0.8644604604604604	0.8566956956956956	0.9249179179179176	0.04342742742742722	-0.02479479479479474	-0.017030030030029897
1998-0601-DEU	Very high sHDI	nat-average	0.8424879999999999	0.89511	0.925848	0.03883200000000009	0.008094000000000046	-0.04452800000000001
1998-0605-USA	Very high sHDI	nat-average	0.8843206793206795	0.8692287712287714	0.929914085914086	0.035471528471528346	-0.025213786213786227	-0.010121878121878147
1998-0606-USA	Very high sHDI	nat-average	0.883997	0.869842	0.928128	0.034230000000000094	-0.024055999999999855	-0.009900999999999827
1998-0608-RUS	Medium sHDI	nat-average	0.707	0.734	0.649	-0.04699999999999993	0.038000000000000034	0.01100000000000001
1998-0610-USA	Very high sHDI	nat-average	0.8685940000000001	0.856314	0.925122	0.04245999999999994	-0.026348000000000038	-0.01406799999999997
1998-0611-USA	Very high sHDI	nat-average	0.847389	0.8611979999999999	0.932926	0.053148000000000084	-0.01858000000000004	-0.032389
1999-0002-IDN	Medium sHDI	nat-average	0.471691	0.6910470000000001	0.604395	0.02229199999999998	0.10894400000000004	-0.11041200000000001
1999-0003-MYS	High sHDI	nat-average	0.59532	0.804	0.764264	0.048523000000000094	0.08825900000000009	-0.120421
1999-0007-IDN	Medium sHDI	better-off	0.507	0.781	0.657	0.019000000000000017	0.14300000000000002	-0.131
1999-0009-CAN	Very high sHDI	nat-average	0.868	0.911	0.906	0.01100000000000001	0.016000000000000014	-0.027000000000000024
1999-0013-CHL	High sHDI	better-off	0.719	0.865	0.774	-0.009000000000000008	0.08199999999999996	-0.06400000000000006
1999-0015-ZAF	Medium sHDI	worse-off	0.577035	0.560985	0.642148	0.050158000000000036	-0.03100500000000006	-0.014955000000000052
1999-0021-FRA	Very high sHDI	nat-average	0.723	0.906	0.893	0.05600000000000005	0.06900000000000006	-0.11399999999999999
1999-0036-TJK	Medium sHDI	nat-average	0.623	0.676	0.424	-0.13899999999999996	0.1130000000000001	0.06000000000000005
1999-0050-AUT	Very high sHDI	nat-average	0.8	0.911	0.925	0.04800000000000004	0.03400000000000003	-0.07699999999999996
1999-0052-FRA	Very high sHDI	nat-average	0.737	0.914	0.905	0.05700000000000005	0.06600000000000006	-0.11099999999999999
1999-0053-PHL	Medium sHDI	nat-average	0.5439560000000001	0.732214	0.561016	-0.045468000000000064	0.12573	-0.06252799999999992
1999-0066-IRN	Medium sHDI	nat-average	0.5973849999999999	0.7347929999999999	0.693123	0.021267000000000036	0.06293699999999991	-0.07447100000000006
1999-0068-RUS	High sHDI	nat-average	0.747	0.669	0.77	0.04300000000000004	-0.05799999999999994	0.020000000000000018
1999-0071-MOZ	Low sHDI	nat-average	0.190656	0.448855	0.263147	-0.01899099999999998	0.166717	-0.09148200000000001
1999-0081-THA	Medium sHDI	nat-average	0.4660000000000001	0.802	0.6720000000000002	0.04100000000000015	0.17100000000000004	-0.16499999999999992
1999-0088-USA	Very high sHDI	nat-average	0.849264	0.8606579999999999	0.91692	0.04177200000000003	-0.014490000000000003	-0.025883999999999907
1999-0090-PAK	Low sHDI	nat-average	0.232	0.626	0.515	0.09300000000000003	0.20400000000000001	-0.18999999999999997
1999-0091-GBR	Very high sHDI	nat-average	0.801	0.9	0.907	0.039000000000000035	0.03200000000000003	-0.06699999999999995
1999-0092-AUS	Very high sHDI	nat-average	0.876	0.919	0.897	0	0.02200000000000002	-0.02100000000000002
1999-0094-USA	Very high sHDI	nat-average	0.883	0.888	0.924	0.026000000000000023	-0.010000000000000009	-0.015000000000000013
1999-0103-CHN	Low sHDI	worse-off	0.3976	0.73244	0.4258	-0.07179999999999997	0.23484	-0.09999999999999998
1999-0104-AUS	Very high sHDI	nat-average	0.879	0.91	0.904	0.006000000000000005	0.01200000000000001	-0.019000000000000017
1999-0105-BGD	Low sHDI	nat-average	0.327	0.765	0.413	-0.055999999999999994	0.29600000000000004	-0.14199999999999996
1999-0106-COL	Medium sHDI	worse-off	0.4923816183816185	0.7830000000000003	0.596819180819181	-0.015947052947052898	0.1702337662337664	-0.12038461538461537
1999-0107-USA	Very high sHDI	nat-average	0.86637	0.86771	0.933125	0.04467899999999991	-0.020736000000000088	-0.022076000000000096
1999-0108-USA	Very high sHDI	nat-average	0.82917	0.856951	0.928885	0.05798900000000007	-0.013944999999999874	-0.04172599999999993
1999-0109-USA	Very high sHDI	nat-average	0.851	0.844	0.939	0.061999999999999944	-0.03300000000000003	-0.026000000000000023
1999-0112-USA	Very high sHDI	nat-average	0.86	0.88	0.914	0.030000000000000027	-0.0040000000000000036	-0.02400000000000002
1999-0115-BGD	Low sHDI	nat-average	0.327	0.765	0.413	-0.055999999999999994	0.29600000000000004	-0.14199999999999996
1999-0118-CHN	Low sHDI	nat-average	0.463782	0.7647459999999999	0.459994	-0.08618000000000003	0.21857199999999988	-0.08239200000000002
1999-0120-BOL	Medium sHDI	better-off	0.6658801198801199	0.6974595404595405	0.6501038961038962	-0.02097102897102887	0.02638461538461545	-0.0051948051948051965
1999-0121-IND	Medium sHDI	better-off	0.544	0.771	0.567	-0.05300000000000005	0.15100000000000002	-0.07599999999999996
1999-0124-VEN	Medium sHDI	nat-average	0.495	0.796	0.742	0.07799999999999996	0.132	-0.16900000000000004
1999-0125-IND	Low sHDI	nat-average	0.33962400000000004	0.628698	0.46755	0.003881999999999941	0.1650299999999999	-0.12404400000000004
1999-0126-PNG	Low sHDI	nat-average	0.260826	0.628915	0.495629	0.06291099999999988	0.1961969999999999	-0.1718920000000001
1999-0129-CHN	Medium sHDI	nat-average	0.462	0.781	0.481	-0.07700000000000007	0.22299999999999998	-0.09600000000000003
1999-0130-CHN	Medium sHDI	nat-average	0.473	0.806	0.503	-0.07399999999999995	0.2290000000000001	-0.10399999999999998
1999-0172-PHL	Medium sHDI	worse-off	0.5024	0.710048	0.5332680000000001	-0.04226799999999997	0.13451199999999996	-0.07313600000000009
1999-0175-BGR	Medium sHDI	worse-off	0.632	0.8	0.639	-0.04700000000000004	0.11399999999999999	-0.05400000000000005
1999-0176-CHN	Medium sHDI	better-off	0.519	0.817	0.573	-0.051000000000000045	0.19299999999999995	-0.10499999999999998
1999-0177-IND	Low sHDI	better-off	0.373	0.669	0.546	0.031000000000000028	0.15400000000000003	-0.14200000000000002
1999-0178-PAK	Low sHDI	nat-average	0.2378981018981019	0.625064935064935	0.516942057942058	0.09166933066933075	0.1997922077922077	-0.1873746253746254
1999-0182-DEU	Very high sHDI	nat-average	0.831	0.895	0.932	0.04700000000000004	0.010000000000000009	-0.05400000000000005
1999-0189-BGD	Low sHDI	worse-off	0.289	0.692	0.405	-0.02799999999999997	0.25899999999999995	-0.14400000000000002
1999-0190-BRA	Medium sHDI	worse-off	0.531	0.728	0.627	0.0040000000000000036	0.10499999999999998	-0.09199999999999997
1999-0192-HTI	Low sHDI	better-off	0.44	0.594	0.586	0.050999999999999934	0.05899999999999994	-0.09500000000000003
1999-0193-MEX	High sHDI	nat-average	0.558	0.859	0.749	0.038000000000000034	0.14800000000000002	-0.15299999999999991
1999-0194-MDA	Medium sHDI	nat-average	0.572	0.699	0.557	-0.04899999999999993	0.09299999999999997	-0.03400000000000003
1999-0197-CHN	Low sHDI	worse-off	0.422	0.781	0.454	-0.07700000000000001	0.25	-0.10900000000000004
1999-0202-FRA	Very high sHDI	better-off	0.762	0.917	0.97	0.09199999999999997	0.039000000000000035	-0.11599999999999999
1999-0203-HUN	High sHDI	worse-off	0.687	0.778	0.73	-0.0010000000000000009	0.04700000000000004	-0.04399999999999993
1999-0213-IND	Low sHDI	nat-average	0.368242	0.689367	0.480631	-0.014467000000000008	0.19426899999999997	-0.12685599999999997
1999-0225-BGD	Low sHDI	nat-average	0.32335200000000003	0.700257	0.428343	-0.030368000000000006	0.24154600000000004	-0.13535899999999995
1999-0229-TJK	Low sHDI	nat-average	0.6007892107892109	0.6600039960039961	0.3965314685314686	-0.1431048951048952	0.12036763236763226	0.06115284715284708
1999-0233-SVK	High sHDI	nat-average	0.689	0.811	0.723	-0.016000000000000014	0.07200000000000006	-0.050000000000000044
1999-0235-IRN	Medium sHDI	nat-average	0.595	0.739909090909091	0.6875214785214786	0.016589410589410658	0.06897702297702302	-0.07593206793206797
1999-0240-SCG	Medium sHDI	nat-average	0.6338761238761239	0.766	0.6740459540459542	-0.01473326673326647	0.0772207792207793	-0.054903096903096804
1999-0241-MEX	High sHDI	better-off	0.59402	0.8666959999999999	0.799001	0.055867	0.12356199999999995	-0.14911399999999997
1999-0243-JPN	Very high sHDI	nat-average	0.7671700000000001	0.931896	0.861806	0.011129999999999973	0.08121999999999996	-0.08350599999999986
1999-0244-VNM	Medium sHDI	better-off	0.48732	0.825984	0.530995	-0.06690200000000002	0.22808700000000004	-0.11057700000000004
1999-0247-KOR	Very high sHDI	better-off	0.831925	0.87575	0.8111999999999999	-0.027425000000000144	0.037124999999999964	-0.006700000000000039
1999-0253-PHL	Medium sHDI	nat-average	0.548564	0.774838	0.5747340000000001	-0.05010799999999993	0.14999600000000002	-0.07627799999999996
1999-0259-KHM	Low sHDI	nat-average	0.30127600000000004	0.5705250000000002	0.3803480000000001	-0.022410999999999903	0.1677660000000002	-0.10148299999999993
1999-0262-PAK	Low sHDI	nat-average	0.237	0.627	0.504	0.08300000000000002	0.20600000000000002	-0.184
1999-0263-CHE	Very high sHDI	nat-average	0.789	0.925	0.966	0.07599999999999996	0.03500000000000003	-0.10099999999999998
1999-0266-USA	Very high sHDI	nat-average	0.897	0.899	0.915	0.01100000000000001	-0.0050000000000000044	-0.007000000000000006
1999-0269-THA	Medium sHDI	nat-average	0.473352	0.812352	0.671526	0.03440999999999994	0.17523599999999995	-0.16376400000000002
1999-0273-BOL	Medium sHDI	better-off	0.6545380000000001	0.698402	0.6154080000000001	-0.03990400000000005	0.04308999999999985	-7.740000000000524e-4
1999-0274-RUS	High sHDI	better-off	0.764	0.71	0.758	0.015000000000000013	-0.03300000000000003	0.02100000000000002
1999-0275-IRN	Medium sHDI	better-off	0.6	0.798	0.697	0.0030000000000000027	0.10400000000000009	-0.09399999999999997
1999-0276-IRN	Medium sHDI	better-off	0.6158558558558559	0.7857387387387388	0.6957837837837837	5.22522522522495e-4	0.09047747747747759	-0.0794054054054053
1999-0282-VEN	Medium sHDI	nat-average	0.5246736736736737	0.8071421421421421	0.776025025025025	0.08649549549549551	0.11761261261261258	-0.16485585585585583
1999-0283-BEL	Very high sHDI	worse-off	0.797	0.859	0.854	0.018000000000000016	0.02300000000000002	-0.038999999999999924
1999-0285-MEX	High sHDI	nat-average	0.5573616383616383	0.8156703296703297	0.775905094905095	0.06967432567432563	0.10943956043956038	-0.148869130869131
1999-0286-GMB	Low sHDI	worse-off	0.17271399999999998	0.505208	0.401454	0.07473999999999997	0.17849399999999999	-0.15400000000000003
1999-0292-SEN	Low sHDI	worse-off	0.16	0.499	0.394	0.07800000000000001	0.183	-0.156
1999-0293-NER	Low sHDI	better-off	0.210944	0.465	0.399296	0.06425999999999998	0.12996400000000002	-0.12409200000000001
1999-0294-CMR	Low sHDI	worse-off	0.208717	0.46756	0.464449	0.11018099999999997	0.11329199999999995	-0.145551
1999-0297-USA	Very high sHDI	nat-average	0.849	0.891	0.942	0.04899999999999993	-0.0020000000000000018	-0.04400000000000004
1999-0299-RUS	High sHDI	nat-average	0.747	0.669	0.77	0.04300000000000004	-0.05799999999999994	0.020000000000000018
1999-0301-CHN	Medium sHDI	better-off	0.45692	0.8332959999999999	0.5941599999999999	-0.014880000000000115	0.2242559999999999	-0.15212000000000003
1999-0315-GHA	Low sHDI	worse-off	0.31017100000000003	0.551368	0.458684	0.035904999999999965	0.12858899999999995	-0.11260799999999999
1999-0316-SDN	Low sHDI	better-off	0.356	0.621	0.618	0.10299999999999998	0.10599999999999998	-0.15900000000000003
1999-0324-HND	Medium sHDI	nat-average	0.42803	0.749105	0.569381	0.0049799999999999844	0.18470399999999998	-0.13637100000000002
1999-0326-JPN	Very high sHDI	nat-average	0.767066	0.932026	0.861819	0.011156000000000055	0.08136300000000007	-0.08359699999999992
1999-0327-USA	Very high sHDI	nat-average	0.8687372627372627	0.8726853146853146	0.93514985014985	0.04356843156843149	-0.018896103896103855	-0.022844155844155778
1999-0328-MEX	Medium sHDI	nat-average	0.515916	0.8259939999999999	0.78602	0.09178400000000009	0.13175799999999993	-0.17831999999999992
1999-0338-CAN	Very high sHDI	nat-average	0.836	0.901	0.874	0.0040000000000000036	0.031000000000000028	-0.03400000000000003
1999-0342-IDN	Medium sHDI	nat-average	0.476234	0.716158	0.58141	-0.0015500000000000513	0.13319799999999993	-0.10672600000000004
1999-0345-MLI	Low sHDI	worse-off	0.113	0.462	0.424	0.14299999999999996	0.181	-0.16800000000000004
1999-0348-MRT	Low sHDI	nat-average	0.26736899999999997	0.6459090000000001	0.5849179999999999	0.12357399999999996	0.1845650000000001	-0.193975
1999-0349-SLV	Medium sHDI	better-off	0.53	0.766	0.681	0.029000000000000026	0.11399999999999999	-0.122
1999-0353-THA	Medium sHDI	nat-average	0.4670000000000001	0.799	0.686	0.051000000000000045	0.16400000000000003	-0.16799999999999993
1999-0355-CHN	Medium sHDI	nat-average	0.472	0.774	0.466	-0.08800000000000002	0.21999999999999997	-0.08200000000000007
1999-0356-JPN	Very high sHDI	better-off	0.848	0.934	0.924	0.02300000000000002	0.03300000000000003	-0.05300000000000005
1999-0357-PAK	Low sHDI	nat-average	0.237	0.627	0.504	0.08300000000000002	0.20600000000000002	-0.184
1999-0363-NIC	Medium sHDI	better-off	0.506	0.744	0.59	-0.015000000000000013	0.139	-0.09899999999999998
1999-0371-IND	Low sHDI	worse-off	0.333442	0.626112	0.450028	-0.004416000000000031	0.171668	-0.121002
1999-0372-COL	Medium sHDI	worse-off	0.48020541082164325	0.7844929859719438	0.626190380761523	0.008229458917835553	0.16653206412825639	-0.1377555110220442
1999-0374-CHN	Medium sHDI	better-off	0.449663	0.8089360000000001	0.582565	-0.013306999999999958	0.21306400000000014	-0.14620899999999998
1999-0390-PHL	Medium sHDI	nat-average	0.56838	0.768664	0.60284	-0.037968	0.12785599999999997	-0.07242800000000005
1999-0391-MEX	Medium sHDI	worse-off	0.4984325674325675	0.804883116883117	0.7596833166833168	0.08718281718281717	0.13238261738261736	-0.17406793206793214
1999-0392-CHN	Medium sHDI	nat-average	0.42999999999999994	0.8029999999999999	0.577	-0.007000000000000006	0.21899999999999997	-0.15400000000000003
1999-0398-KOR	High sHDI	nat-average	0.7397297297297297	0.8506776776776775	0.8016806806806807	0.006374374374374381	0.05537137137137127	-0.05557657657657655
1999-0399-RUS	Medium sHDI	worse-off	0.69	0.674	0.711	0.020000000000000018	-0.016999999999999904	-0.0010000000000000009
1999-0400-CUB	High sHDI	better-off	0.696348	0.86	0.600176	-0.11077199999999998	0.14905199999999996	-0.014600000000000057
1999-0401-IND	Low sHDI	worse-off	0.34006200000000003	0.599806	0.44907	-0.0018369999999999775	0.14889899999999995	-0.11084499999999997
1999-0402-BEN	Low sHDI	worse-off	0.218	0.5360000000000001	0.4620000000000001	0.08400000000000007	0.15800000000000014	-0.16
1999-0407-SDN	Low sHDI	worse-off	0.217	0.523	0.5	0.11599999999999999	0.139	-0.167
1999-0413-CAF	Low sHDI	better-off	0.28618618618618624	0.4156856856856857	0.4059979979979981	0.043970970970971024	0.05365865865865865	-0.0758408408408408
1999-0423-TGO	Low sHDI	nat-average	0.351873	0.5248360000000001	0.409172	-0.012014999999999998	0.1036490000000001	-0.06931399999999999
1999-0425-IND	Low sHDI	worse-off	0.34023552894211584	0.602061876247505	0.44646706586826346	-0.004179640718562916	0.15141516966067858	-0.11041117764471053
1999-0426-ZAF	Medium sHDI	worse-off	0.563	0.567	0.663	0.06700000000000006	-0.029000000000000026	-0.03300000000000003
1999-0427-THA	Medium sHDI	nat-average	0.47313827655310614	0.809077154308617	0.6880140280561121	0.047110220440881534	0.16817334669338646	-0.16776553106212444
1999-0428-VNM	Medium sHDI	nat-average	0.49	0.813	0.484	-0.09399999999999997	0.235	-0.08799999999999997
1999-0435-USA	Very high sHDI	nat-average	0.8597619999999999	0.879636	0.91421	0.03033600000000003	-0.004237999999999964	-0.024112000000000022
1999-0437-KHM	Low sHDI	better-off	0.3548470000000001	0.624762	0.425203	-0.0288449999999999	0.17071400000000014	-0.09920099999999982
1999-0442-COG	Low sHDI	worse-off	0.389884	0.472942	0.44253300000000007	0.008934000000000053	0.03934299999999996	-0.043715000000000004
1999-0450-FRA	Very high sHDI	nat-average	0.72542	0.90024	0.8676	0.040180000000000105	0.0728200000000001	-0.10199999999999998
1999-0534-NZL	Very high sHDI	nat-average	0.909	0.897	0.816	-0.05700000000000005	0.02400000000000002	0.03600000000000003
1999-0538-MRT	Low sHDI	worse-off	0.212	0.666	0.544	0.11900000000000005	0.24100000000000005	-0.213
1999-0539-MRT	Low sHDI	better-off	0.358	0.644	0.645	0.11499999999999999	0.11399999999999999	-0.17200000000000004
1999-0547-VEN	Medium sHDI	nat-average	0.520068	0.8034039999999999	0.775852	0.08917200000000003	0.11672399999999994	-0.16661199999999998
1999-0548-YEM	Low sHDI	better-off	0.261	0.693	0.591	0.11599999999999999	0.21799999999999997	-0.21399999999999997
1999-0563-PER	High sHDI	better-off	0.691	0.784	0.6420000000000001	-0.06099999999999994	0.08099999999999996	-0.012000000000000122
1999-0571-FRA	Very high sHDI	nat-average	0.7254160000000001	0.902034	0.883344	0.05012099999999997	0.06881099999999996	-0.10780699999999999
1999-0574-VNM	Medium sHDI	nat-average	0.4900000000000001	0.8130000000000001	0.484	-0.09400000000000008	0.235	-0.08799999999999997
1999-0575-AFG	Low sHDI	worse-off	0.082	0.589	0.349	0.09299999999999997	0.33299999999999996	-0.174
1999-0576-BGD	Low sHDI	better-off	0.431	0.736	0.416	-0.09300000000000003	0.22699999999999998	-0.07800000000000001
1999-0578-SCG	Medium sHDI	nat-average	0.5919150849150848	0.766	0.6639850149850149	-0.006143856143856152	0.09587112887112892	-0.07821378621378627
1999-0589-IDN	Medium sHDI	better-off	0.555	0.675	0.596	-0.01100000000000001	0.06800000000000006	-0.051999999999999935
1999-0593-ZAF	Medium sHDI	worse-off	0.563	0.567	0.663	0.06700000000000006	-0.029000000000000026	-0.03300000000000003
1999-0598-PAN	Medium sHDI	worse-off	0.421	0.825	0.502	-0.05700000000000005	0.2659999999999999	-0.13800000000000007
1999-0599-THA	Medium sHDI	nat-average	0.4660000000000001	0.802	0.672	0.041000000000000036	0.17100000000000004	-0.16499999999999992
1999-0605-ZAF	Medium sHDI	worse-off	0.598	0.552	0.611	0.025000000000000022	-0.03399999999999992	0.01200000000000001
1999-0608-PHL	Medium sHDI	worse-off	0.546	0.706	0.573	-0.03200000000000003	0.10099999999999998	-0.05899999999999994
1999-0612-COL	Medium sHDI	worse-off	0.443	0.783	0.606	0.01100000000000001	0.18800000000000006	-0.15199999999999997
1999-0616-THA	Medium sHDI	nat-average	0.4660000000000001	0.8019999999999999	0.672	0.041000000000000036	0.17099999999999993	-0.16499999999999992
1999-0618-USA	Very high sHDI	nat-average	0.83	0.843	0.918	0.05500000000000005	-0.020000000000000018	-0.03300000000000003
1999-0619-USA	Very high sHDI	nat-average	0.8730389999999999	0.866597	0.943535	0.04915500000000006	-0.027783000000000002	-0.021341000000000054
1999-0625-CHN	Medium sHDI	better-off	0.483	0.819	0.592	-0.02400000000000002	0.20299999999999996	-0.133
1999-0627-RUS	High sHDI	better-off	0.764	0.71	0.758	0.015000000000000013	-0.03300000000000003	0.02100000000000002
1999-0642-FRA	Very high sHDI	nat-average	0.723	0.906	0.893	0.05600000000000005	0.06900000000000006	-0.11399999999999999
1999-0645-CHN	Medium sHDI	better-off	0.453	0.838	0.602	-0.009000000000000008	0.22699999999999998	-0.15799999999999997
1999-0704-PER	Medium sHDI	worse-off	0.577	0.736	0.554	-0.06299999999999994	0.119	-0.040000000000000036
1999-0723-PHL	Medium sHDI	nat-average	0.587	0.765	0.607	-0.041000000000000036	0.11699999999999999	-0.061000000000000054
1999-0724-PHL	Medium sHDI	nat-average	0.538	0.769	0.56	-0.05399999999999994	0.15500000000000003	-0.07599999999999996
1999-0725-PHL	Medium sHDI	nat-average	0.538	0.769	0.56	-0.05399999999999994	0.15500000000000003	-0.07599999999999996
1999-0726-PHL	Medium sHDI	nat-average	0.5512757242757244	0.7689120879120881	0.571871128871129	-0.05129370629370622	0.14574725274725286	-0.07188911088911087
1999-0727-PHL	Medium sHDI	nat-average	0.538	0.769	0.56	-0.05399999999999994	0.15500000000000003	-0.07599999999999996
1999-0728-PHL	Medium sHDI	worse-off	0.497	0.704	0.531	-0.039999999999999925	0.133	-0.07399999999999995
1999-0729-PHL	Medium sHDI	worse-off	0.497	0.704	0.531	-0.039999999999999925	0.133	-0.07399999999999995
1999-0731-CHN	Low sHDI	worse-off	0.415	0.795	0.463	-0.07100000000000001	0.261	-0.11900000000000005
1999-0732-PHL	Medium sHDI	better-off	0.589	0.77	0.61	-0.04200000000000004	0.118	-0.06300000000000006
1999-0733-CHN	Medium sHDI	nat-average	0.472	0.774	0.466	-0.08800000000000002	0.21999999999999997	-0.08200000000000007
1999-0734-BGD	Low sHDI	nat-average	0.343	0.673	0.425	-0.03600000000000003	0.21200000000000002	-0.118
1999-0735-CHN	Medium sHDI	better-off	0.483	0.819	0.592	-0.02400000000000002	0.20299999999999996	-0.133
1999-0736-BGD	Low sHDI	better-off	0.431	0.736	0.416	-0.09300000000000003	0.22699999999999998	-0.07800000000000001
1999-0737-USA	Very high sHDI	nat-average	0.82992	0.8595520000000001	0.930432	0.057904000000000067	-0.012975999999999877	-0.04260799999999998
1999-0740-USA	Very high sHDI	nat-average	0.883	0.885	0.904	0.014000000000000012	-0.0050000000000000044	-0.007000000000000006
2000-0002-AGO	Low sHDI	worse-off	0.215876	0.353	0.5103599999999999	0.17194799999999993	0.01458799999999999	-0.12253599999999998
2000-0003-BGD	Low sHDI	nat-average	0.337030969030969	0.6982807192807192	0.4229010989010989	-0.0399200799200799	0.23545954045954043	-0.12579020979020977
2000-0009-IRN	Medium sHDI	nat-average	0.624	0.803	0.678	-0.019999999999999907	0.1050000000000001	-0.07399999999999995
2000-0012-MOZ	Low sHDI	nat-average	0.222682	0.460098	0.27428300000000005	-0.02950100000000011	0.15631399999999984	-0.08110200000000017
2000-0017-ZAF	High sHDI	better-off	0.617	0.693	0.821	0.11599999999999999	-0.01200000000000001	-0.08799999999999997
2000-0019-BRA	High sHDI	better-off	0.61616	0.7981520000000002	0.769768	0.04621399999999998	0.07459800000000016	-0.10739399999999999
2000-0020-IND	Low sHDI	worse-off	0.34007699999999996	0.641008	0.448619	-0.011635000000000006	0.18075400000000003	-0.12017700000000003
2000-0021-USA	Very high sHDI	worse-off	0.817	0.847	0.905	0.050000000000000044	-0.008000000000000007	-0.038000000000000034
2000-0028-ROU	High sHDI	nat-average	0.6363166833166832	0.7807832167832167	0.7072887112887111	0.0016443556443556107	0.07513886113886126	-0.06932767232767223
2000-0038-PHL	Medium sHDI	nat-average	0.547	0.737848151848152	0.5624065934065934	-0.04766133866133859	0.12778021978022003	-0.06306793206793193
2000-0043-ZAF	Medium sHDI	nat-average	0.6084860000000001	0.585627	0.7260369999999999	0.08891899999999997	-0.051490999999999953	-0.02863199999999988
2000-0048-BWA	Medium sHDI	nat-average	0.6174775224775224	0.4833516483516483	0.7028031968031967	0.10905794205794206	-0.11039360639360635	0.023732267732267776
2000-0066-PHL	Low sHDI	worse-off	0.45	0.711	0.461	-0.067	0.18299999999999994	-0.07800000000000001
2000-0067-USA	Very high sHDI	nat-average	0.8378871128871128	0.8430999000999	0.9098791208791208	0.04662037962037968	-0.020158841158841145	-0.02537162837162832
2000-0072-BIH	Medium sHDI	better-off	0.556	0.838	0.686	0.0020000000000000018	0.15399999999999991	-0.128
2000-0079-NAM	Medium sHDI	nat-average	0.485	0.488	0.715	0.16199999999999992	-0.06500000000000006	-0.06800000000000006
2000-0080-USA	Very high sHDI	nat-average	0.8530150000000001	0.860965	0.92558	0.04632499999999995	-0.01829000000000003	-0.02623999999999993
2000-0082-IDN	Medium sHDI	nat-average	0.472	0.739	0.577	-0.009000000000000008	0.15300000000000002	-0.11399999999999999
2000-0083-ZWE	Low sHDI	nat-average	0.48874	0.368412	0.447293	0.015510999999999997	-0.06336999999999998	0.05695800000000001
2000-0092-EGY	Medium sHDI	nat-average	0.489882	0.745366	0.6439619999999999	0.027409999999999934	0.12881399999999998	-0.12667
2000-0095-JOR	Medium sHDI	nat-average	0.5753153153153153	0.799014014014014	0.6758988988988989	-0.0012922922922923297	0.12182282282282275	-0.10187587587587588
2000-0096-SWZ	Low sHDI	nat-average	0.4058761238761239	0.41848551448551446	0.608963036963037	0.13974825174825178	-0.05072927072927075	-0.06333866133866134
2000-0097-AUS	Very high sHDI	nat-average	0.8787750000000001	0.916975	0.905275	0.005575000000000108	0.01727500000000004	-0.02092499999999986
2000-0098-COL	Medium sHDI	nat-average	0.537942	0.79	0.6773580000000001	0.01723600000000003	0.12987799999999994	-0.12218000000000007
2000-0103-ZMB	Low sHDI	better-off	0.525	0.421	0.528	0.039000000000000035	-0.068	0.03600000000000003
2000-0104-ETH	Low sHDI	nat-average	0.174225	0.46515	0.29542499999999994	0.007949999999999957	0.17767500000000003	-0.11324999999999999
2000-0107-MDG	Low sHDI	better-off	0.3945744255744255	0.617994005994006	0.42308891108891106	-0.04516683316683312	0.14973826173826182	-0.07368131868131866
2000-0107-MOZ	Low sHDI	nat-average	0.2160650650650651	0.46998998998998986	0.27021121121121117	-0.030903903903903962	0.16887487487487474	-0.08505005005005004
2000-0116-ARG	High sHDI	nat-average	0.7218888888888889	0.83	0.7817407407407407	0.005259259259259186	0.05351851851851841	-0.05459259259259264
2000-0118-MWI	Low sHDI	nat-average	0.374128	0.378829	0.351769	-0.015461999999999976	0.011598000000000053	0.006897000000000042
2000-0128-USA	Very high sHDI	nat-average	0.86	0.883	0.9190000000000002	0.03200000000000014	-0.0040000000000000036	-0.027000000000000024
2000-0129-PER	Medium sHDI	worse-off	0.582	0.728	0.55	-0.06499999999999995	0.11299999999999999	-0.03300000000000003
2000-0130-BOL	Medium sHDI	better-off	0.666266	0.6648439999999999	0.6222339999999998	-0.0278980000000002	0.014711999999999836	0.01613399999999998
2000-0146-BGD	Low sHDI	worse-off	0.312	0.703	0.435	-0.02200000000000002	0.24599999999999994	-0.14500000000000002
2000-0152-AGO	Low sHDI	worse-off	0.186	0.36	0.494	0.173	0.03899999999999998	-0.135
2000-0155-AUT	Very high sHDI	nat-average	0.815	0.902	0.947	0.06099999999999994	0.016000000000000014	-0.07100000000000006
2000-0156-CHN	Medium sHDI	nat-average	0.504	0.798	0.485	-0.09499999999999997	0.21800000000000008	-0.07599999999999996
2000-0163-CHN	Medium sHDI	nat-average	0.512	0.733	0.523	-0.05799999999999994	0.15200000000000002	-0.06899999999999995
2000-0164-RUS	High sHDI	nat-average	0.808	0.75	0.589	-0.121	0.040000000000000036	0.09800000000000009
2000-0165-RUS	High sHDI	better-off	0.787	0.708	0.778	0.02100000000000002	-0.049000000000000044	0.030000000000000027
2000-0167-CZE	High sHDI	worse-off	0.6907757757757758	0.8383193193193191	0.8187867867867868	0.039377377377377454	0.05890990990990974	-0.088633633633633635
2000-0167-ROU	High sHDI	nat-average	0.6393189999999999	0.7805569999999998	0.7132799999999999	0.0046399999999999775	0.0719169999999999	-0.06932100000000008
2000-0175-USA	Very high sHDI	nat-average	0.8320000000000001	0.8700000000000001	0.939	0.06000000000000005	-0.008999999999999786	-0.04699999999999982
2000-0178-MDG	Low sHDI	nat-average	0.3636226226226227	0.6182342342342344	0.38534934934934945	-0.05718518518518517	0.17569969969969979	-0.07891191191191194
2000-0178-MOZ	Low sHDI	worse-off	0.186	0.43	0.257	-0.017000000000000015	0.15599999999999997	-0.08800000000000002
2000-0179-RUS	High sHDI	nat-average	0.742	0.716	0.669	-0.039999999999999925	0.007000000000000006	0.03300000000000003
2000-0187-ROU	High sHDI	nat-average	0.638684	0.78261	0.7131799999999999	0.004178000000000015	0.07360800000000012	-0.07031799999999988
2000-0188-TUR	High sHDI	better-off	0.543972	0.8344969999999999	0.7744409999999999	0.06868699999999994	0.12874299999999994	-0.16178199999999998
2000-0191-HUN	High sHDI	worse-off	0.708242	0.79	0.738845	-0.005707000000000018	0.045448000000000044	-0.03630999999999995
2000-0193-AGO	Low sHDI	worse-off	0.151	0.349	0.433	0.15000000000000002	0.066	-0.13199999999999998
2000-0194-KOR	Very high sHDI	nat-average	0.767	0.855	0.795	-0.010000000000000009	0.04999999999999993	-0.038000000000000034
2000-0196-SCG	Medium sHDI	nat-average	0.604	0.791	0.683	-0.004999999999999893	0.10300000000000009	-0.08399999999999996
2000-0200-CHN	Medium sHDI	better-off	0.492	0.823	0.606	-0.020000000000000018	0.19699999999999995	-0.134
2000-0202-RUS	High sHDI	nat-average	0.717	0.684	0.833	0.09099999999999997	-0.05799999999999994	-0.025000000000000022
2000-0206-ECU	Medium sHDI	nat-average	0.586	0.813	0.617	-0.04800000000000004	0.1479999999999999	-0.07900000000000007
2000-0211-BGD	Low sHDI	worse-off	0.29881499999999994	0.6743859999999999	0.4095629999999999	-0.025941000000000103	0.23888199999999993	-0.13668900000000006
2000-0214-AUS	Very high sHDI	nat-average	0.87	0.916	0.877	-0.01100000000000001	0.028000000000000025	-0.018000000000000016
2000-0229-BGD	Low sHDI	worse-off	0.30321600000000004	0.6719220000000001	0.442374	-0.005313000000000068	0.22423500000000007	-0.14447100000000002
2000-0232-USA	Very high sHDI	nat-average	0.861	0.8620000000000001	0.93	0.04599999999999993	-0.02200000000000002	-0.02300000000000013
2000-0235-KAZ	Medium sHDI	nat-average	0.6529999999999999	0.72	0.6910000000000001	0.0030000000000000027	0.03199999999999992	-0.03500000000000014
2000-0240-USA	Very high sHDI	nat-average	0.849	0.878	0.914	0.03400000000000003	-0.0020000000000000018	-0.031000000000000028
2000-0248-GBR	Very high sHDI	nat-average	0.809	0.863	0.884	0.03300000000000003	0.01200000000000001	-0.041999999999999926
2000-0255-ARG	High sHDI	nat-average	0.7315774225774225	0.83	0.7873296703296702	0.005360639360639352	0.04803096903096915	-0.05039160839160828
2000-0257-PHL	Medium sHDI	nat-average	0.581046	0.775587	0.604937	-0.043543	0.12710700000000008	-0.067434
2000-0258-IDN	Low sHDI	worse-off	0.454	0.674	0.497	-0.03700000000000003	0.14	-0.08000000000000002
2000-0260-AGO	Low sHDI	nat-average	0.268	0.353	0.592	0.20899999999999996	-0.030000000000000027	-0.11499999999999999
2000-0265-COL	Medium sHDI	nat-average	0.505015	0.790345	0.67456	0.029074000000000155	0.14485900000000007	-0.1404709999999999
2000-0266-ECU	Medium sHDI	nat-average	0.586	0.813	0.617	-0.04800000000000004	0.1479999999999999	-0.07900000000000007
2000-0269-BLR	High sHDI	nat-average	0.718097	0.757	0.663033	-0.04852299999999998	0.04544400000000004	0.006541000000000019
2000-0270-CHN	Medium sHDI	nat-average	0.477654	0.8128669999999999	0.552439	-0.04543799999999998	0.2149899999999999	-0.12022299999999997
2000-0271-USA	Very high sHDI	nat-average	0.854	0.85	0.898	0.031000000000000028	-0.017000000000000015	-0.013000000000000012
2000-0274-JPN	Very high sHDI	nat-average	0.822594	0.942324	0.9144800000000002	0.02302800000000016	0.05087200000000003	-0.06885799999999997
2000-0275-URY	High sHDI	nat-average	0.6713403193612774	0.8470000000000001	0.7517924151696607	-0.00113972055888234	0.09406786427145708	-0.08159181636726565
2000-0276-MEX	High sHDI	nat-average	0.569618	0.833857	0.7704659999999999	0.05701999999999985	0.12041099999999993	-0.14382800000000007
2000-0281-TUR	Medium sHDI	nat-average	0.48699999999999993	0.7759999999999999	0.756	0.09799999999999998	0.11799999999999988	-0.1710000000000001
2000-0283-BGD	Low sHDI	better-off	0.385451	0.70377	0.480159	-0.025307999999999997	0.198303	-0.12001600000000001
2000-0294-BGD	Low sHDI	nat-average	0.366	0.693	0.424	-0.05199999999999999	0.21699999999999997	-0.10999999999999999
2000-0296-USA	Very high sHDI	nat-average	0.832	0.87	0.939	0.05999999999999994	-0.009000000000000008	-0.04700000000000004
2000-0297-USA	Very high sHDI	nat-average	0.861	0.8619999999999999	0.93	0.04600000000000004	-0.02200000000000013	-0.02300000000000002
2000-0299-GTM	Low sHDI	worse-off	0.3199330000000001	0.7293280000000001	0.5915020000000001	0.07752000000000003	0.21534600000000004	-0.19404899999999997
2000-0302-CHN	Low sHDI	worse-off	0.416388	0.748115	0.426484	-0.08346799999999999	0.238163	-0.09356399999999998
2000-0310-CHL	High sHDI	worse-off	0.570282	0.8629479999999999	0.7183839999999999	0.011128000000000027	0.15569200000000005	-0.13697399999999993
2000-0311-AUT	Very high sHDI	nat-average	0.794	0.896	0.905	0.041000000000000036	0.03200000000000003	-0.06999999999999995
2000-0312-GIN	Low sHDI	better-off	0.373	0.638	0.596	0.07499999999999996	0.11699999999999999	-0.14800000000000002
2000-0317-MEX	High sHDI	better-off	0.586	0.836	0.785	0.05800000000000005	0.10899999999999999	-0.14100000000000001
2000-0324-HRV	High sHDI	nat-average	0.6680860860860862	0.84	0.7638818818818819	0.010107107107106938	0.08622522522522502	-0.08568868868868873
2000-0326-CHN	Low sHDI	worse-off	0.42423599999999995	0.7667809999999999	0.437688	-0.08398	0.24511299999999991	-0.09743200000000007
2000-0330-CHN	Low sHDI	worse-off	0.41472	0.761256	0.4623100000000001	-0.06380399999999997	0.23514199999999996	-0.1113940000000001
2000-0331-GBR	Very high sHDI	nat-average	0.799	0.886	0.873	0.02100000000000002	0.03400000000000003	-0.052999999999999936
2000-0332-IND	Low sHDI	nat-average	0.3767000000000001	0.6879	0.4374	-0.046099999999999974	0.20439999999999997	-0.1067999999999999
2000-0333-MEX	Medium sHDI	worse-off	0.474	0.796	0.731	0.07999999999999996	0.14500000000000002	-0.17700000000000005
2000-0337-UKR	Medium sHDI	nat-average	0.7227030000000001	0.736	0.643506	-0.05588100000000007	0.036612999999999896	0.023316000000000003
2000-0338-USA	Very high sHDI	nat-average	0.877	0.889	0.9300000000000002	0.03200000000000003	-0.009000000000000119	-0.02100000000000013
2000-0345-NIC	Low sHDI	worse-off	0.334	0.698	0.464	-0.012999999999999956	0.22099999999999997	-0.14299999999999996
2000-0350-CHN	Medium sHDI	nat-average	0.443	0.812	0.586	-0.009000000000000008	0.21700000000000008	-0.15199999999999997
2000-0351-PAK	Low sHDI	nat-average	0.242	0.633	0.507	0.08100000000000002	0.20700000000000002	-0.184
2000-0356-FRA	Very high sHDI	nat-average	0.7449999999999999	0.923	0.887	0.039000000000000146	0.07500000000000018	-0.10299999999999998
2000-0357-FRA	Very high sHDI	nat-average	0.707	0.895	0.89	0.06400000000000006	0.06900000000000006	-0.119
2000-0358-IND	Low sHDI	better-off	0.459364	0.7011879999999999	0.517296	-0.0317639999999999	0.15212800000000004	-0.08969599999999989
2000-0359-ESP	Very high sHDI	nat-average	0.696247	0.921735	0.908936	0.07322299999999993	0.08602199999999993	-0.1394660000000001
2000-0361-VNM	Medium sHDI	better-off	0.554	0.829	0.536	-0.09099999999999997	0.20199999999999996	-0.07299999999999995
2000-0363-USA	Very high sHDI	better-off	0.906	0.896	0.962	0.040999999999999814	-0.025000000000000133	-0.015000000000000124
2000-0372-CHN	Medium sHDI	worse-off	0.4541261261261262	0.7704624624624625	0.4925405405405406	-0.06314714714714714	0.2147747747747748	-0.10156156156156154
2000-0373-BGD	Low sHDI	better-off	0.38795	0.69774	0.47426	-0.02951999999999999	0.19396000000000002	-0.11582999999999999
2000-0374-CRI	Medium sHDI	worse-off	0.495	0.886	0.706	0.028999999999999915	0.20899999999999996	-0.18200000000000005
2000-0375-CHL	High sHDI	nat-average	0.6709810189810188	0.8751718281718281	0.7601578421578421	-0.0033936063936064187	0.11162037962037963	-0.09257042957042971
2000-0376-CHN	Low sHDI	worse-off	0.399	0.71	0.376	-0.09799999999999998	0.236	-0.07499999999999996
2000-0379-GRC	Very high sHDI	nat-average	0.6929610389610388	0.8978961038961037	0.8486163836163835	0.04049550449550443	0.0897752247752247	-0.11515984015984027
2000-0380-ROU	High sHDI	better-off	0.7119869999999999	0.810033	0.825198	0.045211	0.030046000000000017	-0.06800000000000006
2000-0381-TUR	Medium sHDI	nat-average	0.4967619521912349	0.8055607569721114	0.7605577689243027	0.08900199203187253	0.1340049800796812	-0.17479382470119526
2000-0382-BGR	High sHDI	better-off	0.696546	0.8008850000000001	0.746866	2.4500000000005073e-4	0.05426400000000009	-0.05007499999999998
2000-0383-SCG	High sHDI	better-off	0.65656	0.791	0.689717	-0.020372999999999974	0.08091000000000004	-0.053529999999999966
2000-0396-PHL	Medium sHDI	better-off	0.605	0.776	0.626	-0.039000000000000035	0.11099999999999999	-0.06000000000000005
2000-0397-PHL	Medium sHDI	nat-average	0.5719329329329329	0.7715365365365368	0.5926696696696697	-0.046854854854854855	0.13201201201201218	-0.06759159159159167
2000-0399-ETH	Low sHDI	better-off	0.376764	0.533122	0.408404	-0.020176000000000027	0.10454199999999997	-0.05181600000000003
2000-0401-THA	Medium sHDI	nat-average	0.479	0.796	0.693	0.050999999999999934	0.15400000000000003	-0.16300000000000003
2000-0406-USA	Very high sHDI	better-off	0.896	0.893	0.957	0.041999999999999926	-0.02200000000000002	-0.019000000000000017
2000-0407-BGR	Medium sHDI	worse-off	0.63124	0.7916560000000001	0.6747679999999999	-0.02111199999999991	0.0957760000000003	-0.06463999999999981
2000-0408-VNM	Low sHDI	worse-off	0.415	0.804	0.468	-0.07100000000000001	0.265	-0.12400000000000005
2000-0414-PHL	Medium sHDI	better-off	0.605	0.776	0.626	-0.039000000000000035	0.11099999999999999	-0.06000000000000005
2000-0415-IND	Medium sHDI	better-off	0.429	0.719	0.546	-0.006000000000000005	0.16699999999999993	-0.12300000000000005
2000-0416-BOL	Medium sHDI	nat-average	0.6355154845154846	0.6612047952047952	0.6013046953046954	-0.030755244755244715	0.029144855144855097	0.0034555444555444126
2000-0420-CAN	Very high sHDI	better-off	0.87	0.913	0.949	0.038999999999999924	0.0030000000000000027	-0.040000000000000036
2000-0421-ARG	High sHDI	nat-average	0.731658	0.83	0.783607	0.0028930000000000344	0.04928599999999994	-0.04905599999999999
2000-0422-URY	High sHDI	nat-average	0.6313710000000001	0.847	0.74366	0.00880700000000001	0.112147	-0.10348199999999985
2000-0423-CHL	High sHDI	nat-average	0.62885	0.871645	0.73733	-0.0013119999999999798	0.13300299999999998	-0.109792
2000-0425-CHN	Medium sHDI	better-off	0.469	0.833	0.593	-0.02100000000000002	0.21899999999999997	-0.14500000000000002
2000-0426-CHN	Low sHDI	worse-off	0.435	0.791	0.464	-0.07800000000000001	0.249	-0.10700000000000004
2000-0427-UKR	Medium sHDI	nat-average	0.704	0.736	0.626	-0.061000000000000054	0.04899999999999993	0.016999999999999904
2000-0433-USA	Very high sHDI	nat-average	0.8308079999999999	0.8589739999999999	0.930507	0.05821199999999993	-0.013321000000000138	-0.04148700000000016
2000-0438-KHM	Low sHDI	nat-average	0.317566	0.603845	0.405259	-0.02050800000000008	0.1780779999999999	-0.10820100000000005
2000-0439-VNM	Medium sHDI	worse-off	0.468	0.756	0.47	-0.08000000000000007	0.20599999999999996	-0.08200000000000002
2000-0441-KOR	Very high sHDI	better-off	0.848	0.885	0.827	-0.026000000000000023	0.03200000000000003	-0.0050000000000000044
2000-0444-IND	Low sHDI	nat-average	0.374	0.6779999999999999	0.486	-0.010999999999999899	0.18100000000000005	-0.12299999999999989
2000-0446-THA	Medium sHDI	nat-average	0.482888	0.80572	0.670644	0.03156000000000003	0.166636	-0.156196
2000-0447-JPN	Very high sHDI	better-off	0.852	0.943	0.928	0.02100000000000002	0.03599999999999992	-0.05500000000000005
2000-0448-VNM	Low sHDI	worse-off	0.415	0.804	0.468	-0.07100000000000001	0.265	-0.12400000000000005
2000-0455-GRC	Very high sHDI	nat-average	0.692119	0.9001650000000001	0.867851	0.05333500000000002	0.08564900000000009	-0.12239699999999998
2000-0456-BRA	High sHDI	better-off	0.589	0.822	0.752	0.038000000000000034	0.10799999999999998	-0.125
2000-0457-RUS	High sHDI	nat-average	0.808	0.75	0.589	-0.121	0.040000000000000036	0.09800000000000009
2000-0463-USA	Very high sHDI	better-off	0.897	0.904	0.949	0.03299999999999992	-0.01200000000000001	-0.019000000000000017
2000-0466-BRA	Medium sHDI	worse-off	0.5327820000000001	0.682734	0.648354	0.030309999999999948	0.06468999999999991	-0.08526199999999995
2000-0469-IDN	Medium sHDI	nat-average	0.504	0.649	0.569	-0.0020000000000000018	0.07800000000000007	-0.06699999999999995
2000-0471-JOR	Medium sHDI	better-off	0.602	0.815	0.69	-0.007000000000000006	0.118	-0.09499999999999997
2000-0472-CHN	Low sHDI	worse-off	0.459	0.774	0.464	-0.08400000000000002	0.22599999999999998	-0.08900000000000002
2000-0475-CMR	Low sHDI	better-off	0.484	0.576	0.579	0.03399999999999992	0.030999999999999917	-0.061000000000000054
2000-0476-NPL	Low sHDI	nat-average	0.338953046953047	0.6605474525474524	0.4582587412587412	-0.009460539460539596	0.19282817182817158	-0.1287662337662338
2000-0485-DZA	Medium sHDI	nat-average	0.51	0.785	0.66	0.018000000000000016	0.14300000000000002	-0.132
2000-0486-PRY	Medium sHDI	nat-average	0.542916083916084	0.7661788211788213	0.6482027972027973	0.002687312687312704	0.12066333666333673	-0.10259940059940054
2000-0487-MAR	Medium sHDI	better-off	0.39097	0.736669	0.5923879999999999	0.037912999999999863	0.18219399999999997	-0.16350500000000007
2000-0497-ETH	Low sHDI	worse-off	0.095	0.438	0.291	0.06099999999999997	0.208	-0.135
2000-0498-IND	Medium sHDI	better-off	0.547	0.774	0.567	-0.05400000000000005	0.15300000000000002	-0.07399999999999995
2000-0499-IRN	Medium sHDI	worse-off	0.525	0.687	0.661	0.041000000000000036	0.06700000000000006	-0.09499999999999997
2000-0500-USA	Very high sHDI	better-off	0.883	0.883	0.968	0.05699999999999994	-0.028000000000000025	-0.028000000000000025
2000-0501-NER	Low sHDI	nat-average	0.10076	0.47134	0.3369	0.08587999999999996	0.22031999999999996	-0.15026
2000-0502-USA	Very high sHDI	nat-average	0.865	0.872	0.93	0.041000000000000036	-0.017000000000000015	-0.02400000000000002
2000-0518-VNM	Medium sHDI	nat-average	0.5070000000000001	0.8140000000000001	0.4930000000000001	-0.09499999999999997	0.22599999999999998	-0.08099999999999996
2000-0523-SVK	High sHDI	nat-average	0.699	0.811	0.727	-0.018000000000000016	0.06600000000000006	-0.04600000000000004
2000-0524-ETH	Low sHDI	nat-average	0.184	0.466	0.295	0.0020000000000000018	0.17300000000000004	-0.10899999999999999
2000-0528-HRV	High sHDI	nat-average	0.678242	0.8400000000000001	0.751933	-0.00172300000000003	0.08634400000000009	-0.07541399999999998
2000-0529-GRC	Very high sHDI	nat-average	0.700287	0.905249	0.820315	0.01584299999999994	0.1007769999999999	-0.10418500000000008
2000-0530-MLI	Low sHDI	better-off	0.213	0.471	0.41	0.065	0.126	-0.13199999999999998
2000-0532-CHN	Low sHDI	worse-off	0.459	0.774	0.464	-0.08400000000000002	0.22599999999999998	-0.08900000000000002
2000-0533-CHN	Medium sHDI	better-off	0.454361	0.8298530000000001	0.600607	-0.009000000000000008	0.22024600000000005	-0.155246
2000-0534-IND	Low sHDI	better-off	0.404544	0.7296320000000002	0.546904	0.0031440000000000357	0.18587200000000026	-0.1392159999999999
2000-0535-KOR	Very high sHDI	better-off	0.822984	0.879374	0.8223849999999999	-0.018663000000000096	0.03832599999999997	-0.01806399999999997
2000-0539-THA	Medium sHDI	nat-average	0.483	0.8059999999999999	0.6699999999999999	0.031000000000000028	0.16700000000000004	-0.15599999999999992
2000-0540-VNM	Low sHDI	worse-off	0.415	0.8040000000000002	0.468	-0.07100000000000001	0.2650000000000001	-0.12400000000000005
2000-0541-VNM	Low sHDI	worse-off	0.415	0.804	0.468	-0.07100000000000001	0.265	-0.12400000000000005
2000-0542-VNM	Low sHDI	worse-off	0.415	0.804	0.468	-0.07100000000000001	0.265	-0.12400000000000005
2000-0549-RUS	High sHDI	nat-average	0.77	0.663	0.768	0.03600000000000003	-0.06899999999999995	0.038000000000000034
2000-0550-KOR	Very high sHDI	nat-average	0.7440180000000001	0.86671	0.80974	0.0045039999999999525	0.06147399999999992	-0.061217999999999995
2000-0551-DZA	Medium sHDI	nat-average	0.526	0.746	0.669	0.029000000000000026	0.10599999999999998	-0.11399999999999999
2000-0555-BGD	Low sHDI	nat-average	0.3785895895895895	0.6944504504504505	0.4700930930930931	-0.02748648648648644	0.19687087087087096	-0.11898998998999005
2000-0556-CHN	Medium sHDI	better-off	0.469	0.833	0.593	-0.02100000000000002	0.21899999999999997	-0.14500000000000002
2000-0557-CHN	Medium sHDI	better-off	0.487347	0.8060799999999999	0.5535479999999999	-0.047072	0.20545999999999998	-0.11327299999999996
2000-0558-NZL	Very high sHDI	nat-average	0.905	0.913	0.834	-0.049000000000000044	0.030000000000000027	0.02200000000000002
2000-0559-CHN	Low sHDI	worse-off	0.375	0.703	0.459	-0.035999999999999976	0.20799999999999996	-0.12
2000-0576-JPN	Very high sHDI	nat-average	0.778	0.943	0.904	0.03200000000000003	0.07099999999999995	-0.09399999999999997
2000-0577-ITA	Very high sHDI	worse-off	0.691	0.916	0.832	0.02399999999999991	0.10799999999999998	-0.1170000000000001
2000-0582-VNM	Medium sHDI	nat-average	0.5070000000000001	0.8140000000000001	0.493	-0.09499999999999997	0.2260000000000001	-0.08099999999999985
2000-0583-LAO	Low sHDI	nat-average	0.35066200000000003	0.620521	0.5129090000000001	0.03182800000000008	0.13944	-0.13041899999999995
2000-0586-PER	Medium sHDI	worse-off	0.564	0.703	0.53	-0.06399999999999995	0.10899999999999999	-0.030000000000000027
2000-0590-BRA	Medium sHDI	worse-off	0.543	0.694	0.657	0.029000000000000137	0.06600000000000006	-0.08499999999999985
2000-0595-SLV	Medium sHDI	nat-average	0.490928928928929	0.7702672672672672	0.6389359359359359	0.017322322322322226	0.14865365365365357	-0.1306846846846847
2000-0597-PHL	Medium sHDI	better-off	0.605	0.776	0.626	-0.039000000000000035	0.11099999999999999	-0.06000000000000005
2000-0601-KOR	Very high sHDI	nat-average	0.7471559999999999	0.856388	0.817438	0.012900000000000023	0.05185000000000006	-0.057382000000000044
2000-0603-UKR	High sHDI	nat-average	0.742	0.736	0.655	-0.05499999999999994	0.026000000000000023	0.03200000000000003
2000-0605-CHN	Medium sHDI	nat-average	0.474	0.818	0.511	-0.07199999999999995	0.235	-0.10899999999999999
2000-0606-JPN	Very high sHDI	nat-average	0.778	0.943	0.904	0.03200000000000003	0.07099999999999995	-0.09399999999999997
2000-0609-GTM	Medium sHDI	better-off	0.452851	0.753839	0.7076129999999999	0.08562899999999996	0.13185500000000006	-0.16913299999999998
2000-0610-IND	Low sHDI	nat-average	0.368504	0.7022700000000001	0.46117	-0.030979999999999897	0.21012000000000014	-0.12364599999999992
2000-0611-MEX	Medium sHDI	worse-off	0.48988688688688686	0.7982662662662663	0.7424974974974975	0.08081181181181174	0.13658058058058054	-0.1717987987987989
2000-0612-RUS	High sHDI	nat-average	0.7700000000000001	0.663	0.7680000000000001	0.03600000000000014	-0.06899999999999995	0.038000000000000145
2000-0614-USA	Very high sHDI	nat-average	0.866	0.866	0.933	0.04500000000000004	-0.02200000000000002	-0.02200000000000002
2000-0617-BGD	Low sHDI	nat-average	0.347634	0.757618	0.455053	-0.037634	0.264931	-0.145053
2000-0618-IRN	Medium sHDI	nat-average	0.56	0.81	0.68	0.0040000000000000036	0.134	-0.11599999999999999
2000-0621-UGA	Low sHDI	nat-average	0.337	0.433	0.37	-0.008000000000000007	0.05499999999999999	-0.04099999999999998
2000-0627-PAN	High sHDI	nat-average	0.6	0.831	0.753	0.03200000000000003	0.10999999999999999	-0.121
2000-0631-BGD	Low sHDI	nat-average	0.35306400000000004	0.7119679999999999	0.449632	-0.033328000000000024	0.22900799999999993	-0.12989599999999996
2000-0632-ITA	Very high sHDI	nat-average	0.703538	0.9270000000000002	0.938632	0.08984599999999998	0.07821400000000012	-0.14524800000000004
2000-0636-FRA	Very high sHDI	nat-average	0.726348	0.9134140000000002	0.8865460000000001	0.04878400000000005	0.07565200000000016	-0.11141400000000001
2000-0639-MKD	Medium sHDI	nat-average	0.5430599400599402	0.811808191808192	0.6961608391608393	0.02201498501498511	0.13766233766233782	-0.13108591408591397
2000-0642-BLZ	Medium sHDI	nat-average	0.571206	0.725379	0.635394	-0.0046199999999999575	0.08536500000000002	-0.06880799999999998
2000-0643-MEX	Medium sHDI	worse-off	0.5144924924924925	0.8092092092092094	0.7585505505505505	0.07815315315315308	0.1288118118118119	-0.16590490490490495
2000-0644-NIC	Medium sHDI	better-off	0.5230000000000002	0.7470000000000001	0.5970000000000001	-0.019000000000000017	0.131	-0.09299999999999986
2000-0645-SLV	Medium sHDI	nat-average	0.4883979999999999	0.7672549999999997	0.632301	0.014566000000000079	0.14951999999999976	-0.12933700000000004
2000-0648-COL	Medium sHDI	worse-off	0.527788	0.79	0.614844	-0.019930000000000114	0.15522599999999998	-0.10698600000000003
2000-0650-VEN	High sHDI	better-off	0.577	0.807	0.821	0.09499999999999997	0.08100000000000007	-0.14900000000000002
2000-0652-USA	Very high sHDI	nat-average	0.8600000000000001	0.8830000000000001	0.919	0.03200000000000003	-0.0039999999999998925	-0.026999999999999913
2000-0657-AGO	Low sHDI	worse-off	0.153	0.443	0.405	0.10400000000000004	0.14200000000000002	-0.148
2000-0659-AUS	Very high sHDI	nat-average	0.879	0.917	0.9059999999999998	0.005999999999999894	0.017000000000000126	-0.020999999999999908
2000-0662-GBR	Very high sHDI	nat-average	0.8098140000000001	0.91	0.908164	0.03283799999999992	0.03467399999999998	-0.0655119999999999
2000-0666-BRA	High sHDI	better-off	0.589	0.822	0.752	0.038000000000000034	0.10799999999999998	-0.125
2000-0671-ITA	Very high sHDI	nat-average	0.7166983016983015	0.9197722277722274	0.9410759240759238	0.08855644355644365	0.06725274725274732	-0.1358211788211786
2000-0672-CHE	Very high sHDI	nat-average	0.793	0.925	0.971	0.07799999999999996	0.03200000000000003	-0.09999999999999998
2000-0676-KGZ	Medium sHDI	better-off	0.7152609999999999	0.7346559999999999	0.536763	-0.11834500000000003	0.07954799999999984	0.0601529999999999
2000-0677-CHN	Medium sHDI	better-off	0.481938	0.820205	0.552895	-0.049068	0.21824199999999994	-0.12002500000000005
2000-0679-IRL	Very high sHDI	nat-average	0.7679300000000001	0.872805	0.913715	0.06456499999999998	0.02365499999999998	-0.08121999999999996
2000-0680-VNM	Medium sHDI	worse-off	0.468	0.756	0.47	-0.08000000000000007	0.20599999999999996	-0.08200000000000002
2000-0683-MYS	High sHDI	better-off	0.656	0.812	0.796	0.04500000000000004	0.061000000000000054	-0.09499999999999997
2000-0688-NOR	Very high sHDI	nat-average	0.915515	0.901725	0.969305	0.040795000000000026	-0.026784999999999948	-0.012994999999999979
2000-0691-MAR	Low sHDI	worse-off	0.314	0.707	0.539	0.04600000000000004	0.21399999999999997	-0.179
2000-0692-DZA	Medium sHDI	nat-average	0.4882384769539078	0.7647154308617233	0.6629268537074149	0.035046092184368716	0.13683466933867716	-0.13964228456913835
2000-0699-ESP	Very high sHDI	nat-average	0.6930609390609391	0.9140309690309693	0.8900589410589411	0.06404595404595415	0.08801798201798228	-0.13295204795204785
2000-0701-IDN	Medium sHDI	nat-average	0.472	0.7389999999999999	0.577	-0.009000000000000008	0.15299999999999991	-0.11399999999999999
2000-0705-RUS	High sHDI	better-off	0.787	0.708	0.778	0.020999999999999908	-0.049000000000000155	0.029999999999999916
2000-0706-PHL	Medium sHDI	better-off	0.5881398601398602	0.7702987012987013	0.6074975024975025	-0.043001998001998	0.11979920079920081	-0.062359640359640256
2000-0708-GRC	Very high sHDI	nat-average	0.691	0.899	0.854	0.04399999999999993	0.08899999999999997	-0.1190000000000001
2000-0713-BGD	Low sHDI	better-off	0.3981111111111111	0.7140450450450451	0.48098498498498504	-0.03276376376376372	0.2002962962962963	-0.11563763763763768
2000-0714-GBR	Very high sHDI	nat-average	0.8045894105894107	0.8983236763236765	0.8920069930069932	0.027700299700299746	0.03401698301698308	-0.059717282717282716
2000-0715-PHL	Medium sHDI	better-off	0.596936	0.7785889999999999	0.615432	-0.04356400000000016	0.11959299999999973	-0.062060000000000115
2000-0721-IDN	Medium sHDI	nat-average	0.472	0.739	0.577	-0.009000000000000119	0.15299999999999991	-0.1140000000000001
2000-0722-HTI	Low sHDI	nat-average	0.304	0.625	0.481	0.02999999999999997	0.174	-0.14700000000000002
2000-0724-ECU	Medium sHDI	nat-average	0.586	0.813	0.617	-0.04800000000000004	0.1479999999999999	-0.07900000000000007
2000-0733-ARG	High sHDI	nat-average	0.7324300000000001	0.8299999999999998	0.7854540000000001	0.003825999999999996	0.04837199999999975	-0.049197999999999964
2000-0734-UGA	Low sHDI	nat-average	0.359	0.398	0.356	-0.014000000000000012	0.028000000000000025	-0.01100000000000001
2000-0735-VEN	Medium sHDI	nat-average	0.5306333666333667	0.8085824175824179	0.7807712287712287	0.08645454545454534	0.1142657342657345	-0.1636833166833167
2000-0738-IND	Low sHDI	nat-average	0.371	0.712	0.472	-0.028000000000000025	0.21199999999999997	-0.129
2000-0742-GRC	Very high sHDI	better-off	0.7044539999999999	0.90119	0.888416	0.06216400000000011	0.07493800000000017	-0.12179799999999996
2000-0748-VNM	Medium sHDI	nat-average	0.5069999999999999	0.8139999999999998	0.49299999999999994	-0.09500000000000003	0.22599999999999987	-0.08100000000000007
2000-0750-AUS	Very high sHDI	nat-average	0.879	0.917	0.906	0.006000000000000116	0.017000000000000126	-0.020999999999999908
2000-0752-ITA	Very high sHDI	nat-average	0.713553	0.9223900000000002	0.9548599999999998	0.09837099999999988	0.06590100000000021	-0.14293599999999995
2000-0753-MOZ	Low sHDI	nat-average	0.195405	0.46762	0.25205	-0.03234500000000001	0.18322499999999997	-0.08899000000000001
2000-0754-ZAF	Medium sHDI	worse-off	0.561	0.559	0.668	0.07400000000000007	-0.03499999999999992	-0.03299999999999992
2000-0755-THA	Medium sHDI	nat-average	0.478	0.7980000000000002	0.679	0.041000000000000036	0.16000000000000014	-0.16000000000000003
2000-0763-PHL	Medium sHDI	nat-average	0.57	0.771	0.567	-0.062000000000000055	0.14200000000000002	-0.05900000000000005
2000-0770-IDN	Medium sHDI	nat-average	0.5297570000000001	0.7028150000000001	0.606889	-0.0019240000000000368	0.09400200000000003	-0.0790559999999999
2000-0774-MYS	High sHDI	nat-average	0.593456	0.8120000000000002	0.72002	0.017588999999999855	0.10956900000000003	-0.10897500000000016
2000-0775-FRA	Very high sHDI	nat-average	0.727	0.917	0.896	0.05400000000000005	0.07500000000000007	-0.11499999999999999
2000-0776-ARG	High sHDI	nat-average	0.729	0.83	0.793	0.010000000000000009	0.04699999999999993	-0.05400000000000005
2000-0777-THA	Medium sHDI	nat-average	0.479	0.796	0.693	0.050999999999999934	0.15400000000000003	-0.16300000000000003
2000-0784-UKR	Medium sHDI	nat-average	0.711103896103896	0.736	0.6386023976023976	-0.05514485514485512	0.0422527472527473	0.01735664335664333
2000-0785-IND	Low sHDI	nat-average	0.327944	0.675824	0.482832	0.007784000000000069	0.20077600000000007	-0.1471039999999999
2000-0786-MOZ	Low sHDI	nat-average	0.205	0.506	0.247	-0.04799999999999999	0.21100000000000002	-0.09
2000-0788-PHL	Medium sHDI	worse-off	0.525701	0.734395	0.5361509999999999	-0.05501100000000014	0.14323299999999994	-0.0654610000000001
2000-0790-TZA	Low sHDI	nat-average	0.293	0.495	0.396	0.010000000000000009	0.10899999999999999	-0.09300000000000003
2000-0791-IDN	Medium sHDI	nat-average	0.518536	0.7253280000000001	0.5983700000000001	-0.009449999999999958	0.11750800000000006	-0.08928400000000003
2000-0792-FRA	Very high sHDI	better-off	0.766	0.925	0.973	0.08999999999999997	0.04200000000000004	-0.11699999999999999
2000-0797-HTI	Low sHDI	nat-average	0.31	0.619	0.455	0.01100000000000001	0.175	-0.134
2000-0807-MDA	Medium sHDI	nat-average	0.5830000000000001	0.7161730000000001	0.5672100000000001	-0.051358000000000015	0.09760499999999994	-0.035568000000000044
2000-0809-BRA	Medium sHDI	better-off	0.572622	0.788483	0.7428539999999999	0.04788799999999993	0.09351700000000007	-0.12234400000000001
2000-0812-FRA	Very high sHDI	nat-average	0.7389999999999999	0.897	0.887	0.049000000000000044	0.05900000000000005	-0.09900000000000009
2000-0813-PRT	High sHDI	nat-average	0.6683713713713713	0.8772892892892893	0.8525045045045045	0.05929629629629629	0.08408108108108103	-0.124836836836837
2000-0814-ESP	Very high sHDI	nat-average	0.706656	0.920975	0.853013	0.031194999999999973	0.09915699999999994	-0.1151620000000001
2000-0827-MEX	High sHDI	nat-average	0.561	0.778	0.8	0.09600000000000009	0.07400000000000007	-0.1429999999999999
2000-0830-POL	High sHDI	nat-average	0.7865375375375375	0.8278698698698699	0.7765595595595595	-0.019844844844845055	0.03146546546546536	-0.009866866866866997
2000-0834-AZE	Medium sHDI	worse-off	0.613	0.653	0.513	-0.07699999999999996	0.06300000000000006	0.02300000000000002
2000-0835-BDI	Low sHDI	better-off	0.22100000000000003	0.4280000000000001	0.341	0.02300000000000002	0.1100000000000001	-0.09699999999999998
2000-0837-ESP	Very high sHDI	nat-average	0.695159	0.914215	0.8962559999999999	0.06744499999999998	0.08540400000000004	-0.133652
2000-0839-ARG	High sHDI	nat-average	0.734	0.83	0.7819999999999999	9.999999999998899e-4	0.04899999999999993	-0.04700000000000004
2000-0840-URY	High sHDI	nat-average	0.672	0.847	0.753	-0.0010000000000000009	0.09299999999999997	-0.08199999999999996
2000-0841-MAR	Medium sHDI	better-off	0.38566	0.731182	0.590264	0.04021399999999997	0.18113199999999996	-0.16439000000000004
2000-0842-GBR	Very high sHDI	nat-average	0.801115	0.8996250000000001	0.88202	0.021905000000000063	0.039510000000000156	-0.05899999999999994
2000-0843-AUS	Very high sHDI	nat-average	0.875	0.923	0.9	0.0010000000000000009	0.02400000000000002	-0.02400000000000002
2000-0847-DZA	Medium sHDI	better-off	0.5521119999999999	0.791768	0.679552	0.01273599999999997	0.12495199999999995	-0.11470400000000014
2000-0848-DZA	Medium sHDI	nat-average	0.488	0.764	0.664	0.03600000000000003	0.136	-0.14
2000-0853-ARG	High sHDI	nat-average	0.7162597402597402	0.8299999999999998	0.7923596403596402	0.01406093906093897	0.05170129870129858	-0.062038961038961116
2000-0861-ZAF	Medium sHDI	worse-off	0.561	0.559	0.668	0.07400000000000007	-0.03499999999999992	-0.03299999999999992
2000-0865-USA	Very high sHDI	better-off	0.878	0.917	0.938	0.026999999999999913	0.006000000000000005	-0.03300000000000003
2000-0868-HRV	High sHDI	nat-average	0.66242	0.8399999999999999	0.763766	0.012585999999999986	0.0888199999999999	-0.08875999999999995
2000-0869-CUB	High sHDI	better-off	0.73	0.864	0.623	-0.10999999999999999	0.131	-0.0030000000000000027
2000-0870-FRA	Very high sHDI	nat-average	0.727	0.917	0.896	0.05400000000000005	0.07500000000000007	-0.11499999999999999
2000-0875-NIC	Medium sHDI	better-off	0.523	0.747	0.597	-0.019000000000000017	0.131	-0.09299999999999997
2000-0905-BOL	Medium sHDI	nat-average	0.622706	0.63599000000000006	0.578238	-0.0333969999999999	0.024355000000000127	0.011071000000000053
2000-0917-ZAF	Medium sHDI	worse-off	0.561	0.559	0.668	0.07400000000000007	-0.03499999999999992	-0.03299999999999992
2000-0937-USA	Very high sHDI	nat-average	0.864952952952953	0.8757057057057058	0.9447817817817818	0.05020720720720728	-0.018868868868868738	-0.02962162162162152
2000-9318-MDA	Medium sHDI	nat-average	0.5851911911911911	0.7103513513513512	0.5707457457457457	-0.04810110110110122	0.09150450450450431	-0.03365565565565576
2000-9494-UZB	Medium sHDI	nat-average	0.639	0.6639999999999999	0.517	-0.08599999999999997	0.06099999999999994	0.03600000000000003
2001-0008-CHN	Medium sHDI	nat-average	0.484	0.7830000000000003	0.5170000000000001	-0.06399999999999995	0.20200000000000018	-0.09700000000000009
2001-0010-KOR	Very high sHDI	nat-average	0.821020979020979	0.8885804195804196	0.8304865134865135	-0.015152847152847038	0.04294105894105904	-0.02461838161838148
2001-0011-IND	Low sHDI	worse-off	0.341754	0.6334139999999999	0.459736	-0.003495999999999999	0.17018199999999994	-0.12147799999999997
2001-0012-ARG	High sHDI	nat-average	0.754	0.834	0.773	-0.013000000000000012	0.04799999999999993	-0.03200000000000003
2001-0017-KAZ	High sHDI	nat-average	0.682	0.716	0.733	0.02300000000000002	0.006000000000000005	-0.027999999999999914
2001-0019-MOZ	Low sHDI	nat-average	0.21939860139860137	0.4799410589410589	0.2729600399600399	-0.03298001998001998	0.17400099900099897	-0.08654145854145853
2001-0021-AGO	Low sHDI	worse-off	0.159	0.474	0.417	0.10099999999999998	0.15799999999999997	-0.157
2001-0025-MWI	Low sHDI	nat-average	0.3843296703296703	0.3963696303696304	0.35120679320679316	-0.024899100899100857	0.020263736263736398	0.008223776223776291
2001-0027-AFG	Low sHDI	nat-average	0.201811	0.529421	0.32105300000000003	-0.0037539999999999796	0.20461400000000002	-0.12299600000000002
2001-0028-AUS	Very high sHDI	nat-average	0.8810000000000001	0.923	0.909	0.0050000000000000044	0.019000000000000017	-0.02299999999999991
2001-0030-AUS	Very high sHDI	nat-average	0.881	0.923	0.909	0.0050000000000000044	0.019000000000000017	-0.02300000000000002
2001-0031-GRC	Very high sHDI	nat-average	0.7183119999999998	0.903074	0.894056	0.06069600000000008	0.06971400000000016	-0.11504800000000004
2001-0032-KEN	Medium sHDI	better-off	0.512	0.58	0.684	0.09600000000000009	-0.008000000000000007	-0.07599999999999996
2001-0037-ZAF	Medium sHDI	worse-off	0.571	0.544	0.669	0.07700000000000007	-0.04799999999999993	-0.02100000000000002
2001-0040-PRT	High sHDI	nat-average	0.665896	0.8882540000000001	0.828642	0.03996999999999995	0.09958200000000006	-0.122776
2001-0041-IDN	Medium sHDI	better-off	0.513	0.729	0.655	0.029000000000000026	0.10299999999999998	-0.11299999999999999
2001-0045-AUS	Very high sHDI	nat-average	0.8763466933867735	0.9214488977955912	0.895557114228457	-0.0017214428857715847	0.0241703406813627	-0.020931863727455036
2001-0046-IDN	Medium sHDI	better-off	0.559	0.76	0.624	-0.019000000000000017	0.11699999999999999	-0.08399999999999996
2001-0047-TZA	Low sHDI	nat-average	0.331	0.491	0.384	-0.013000000000000012	0.09399999999999997	-0.066
2001-0051-IDN	Medium sHDI	better-off	0.558164	0.740844	0.6676140000000002	0.01732200000000017	0.09055199999999997	-0.09212799999999999
2001-0053-CHL	High sHDI	better-off	0.746	0.884	0.763	-0.03200000000000003	0.08899999999999997	-0.049000000000000044
2001-0054-PHL	Medium sHDI	worse-off	0.5343846153846153	0.7395024975024976	0.5360479520479521	-0.059889110889110975	0.14356543456543458	-0.06155244755244771
2001-0059-PHL	Medium sHDI	worse-off	0.541	0.733	0.53	-0.06499999999999995	0.138	-0.05399999999999994
2001-0066-FRA	Very high sHDI	nat-average	0.7375099999999999	0.901926	0.888288	0.04906999999999995	0.06270799999999999	-0.10170800000000013
2001-0079-ROU	High sHDI	nat-average	0.6455400000000001	0.7816330000000002	0.7095440000000001	-1.6100000000007775e-4	0.0719280000000001	-0.06416500000000003
2001-0082-ZWE	Low sHDI	worse-off	0.4530340000000001	0.335696	0.43698300000000007	0.03216900000000006	-0.06911800000000001	0.048220000000000096
2001-0085-JPN	Very high sHDI	better-off	0.8464774774774776	0.9488018018018016	0.9232342342342345	0.018594594594594893	0.044162162162162066	-0.05816216216216197
2001-0091-ZMB	Low sHDI	better-off	0.448922	0.4139890000000001	0.4668010000000001	0.02496100000000001	-0.02785099999999996	0.007081999999999922
2001-0095-HUN	High sHDI	nat-average	0.728	0.798	0.759	-0.0020000000000000018	0.03700000000000003	-0.03300000000000003
2001-0096-UKR	High sHDI	nat-average	0.727	0.741	0.642	-0.05999999999999994	0.039000000000000035	0.025000000000000022
2001-0097-CAF	Low sHDI	better-off	0.422	0.47	0.464	0.013000000000000012	0.01899999999999996	-0.029000000000000026
2001-0102-USA	Very high sHDI	worse-off	0.818	0.8219999999999998	0.8740000000000001	0.03600000000000014	-0.016000000000000125	-0.020000000000000018
2001-0103-AUS	Very high sHDI	nat-average	0.8739999999999999	0.831	0.916	0.04299999999999993	-0.04200000000000015	9.999999999997788e-4
2001-0104-SYR	Medium sHDI	nat-average	0.41941000000000006	0.8019350000000001	0.60416	0.016815000000000024	0.21459000000000006	-0.16793499999999995
2001-0106-USA	Very high sHDI	nat-average	0.8693483483483483	0.8708768768768769	0.9434294294294294	0.049397397397397236	-0.023155155155155316	-0.0246836836836839
2001-0107-GEO	Medium sHDI	worse-off	0.737	0.704	0.587	-0.08600000000000008	0.030999999999999917	0.06399999999999995
2001-0109-TZA	Low sHDI	better-off	0.45300000000000007	0.543	0.509	0.008000000000000007	0.04200000000000004	-0.04799999999999993
2001-0117-PER	High sHDI	better-off	0.7075144855144855	0.8251468531468532	0.681067932067932	-0.054608391608391704	0.08947052947052947	-0.02816183816183826
2001-0121-ARG	High sHDI	nat-average	0.754	0.834	0.773	-0.013000000000000012	0.04799999999999993	-0.03200000000000003
2001-0130-AUS	Very high sHDI	nat-average	0.881	0.923	0.909	0.0050000000000000044	0.019000000000000017	-0.02300000000000002
2001-0131-GBR	Very high sHDI	nat-average	0.8167200000000001	0.90963	0.9094	0.0321499999999999	0.032379999999999964	-0.06052999999999997
2001-0145-USA	Very high sHDI	nat-average	0.8662182182182183	0.8757997997997998	0.9292062062062062	0.03941841841841853	-0.013987987987987838	-0.02356956956956935
2001-0146-AGO	Low sHDI	nat-average	0.25842757242757236	0.39813886113886104	0.5779940059940059	0.18823476523476518	0.008379620379620367	-0.13133166833166832
2001-0147-ARG	High sHDI	nat-average	0.736	0.834	0.7649999999999999	-0.012000000000000122	0.05699999999999994	-0.041000000000000036
2001-0155-MNG	Medium sHDI	worse-off	0.538371	0.6481600000000001	0.529235	-0.040323999999999915	0.07860100000000014	-0.031187999999999882
2001-0156-COL	Medium sHDI	better-off	0.6060000000000001	0.819	0.674	-0.019999999999999907	0.125	-0.08799999999999986
2001-0176-THA	Medium sHDI	nat-average	0.49900000000000005	0.8000000000000002	0.6960000000000001	0.04399999999999993	0.14800000000000002	-0.15300000000000008
2001-0180-IRN	Medium sHDI	worse-off	0.542	0.691	0.661	0.03300000000000003	0.06299999999999994	-0.08599999999999997
2001-0186-ECU	Medium sHDI	nat-average	0.611	0.819	0.6480000000000001	-0.038999999999999924	0.1319999999999999	-0.07600000000000007
2001-0187-THA	Medium sHDI	nat-average	0.5051138861138861	0.8101658341658341	0.6948131868131866	0.037250749250749116	0.1526033966033966	-0.1524485514485514
2001-0188-TUR	Medium sHDI	worse-off	0.37	0.77	0.711	0.124	0.18300000000000005	-0.21699999999999997
2001-0193-FRA	Very high sHDI	nat-average	0.723752	0.906346	0.891799	0.05545	0.06999699999999998	-0.11259700000000006
2001-0194-USA	Very high sHDI	nat-average	0.861	0.884	0.922	0.03300000000000003	-0.0050000000000000044	-0.028000000000000025
2001-0198-BGD	Low sHDI	nat-average	0.3421981981981982	0.7055665665665667	0.4385835835835836	-0.03401501501501497	0.2329679679679681	-0.1304004004004004
2001-0202-BGD	Low sHDI	nat-average	0.402976	0.73127	0.4397420000000001	-0.06579799999999991	0.22573	-0.10256399999999999
2001-0207-HTI	Low sHDI	worse-off	0.271	0.579	0.457	0.04200000000000004	0.16399999999999998	-0.14399999999999996
2001-0209-COD	Low sHDI	better-off	0.515	0.576	0.425	-0.07700000000000001	0.07399999999999995	0.013000000000000012
2001-0213-BRA	Medium sHDI	nat-average	0.561	0.795	0.674	0.0040000000000000036	0.125	-0.10899999999999999
2001-0217-CHN	Medium sHDI	nat-average	0.456	0.811	0.515	-0.05999999999999994	0.2360000000000001	-0.11899999999999994
2001-0229-FRA	Very high sHDI	worse-off	0.689	0.883	0.874	0.06399999999999995	0.07299999999999995	-0.12100000000000011
2001-0236-URY	High sHDI	worse-off	0.6253586413586414	0.851	0.7197672327672328	-0.005849150849150941	0.12538361638361628	-0.10025774225774231
2001-0241-CHN	Medium sHDI	nat-average	0.478959040959041	0.8051118881118882	0.5241478521478522	-0.06248051948051958	0.21848351648351638	-0.10766933066933077
2001-0243-IND	Low sHDI	nat-average	0.404649	0.69862899999999994	0.452035	-0.05140600000000001	0.19518799999999992	-0.09879200000000005
2001-0246-YEM	Low sHDI	worse-off	0.212	0.62	0.463	0.07	0.22699999999999998	-0.18100000000000002
2001-0252-ECU	High sHDI	nat-average	0.6269999999999999	0.819	0.692	-0.015999999999999903	0.1110000000000001	-0.08099999999999996
2001-0257-RUS	High sHDI	nat-average	0.824	0.761	0.609	-0.11699999999999999	0.03500000000000003	0.09799999999999998
2001-0262-USA	Very high sHDI	nat-average	0.871	0.8720000000000001	0.954	0.05599999999999994	-0.025999999999999912	-0.027000000000000024
2001-0264-RUS	High sHDI	nat-average	0.785	0.661	0.782	0.04200000000000004	-0.07899999999999996	0.04500000000000004
2001-0266-USA	Very high sHDI	better-off	0.8920220000000001	0.8952439999999999	0.954034	0.04043400000000008	-0.01835600000000004	-0.021577999999999875
2001-0267-PAK	Low sHDI	nat-average	0.25	0.638	0.508	0.07500000000000001	0.20500000000000002	-0.183
2001-0268-USA	Very high sHDI	nat-average	0.8780579999999999	0.8850600000000001	0.944539	0.04267999999999983	-0.01679900000000012	-0.023801000000000294
2001-0270-USA	Very high sHDI	nat-average	0.886	0.882	0.923	0.026000000000000023	-0.015000000000000013	-0.01100000000000001
2001-0271-PER	Medium sHDI	worse-off	0.594	0.742	0.547	-0.07599999999999996	0.119	-0.029000000000000026
2001-0273-BGD	Low sHDI	nat-average	0.32707707707707706	0.7032312312312313	0.4565375375375376	-0.015020020020020008	0.2316736736736737	-0.14448048048048057
2001-0277-UGA	Low sHDI	nat-average	0.355	0.443	0.371	-0.017000000000000015	0.05499999999999999	-0.03300000000000003
2001-0281-PAN	Medium sHDI	worse-off	0.52	0.837	0.674	0.010000000000000009	0.17299999999999993	-0.14400000000000002
2001-0285-CHL	High sHDI	worse-off	0.5775359999999999	0.860752	0.721948	0.010804000000000036	0.14960799999999996	-0.13360800000000006
2001-0288-ROU	High sHDI	nat-average	0.6540200200200199	0.7953783783783783	0.7452382382382381	0.016693693693693556	0.06683383383383379	-0.07452452452452463
2001-0292-CHN	Medium sHDI	better-off	0.463792	0.8420079999999999	0.6104319999999999	-0.009544000000000108	0.2220319999999999	-0.156184
2001-0298-NPL	Low sHDI	nat-average	0.33134800000000003	0.677139	0.47349700000000006	3.650000000000597e-4	0.20400700000000005	-0.14178399999999997
2001-0299-CMR	Low sHDI	better-off	0.472	0.535	0.527	0.016000000000000014	0.02400000000000002	-0.039000000000000035
2001-0301-AUS	Very high sHDI	nat-average	0.872	0.92	0.883	-0.008000000000000007	0.029000000000000026	-0.019000000000000017
2001-0303-USA	Very high sHDI	nat-average	0.861	0.884	0.922	0.03300000000000003	-0.0050000000000000044	-0.028000000000000025
2001-0305-CHN	Medium sHDI	better-off	0.499	0.834	0.616	-0.019000000000000017	0.19899999999999995	-0.136
2001-0309-TUR	High sHDI	better-off	0.584741	0.8292649999999999	0.7702669999999999	0.05035199999999995	0.10934999999999995	-0.13517400000000002
2001-0314-GHA	Medium sHDI	better-off	0.599	0.664	0.617	-0.009000000000000008	0.038000000000000034	-0.027000000000000024
2001-0318-VNM	Medium sHDI	nat-average	0.5203500000000001	0.7884650000000001	0.5050500000000001	-0.086735	0.19667999999999997	-0.07143500000000003
2001-0319-PHL	Medium sHDI	nat-average	0.5867002997002999	0.7741078921078921	0.6026103896103896	-0.04649250749250755	0.12500499500499496	-0.06240259740259724
2001-0322-CHN	Medium sHDI	better-off	0.491584	0.82782	0.584688	-0.03424400000000005	0.20888799999999996	-0.12734800000000002
2001-0323-FRA	Very high sHDI	nat-average	0.7307339999999999	0.915807	0.886089	0.04583899999999996	0.07555699999999999	-0.10951600000000017
2001-0324-FRA	Very high sHDI	nat-average	0.731	0.906	0.902	0.06000000000000005	0.06400000000000006	-0.11099999999999999
2001-0328-PAK	Low sHDI	nat-average	0.243	0.689	0.498	0.061	0.25199999999999995	-0.194
2001-0332-IND	Low sHDI	nat-average	0.37965865865865867	0.6639649649649649	0.447118118118118	-0.03553953953953959	0.18130730730730732	-0.10299899899899895
2001-0335-KOR	Very high sHDI	better-off	0.854	0.897	0.833	-0.028000000000000025	0.03600000000000003	-0.007000000000000006
2001-0337-IND	Low sHDI	worse-off	0.349	0.614	0.457	-0.0040000000000000036	0.15299999999999997	-0.11200000000000004
2001-0340-CAN	Very high sHDI	better-off	0.871	0.915	0.95	0.038999999999999924	0.0040000000000000036	-0.040000000000000036
2001-0343-COL	Medium sHDI	better-off	0.607	0.7950000000000002	0.677	-0.0119999999999999	0.1060000000000002	-0.08199999999999996
2001-0349-IND	Medium sHDI	better-off	0.4393550000000001	0.732048	0.5481100000000001	-0.011976999999999904	0.17196100000000003	-0.1207319999999999
2001-0350-JPN	Very high sHDI	nat-average	0.7627489999999999	0.944477	0.875092	0.017932999999999977	0.087318	-0.0944100000000001
2001-0351-USA	Very high sHDI	nat-average	0.876	0.894	0.92	0.024000000000000132	-0.0019999999999998908	-0.019999999999999907
2001-0356-CHN	Medium sHDI	better-off	0.471	0.856	0.624	-0.007000000000000006	0.22499999999999998	-0.16000000000000003
2001-0357-THA	Medium sHDI	nat-average	0.49800000000000005	0.8030000000000002	0.6810000000000002	0.03200000000000003	0.15400000000000003	-0.15100000000000008
2001-0360-CHN	Low sHDI	worse-off	0.378	0.714	0.464	-0.03699999999999998	0.21299999999999997	-0.123
2001-0361-VNM	Medium sHDI	worse-off	0.483	0.7590000000000001	0.476	-0.08300000000000007	0.20000000000000007	-0.07600000000000007
2001-0365-CHL	High sHDI	nat-average	0.6760269999999999	0.8729720000000001	0.763893	-0.0020980000000000443	0.10698099999999999	-0.08996400000000015
2001-0375-IRN	Medium sHDI	worse-off	0.575656	0.728576	0.6836720000000001	0.023992000000000013	0.06889599999999996	-0.0840240000000001
2001-0376-PAK	Low sHDI	nat-average	0.2517547547547548	0.6814634634634634	0.5067967967967968	0.0642072072072073	0.23887387387387393	-0.1908348348348347
2001-0377-ARG	High sHDI	nat-average	0.7524244244244244	0.834	0.7752262262262262	-0.010952952952952955	0.04782082082082084	-0.03375475475475476
2001-0385-CHN	Low sHDI	worse-off	0.378	0.714	0.464	-0.03699999999999998	0.21299999999999997	-0.123
2001-0386-DEU	Very high sHDI	nat-average	0.851	0.905	0.937	0.040000000000000036	0.008000000000000007	-0.04600000000000004
2001-0386-ITA	Very high sHDI	nat-average	0.7232798395185558	0.9213049147442328	0.912667001003009	0.0655827482447342	0.074220661985958	-0.12380441323971902
2001-0387-IND	Medium sHDI	better-off	0.519	0.8220000000000001	0.52	-0.08599999999999997	0.21600000000000008	-0.08699999999999997
2001-0390-POL	High sHDI	nat-average	0.7965920000000001	0.837521	0.7669709999999998	-0.032792000000000154	0.03775799999999996	-0.003170999999999924
2001-0390-SVK	High sHDI	nat-average	0.7453433433433433	0.8242422422422422	0.773177177177177	-0.0070400400400402185	0.04402502502502492	-0.03487387387387397
2001-0392-CHN	Low sHDI	worse-off	0.417	0.746	0.446	-0.07200000000000001	0.22799999999999998	-0.10100000000000003
2001-0393-BGD	Low sHDI	worse-off	0.2872192192192192	0.6529279279279279	0.42516816816816816	-0.003969969969969955	0.22378978978978975	-0.1419189189189189
2001-0395-COL	Medium sHDI	nat-average	0.538	0.795	0.711	0.03799999999999992	0.122	-0.135
2001-0401-ARG	High sHDI	nat-average	0.7409999999999998	0.8339999999999999	0.799	0.009000000000000119	0.04399999999999993	-0.049000000000000155
2001-0402-YEM	Low sHDI	worse-off	0.229044	0.633078	0.493064	0.07848899999999998	0.218503	-0.18553100000000003
2001-0403-KOR	Very high sHDI	better-off	0.854	0.897	0.833	-0.028000000000000025	0.03600000000000003	-0.007000000000000006
2001-0404-RUS	High sHDI	better-off	0.8030000000000002	0.7070000000000001	0.7850000000000001	0.02100000000000013	-0.05699999999999994	0.039000000000000146
2001-0405-CHN	Medium sHDI	nat-average	0.486902097902098	0.8242847152847155	0.5628931068931069	-0.04525374625374634	0.21613786213786224	-0.12124475524475525
2001-0407-IDN	Medium sHDI	better-off	0.578	0.714	0.62	-0.015000000000000013	0.07899999999999996	-0.05700000000000005
2001-0414-IND	Medium sHDI	better-off	0.547	0.775	0.568	-0.05400000000000005	0.15300000000000002	-0.07499999999999996
2001-0417-SDN	Low sHDI	nat-average	0.235021	0.61236	0.564291	0.13288699999999998	0.180956	-0.196383
2001-0419-CHN	Medium sHDI	better-off	0.499	0.834	0.616	-0.019000000000000017	0.19899999999999995	-0.136
2001-0420-RUS	High sHDI	nat-average	0.785	0.661	0.782	0.04200000000000004	-0.07899999999999996	0.04500000000000004
2001-0421-CHN	Medium sHDI	better-off	0.5249999999999999	0.835	0.594	-0.04400000000000004	0.19699999999999995	-0.1130000000000001
2001-0434-YEM	Low sHDI	better-off	0.339	0.744	0.611	0.07499999999999996	0.20799999999999996	-0.197
2001-0436-VNM	Medium sHDI	nat-average	0.5250000000000001	0.8160000000000001	0.5020000000000001	-0.09699999999999998	0.21699999999999997	-0.07399999999999995
2001-0445-PHL	Medium sHDI	worse-off	0.5238340000000001	0.7365140000000001	0.5177320000000001	-0.06664300000000001	0.15213900000000002	-0.060540999999999956
2001-0448-ETH	Low sHDI	worse-off	0.099	0.456	0.299	0.061	0.21800000000000003	-0.13899999999999998
2001-0450-THA	Medium sHDI	nat-average	0.5004534534534534	0.803996996996997	0.6872792792792792	0.03600600600600601	0.15272372372372378	-0.15081981981981984
2001-0453-IRN	Medium sHDI	nat-average	0.618085	0.728182	0.69396	0.016177999999999915	0.05039999999999989	-0.05969700000000011
2001-0454-JPN	Very high sHDI	nat-average	0.7978899999999999	0.9456739999999998	0.8993819999999999	0.02031000000000016	0.06660200000000005	-0.08118199999999987
2001-0459-BGD	Low sHDI	nat-average	0.330204	0.708812	0.455342	-0.018047999999999953	0.23542200000000002	-0.14318599999999998
2001-0460-USA	Very high sHDI	nat-average	0.877	0.872	0.952	0.051999999999999935	-0.028000000000000025	-0.02300000000000002
2001-0464-ETH	Low sHDI	better-off	0.318	0.445	0.312	-0.04099999999999998	0.09200000000000003	-0.034999999999999976
2001-0465-IND	Low sHDI	worse-off	0.30000000000000004	0.6449999999999999	0.421	-0.012999999999999956	0.21099999999999997	-0.1339999999999999
2001-0471-CHL	High sHDI	better-off	0.731447	0.876314	0.780959	-0.012843000000000049	0.08251200000000003	-0.06235500000000005
2001-0473-USA	Very high sHDI	nat-average	0.878	0.891	0.932	0.03200000000000003	-0.009000000000000008	-0.02200000000000002
2001-0474-USA	Very high sHDI	better-off	0.897	0.906	0.949	0.03199999999999992	-0.01100000000000001	-0.020000000000000018
2001-0475-CHN	High sHDI	better-off	0.596	0.908	0.741	0.0040000000000000036	0.17100000000000004	-0.14100000000000001
2001-0476-JPN	Very high sHDI	nat-average	0.772	0.9469999999999998	0.865	0.007000000000000117	0.08899999999999997	-0.08599999999999985
2001-0477-USA	Very high sHDI	better-off	0.905	0.898	0.961	0.039999999999999925	-0.02300000000000002	-0.016000000000000014
2001-0479-THA	Medium sHDI	nat-average	0.498	0.803	0.681	0.03200000000000003	0.15400000000000003	-0.15100000000000002
2001-0481-ZAF	Medium sHDI	better-off	0.624	0.667	0.817	0.119	-0.030999999999999917	-0.07399999999999995
2001-0482-BOL	Medium sHDI	nat-average	0.6035360000000001	0.6402510000000001	0.572038	-0.032479000000000036	0.035734000000000044	-9.810000000000096e-4
2001-0483-MRT	Low sHDI	better-off	0.4	0.563	0.64	0.11599999999999999	0.038999999999999924	-0.124
2001-0485-KHM	Low sHDI	nat-average	0.31180399999999997	0.600068	0.39718	-0.023751999999999995	0.17913600000000007	-0.109128
2001-0486-CHN	Low sHDI	worse-off	0.391	0.7230000000000001	0.484	-0.031000000000000028	0.20800000000000007	-0.124
2001-0488-MEX	Medium sHDI	worse-off	0.470352	0.7951520000000001	0.723336	0.076704	0.1485200000000001	-0.17628
2001-0489-GMB	Low sHDI	better-off	0.372	0.639	0.536	0.03300000000000003	0.136	-0.131
2001-0492-VNM	Medium sHDI	worse-off	0.43569230769230766	0.8037272727272727	0.4759999999999999	-0.0743986013986015	0.2533286713286713	-0.11470629370629376
2001-0500-ZAF	Medium sHDI	nat-average	0.5864864864864865	0.5761651651651652	0.6533753753753755	0.04920420420420424	-0.028006006006006	-0.01768468468468476
2001-0501-IND	Medium sHDI	better-off	0.476	0.767	0.566	-0.025000000000000022	0.17600000000000005	-0.11499999999999999
2001-0502-IND	Medium sHDI	better-off	0.542	0.749	0.705	0.04599999999999993	0.08999999999999997	-0.11699999999999999
2001-0505-MYS	High sHDI	better-off	0.654	0.821	0.795	0.04200000000000004	0.06799999999999995	-0.09899999999999998
2001-0508-ZAF	Medium sHDI	worse-off	0.571	0.544	0.669	0.07700000000000007	-0.04799999999999993	-0.02100000000000002
2001-0511-JPN	Very high sHDI	better-off	0.855	0.949	0.927	0.018000000000000016	0.039999999999999925	-0.05400000000000005
2001-0515-IND	Low sHDI	worse-off	0.30000000000000004	0.6450000000000001	0.421	-0.013000000000000012	0.21100000000000013	-0.13399999999999995
2001-0521-TCD	Low sHDI	better-off	0.236007007007007	0.4167307307307307	0.3369259259259259	0.01835035035035043	0.09815515515515522	-0.08256856856856848
2001-0524-MLI	Low sHDI	nat-average	0.16935999999999998	0.496137	0.436081	0.11182500000000001	0.171881	-0.154896
2001-0526-CHN	Medium sHDI	worse-off	0.445	0.802	0.473	-0.08000000000000007	0.249	-0.10800000000000004
2001-0527-IND	Low sHDI	worse-off	0.345472	0.616232	0.454408	-0.004648000000000041	0.15717599999999998	-0.11358400000000002
2001-0528-THA	Medium sHDI	nat-average	0.503	0.811	0.672	0.02200000000000002	0.16100000000000003	-0.14700000000000002
2001-0530-TJK	Medium sHDI	nat-average	0.632	0.6989999999999998	0.43599999999999994	-0.1419999999999999	0.121	0.05400000000000016
2001-0534-CHN	Medium sHDI	worse-off	0.44500000000000006	0.8020000000000002	0.473	-0.08000000000000018	0.249	-0.1080000000000001
2001-0536-ITA	Very high sHDI	worse-off	0.704	0.897	0.855	0.040000000000000036	0.08200000000000007	-0.11099999999999999
2001-0540-CHN	Medium sHDI	worse-off	0.445	0.802	0.473	-0.08000000000000007	0.249	-0.10800000000000004
2001-0541-RWA	Low sHDI	nat-average	0.273	0.446	0.322	-0.018000000000000016	0.10599999999999998	-0.067
2001-0544-BRA	High sHDI	better-off	0.608088	0.811604	0.762697	0.04043199999999991	0.08933899999999995	-0.11417700000000008
2001-0545-IRN	High sHDI	better-off	0.66218	0.8330580000000001	0.68912	-0.03506000000000009	0.10887800000000003	-0.062000000000000055
2001-0549-GIN	Low sHDI	worse-off	0.123	0.486	0.406	0.11700000000000005	0.197	-0.16599999999999998
2001-0553-BLZ	Medium sHDI	worse-off	0.533	0.732	0.56	-0.041999999999999926	0.13	-0.06899999999999995
2001-0559-MEX	Medium sHDI	worse-off	0.45	0.796	0.728	0.08899999999999997	0.15700000000000003	-0.189
2001-0560-ZAF	Medium sHDI	better-off	0.677	0.598	0.796	0.11099999999999999	-0.08700000000000008	-0.008000000000000007
2001-0561-SLV	Medium sHDI	better-off	0.552	0.77	0.682	0.020000000000000018	0.10799999999999998	-0.10999999999999999
2001-0562-MEX	High sHDI	better-off	0.612	0.855	0.794	0.04800000000000004	0.10899999999999999	-0.134
2001-0563-BGD	Low sHDI	worse-off	0.33569899999999997	0.706403	0.421476	-0.042385000000000006	0.24254199999999998	-0.12816200000000005
2001-0564-USA	Very high sHDI	nat-average	0.873872	0.877634	0.922872	0.031629999999999936	-0.013608000000000064	-0.017370000000000108
2001-0566-USA	Very high sHDI	nat-average	0.893	0.867	0.948	0.04599999999999993	-0.03500000000000003	-0.009000000000000008
2001-0570-DOM	Medium sHDI	better-off	0.56	0.774	0.724	0.04499999999999993	0.09499999999999997	-0.119
2001-0570-GTM	Low sHDI	worse-off	0.33298900000000003	0.722925	0.577016	0.059261999999999926	0.205171	-0.184765
2001-0570-MEX	Medium sHDI	worse-off	0.479	0.802	0.722	0.06999999999999995	0.15000000000000002	-0.17300000000000004
2001-0573-CHN	Low sHDI	worse-off	0.378	0.714	0.464	-0.03699999999999998	0.21299999999999997	-0.123
2001-0579-RUS	High sHDI	better-off	0.7936160000000001	0.700376	0.7783760000000001	0.02182799999999996	-0.05617200000000011	0.03706799999999999
2001-0582-ARG	High sHDI	nat-average	0.7524315684315683	0.8339999999999999	0.7767642357642357	-0.00986313686313689	0.04737262737262726	-0.03419580419580426
2001-0583-FRA	Very high sHDI	nat-average	0.729158	0.909877	0.871509	0.03893000000000002	0.07729800000000009	-0.10342099999999999
2001-0584-IND	Low sHDI	nat-average	0.331	0.68	0.49	0.01100000000000001	0.20100000000000007	-0.14799999999999996
2001-0587-VNM	Medium sHDI	nat-average	0.525	0.8160000000000001	0.5020000000000001	-0.09699999999999986	0.21700000000000008	-0.07399999999999995
2001-0596-PHL	Medium sHDI	worse-off	0.548	0.742	0.528	-0.07099999999999995	0.14300000000000002	-0.050999999999999934
2001-0600-MYS	Medium sHDI	worse-off	0.483	0.8210000000000001	0.632	0.0019999999999998908	0.19099999999999995	-0.14700000000000013
2001-0601-USA	Very high sHDI	nat-average	0.832	0.872	0.941	0.05999999999999994	-0.009000000000000008	-0.049000000000000044
2001-0602-USA	Very high sHDI	nat-average	0.832	0.872	0.941	0.05999999999999994	-0.009000000000000008	-0.049000000000000044
2001-0603-HND	Medium sHDI	better-off	0.5200109890109891	0.7658371628371629	0.6036873126873127	-0.01696803196803187	0.1451818181818183	-0.10064435564435548
2001-0604-PER	Medium sHDI	worse-off	0.594	0.742	0.547	-0.07599999999999996	0.119	-0.029000000000000026
2001-0611-HTI	Low sHDI	nat-average	0.34741341341341336	0.5977887887887886	0.5043893893893894	0.034811811811811866	0.1282112112112111	-0.12216416416416415
2001-0611-NIC	Low sHDI	worse-off	0.333	0.694	0.464	-0.010999999999999954	0.21899999999999997	-0.14199999999999996
2001-0612-CUB	High sHDI	nat-average	0.6964679358717434	0.868	0.5994799599198396	-0.11296593186372739	0.155554108216433	-0.015977955911823605
2001-0614-PHL	Medium sHDI	better-off	0.61	0.768	0.62	-0.04200000000000004	0.10599999999999998	-0.052000000000000046
2001-0615-JAM	Medium sHDI	nat-average	0.575808	0.7838640000000001	0.6779770000000002	0.004345000000000154	0.11023200000000011	-0.09782400000000002
2001-0616-TUR	Medium sHDI	nat-average	0.508	0.794	0.711	0.050999999999999934	0.134	-0.15200000000000002
2001-0618-IND	Medium sHDI	better-off	0.519	0.822	0.52	-0.08599999999999997	0.21599999999999997	-0.08699999999999997
2001-0620-DZA	Medium sHDI	nat-average	0.5443572854291416	0.7879770459081838	0.6815718562874251	0.018254491017963947	0.12465968063872268	-0.11896007984031953
2001-0621-ESP	Very high sHDI	nat-average	0.7220231621349446	0.9246374622356496	0.904058408862034	0.05912890231621326	0.0797079556898288	-0.12290634441087622
2001-0624-VNM	Medium sHDI	nat-average	0.525	0.8159999999999998	0.502	-0.09699999999999998	0.21699999999999986	-0.07399999999999995
2001-0632-SPI	Very high sHDI	nat-average	0.666	0.8960000000000001	0.881	0.07399999999999984	0.08899999999999997	-0.14100000000000013
2001-0637-COL	Medium sHDI	better-off	0.577	0.797	0.698	0.0129999999999999	0.11199999999999999	-0.1080000000000001
2001-0642-GRC	High sHDI	nat-average	0.611	0.934	0.882	0.08699999999999997	0.139	-0.18400000000000005
2001-0644-NER	Low sHDI	nat-average	0.127	0.502	0.347	0.06599999999999995	0.22099999999999997	-0.15400000000000003
2001-0645-GBR	Very high sHDI	nat-average	0.803975	0.912197	0.906182	0.03319700000000014	0.039212000000000136	-0.0690099999999999
2001-0649-MYS	High sHDI	better-off	0.706	0.821	0.795	0.02300000000000002	0.04899999999999993	-0.06600000000000006
2001-0650-UGA	Low sHDI	nat-average	0.355	0.443	0.371	-0.017000000000000015	0.05499999999999999	-0.03300000000000003
2001-0651-IDN	Medium sHDI	nat-average	0.479	0.744	0.582	-0.010000000000000009	0.15200000000000002	-0.11299999999999999
2001-0652-IDN	Medium sHDI	nat-average	0.479	0.744	0.582	-0.010000000000000009	0.15200000000000002	-0.11299999999999999
2001-0654-VNM	Medium sHDI	better-off	0.538	0.856	0.598	-0.05300000000000005	0.20499999999999996	-0.11299999999999999
2001-0661-POL	Very high sHDI	nat-average	0.7977462537462539	0.8350559440559441	0.7787472527472529	-0.024511488511488433	0.03179720279720277	-0.005512487512487452
2001-0663-ROU	Medium sHDI	worse-off	0.6296553446553447	0.7875924075924077	0.6755784215784217	-0.018362637362637324	0.09365134865134861	-0.06428571428571439
2001-0664-ZAF	Medium sHDI	nat-average	0.5821818181818182	0.5653246753246753	0.6632207792207794	0.06144155844155852	-0.03645454545454552	-0.019597402597402613
2001-0665-TUR	Medium sHDI	nat-average	0.5096276276276275	0.8293223223223223	0.7390340340340338	0.06069469469469446	0.15098298298298296	-0.16871171171171184
2001-0668-AFG	Low sHDI	nat-average	0.2	0.556	0.328	-0.0040000000000000036	0.22400000000000003	-0.132
2001-0672-RWA	Low sHDI	nat-average	0.280364	0.4509	0.325388	-0.020072000000000034	0.10543999999999998	-0.06509600000000004
2001-0681-IND	Low sHDI	worse-off	0.34318099999999996	0.618048	0.46712	0.004601999999999995	0.15553000000000006	-0.11933700000000003
2001-0682-UGA	Low sHDI	nat-average	0.363	0.418	0.38	-0.006000000000000005	0.03199999999999997	-0.02300000000000002
2001-0683-COD	Low sHDI	worse-off	0.338	0.48	0.249	-0.09400000000000003	0.13699999999999996	-0.0050000000000000044
2001-0686-HUN	High sHDI	nat-average	0.7546312625250498	0.8122695390781562	0.8153507014028054	0.0222254509018035	0.019144288577154334	-0.03849398797595216
2001-0689-TUR	High sHDI	better-off	0.559574	0.8193779999999999	0.775894	0.067612	0.11109599999999997	-0.14870799999999995
2001-0690-LSO	Low sHDI	better-off	0.496	0.447	0.551	0.05500000000000005	-0.04899999999999999	0
2001-0691-LSO	Low sHDI	nat-average	0.434	0.425	0.486	0.03799999999999998	-0.02300000000000002	-0.014000000000000012
2001-0692-MKD	Medium sHDI	nat-average	0.558341	0.814657	0.6982700000000001	0.015918999999999905	0.1323059999999998	-0.12401000000000018
2001-0693-MYS	High sHDI	nat-average	0.5919869999999999	0.821	0.726348	0.01982499999999998	0.11447699999999994	-0.11453600000000008
2001-0694-MAR	Low sHDI	nat-average	0.37079000000000006	0.7437199999999999	0.57795	0.03695000000000004	0.20272	-0.17020999999999986
2001-0696-BRA	High sHDI	better-off	0.642	0.7970000000000002	0.753	0.02499999999999991	0.06900000000000006	-0.08600000000000008
2001-0699-AUS	Very high sHDI	nat-average	0.8839029029029026	0.925002002002002	0.9110020020020018	0.004699699699699744	0.01869969969969998	-0.02239939939939939
2001-0701-BGR	High sHDI	nat-average	0.6686726726726727	0.7927627627627628	0.7198548548548548	-0.0052802802802803805	0.06762762762762764	-0.05646246246246245
2001-0703-PER	Medium sHDI	worse-off	0.58	0.75	0.554	-0.06799999999999995	0.128	-0.04200000000000004
2001-0709-COD	Low sHDI	worse-off	0.247	0.575	0.275	-0.064	0.23599999999999993	-0.09200000000000003
2001-0710-MWI	Low sHDI	nat-average	0.356	0.39	0.341	-0.020999999999999963	0.028000000000000025	-0.006000000000000005
2001-0712-COL	Medium sHDI	nat-average	0.497239	0.7941850000000001	0.6762980000000001	0.03252199999999994	0.15040900000000001	-0.14653700000000014
2001-0713-LVA	Very high sHDI	better-off	1	0.776	0.819	-0.041000000000000036	-0.08399999999999996	0.14
2001-0714-LTU	High sHDI	nat-average	0.7860050050050048	0.7974794794794794	0.7370140140140139	-0.035541541541541544	0.024923923923923952	0.013449449449449369
2001-0716-CHN	Medium sHDI	nat-average	0.484	0.783	0.517	-0.06399999999999995	0.20200000000000007	-0.09699999999999998
2001-0717-TJK	Low sHDI	nat-average	0.596	0.672	0.412	-0.13600000000000007	0.124	0.04799999999999993
2001-0719-IDN	Medium sHDI	better-off	0.5711448551448551	0.7115584415584414	0.6200939060939061	-0.011619380619380504	0.07984515484515475	-0.0605684315684315
2001-0722-USA	Very high sHDI	nat-average	0.848047	0.853321	0.931128	0.05428300000000008	-0.02352399999999988	-0.02879799999999988
2001-0723-BRA	Medium sHDI	nat-average	0.5740240240240241	0.789975975975976	0.7300240240240239	0.03801601601601601	0.09796796796796814	-0.1179839839839838
2001-0724-USA	Very high sHDI	nat-average	0.832	0.872	0.941	0.05999999999999994	-0.009000000000000008	-0.049000000000000044
2001-0734-BGD	Low sHDI	nat-average	0.3494275724275724	0.7302577422577421	0.446100899100899	-0.03771428571428581	0.24644255744255728	-0.13438761238761243
2001-0735-MEX	High sHDI	nat-average	0.578	0.83	0.759	0.04500000000000004	0.11599999999999999	-0.136
2001-0738-CRI	High sHDI	nat-average	0.5467427427427426	0.885	0.7178068068068068	0.015323323323323312	0.18251651651651657	-0.15574074074074085
2001-0739-HRV	High sHDI	nat-average	0.6482760000000001	0.841	0.753895	0.01087299999999991	0.0979779999999999	-0.094746
2001-0740-CHN	Medium sHDI	worse-off	0.463	0.804	0.464	-0.09300000000000003	0.247	-0.09400000000000003
2001-0741-CHN	Medium sHDI	nat-average	0.487	0.795	0.493	-0.08299999999999996	0.21900000000000008	-0.08899999999999997
2001-0743-FRA	Very high sHDI	worse-off	0.689	0.883	0.874	0.06399999999999995	0.07299999999999995	-0.12100000000000011
2001-0746-MMR	Low sHDI	nat-average	0.347	0.629	0.366	-0.065	0.198	-0.08400000000000002
2001-0753-GTM	Low sHDI	worse-off	0.328472	0.740408	0.601936	0.07499200000000006	0.213464	-0.19847199999999998
2001-0756-TJK	Medium sHDI	nat-average	0.634	0.651	0.405	-0.14600000000000002	0.09999999999999998	0.08299999999999996
2001-0758-PHL	Medium sHDI	nat-average	0.5494300000000001	0.751301	0.5533870000000001	-0.05799999999999994	0.13991399999999998	-0.06195699999999993
2001-0759-NOR	Very high sHDI	nat-average	0.855	0.908	0.939	0.038999999999999924	0.008000000000000007	-0.04500000000000004
2001-0766-PAK	Low sHDI	nat-average	0.247	0.6379999999999999	0.519	0.08500000000000002	0.2039999999999999	-0.187
2001-0767-MOZ	Low sHDI	nat-average	0.23105099999999995	0.4778989999999999	0.281726	-0.03229299999999996	0.16387999999999997	-0.08296799999999999
2001-0768-CHN	Low sHDI	worse-off	0.378	0.714	0.464	-0.03699999999999998	0.21299999999999997	-0.123
2001-0769-ETH	Low sHDI	nat-average	0.187	0.502	0.314	0.0050000000000000044	0.193	-0.122
2001-0771-USA	Very high sHDI	worse-off	0.8273119999999998	0.8458359999999999	0.913566	0.05232800000000004	-0.015402000000000027	-0.03392600000000012
2001-0772-USA	Very high sHDI	nat-average	0.893	0.81	1	0.10299999999999998	-0.08699999999999997	-0.0040000000000000036
2001-0773-USA	Very high sHDI	nat-average	0.883	0.891	0.932	0.030000000000000027	-0.01100000000000001	-0.019000000000000017
2001-0774-KAZ	High sHDI	nat-average	0.6819999999999999	0.716	0.733	0.02300000000000002	0.006000000000000005	-0.028000000000000025
2001-0779-NZL	Very high sHDI	nat-average	0.906609	0.90538	0.8393730000000001	-0.043869999999999854	0.022136999999999962	0.023365999999999998
2001-0782-LAO	Low sHDI	worse-off	0.314173	0.579919	0.486543	0.040636000000000005	0.13401199999999996	-0.13173400000000002
2001-0783-BIH	Medium sHDI	nat-average	0.522122	0.847	0.658406	-0.003924000000000039	0.1846699999999999	-0.1402080000000001
2001-0792-PHL	Medium sHDI	nat-average	0.564	0.782	0.594	-0.04600000000000004	0.14200000000000002	-0.07600000000000007
2001-0793-PHL	Medium sHDI	nat-average	0.5855425425425425	0.7780250250250249	0.5952242242242242	-0.052318318318318346	0.1304824824824824	-0.062000000000000055
2001-0794-IND	Low sHDI	worse-off	0.3	0.645	0.421	-0.013000000000000012	0.21100000000000002	-0.134
2001-0795-CHN	Medium sHDI	better-off	0.499	0.834	0.616	-0.019000000000000017	0.19899999999999995	-0.136
2001-0796-CHN	Medium sHDI	nat-average	0.486902097902098	0.8242847152847155	0.5628931068931069	-0.04525374625374634	0.21613786213786224	-0.12124475524475525
2002-0003-GRC	Very high sHDI	nat-average	0.737654	0.901377	0.8999220000000001	0.057514000000000065	0.05896899999999994	-0.10475400000000001
2002-0004-MDG	Low sHDI	worse-off	0.28417800000000004	0.59949	0.390085	-0.01450199999999996	0.194903	-0.12040899999999993
2002-0005-PHL	Medium sHDI	nat-average	0.566883116883117	0.7524675324675324	0.5727922077922077	-0.051883116883116975	0.12779220779220768	-0.05779220779220773
2002-0010-ALB	Medium sHDI	nat-average	0.5596629889669007	0.8600000000000001	0.6375616850551656	-0.03661283851554642	0.18582547642928804	-0.11451153460381136
2002-0012-FRA	Very high sHDI	nat-average	0.7175974025974026	0.8963506493506493	0.8821038961038961	0.05387012987012996	0.06811688311688324	-0.11063636363636353
2002-0013-HND	Medium sHDI	better-off	0.584	0.766	0.605	-0.04200000000000004	0.119	-0.06300000000000006
2002-0016-UGA	Low sHDI	better-off	0.426	0.483	0.398	-0.035999999999999976	0.04899999999999999	-0.008000000000000007
2002-0017-USA	Very high sHDI	nat-average	0.8528702594810379	0.8552345309381237	0.928615768463074	0.05050499001996034	-0.022876247504989955	-0.025240518962075797
2002-0018-IDN	Medium sHDI	nat-average	0.528	0.736	0.586	-0.025000000000000022	0.125	-0.08299999999999996
2002-0020-IRN	High sHDI	nat-average	0.654067	0.76783	0.712822	0.0033039999999999736	0.05831200000000003	-0.05545100000000003
2002-0024-RUS	High sHDI	nat-average	0.771	0.719	0.691	-0.03500000000000003	-0.007000000000000006	0.04500000000000004
2002-0025-ZAF	Medium sHDI	nat-average	0.586	0.552	0.746	0.123	-0.07099999999999995	-0.03700000000000003
2002-0026-SEN	Low sHDI	worse-off	0.156057	0.6340349999999999	0.45507	0.10031499999999999	0.2792799999999999	-0.19869799999999999
2002-0035-IDN	Medium sHDI	better-off	0.588	0.719	0.621	-0.019000000000000017	0.07899999999999996	-0.052000000000000046
2002-0036-NZL	Very high sHDI	nat-average	0.921	0.915	0.844	-0.049000000000000044	0.02200000000000002	0.028000000000000025
2002-0039-MUS	Medium sHDI	nat-average	0.562	0.8	0.726	0.03700000000000003	0.1110000000000001	-0.1269999999999999
2002-0048-RUS	High sHDI	nat-average	0.784	0.677	0.772	0.029000000000000026	-0.06599999999999995	0.041000000000000036
2002-0050-BEL	Very high sHDI	nat-average	0.832735	0.885532	0.902053	0.029312000000000116	0.012791000000000108	-0.040005999999999875
2002-0051-GBR	Very high sHDI	nat-average	0.8193029999999999	0.879453	0.8822320000000001	0.022758000000000056	0.01997899999999997	-0.04017100000000018
2002-0052-CAF	Low sHDI	nat-average	0.236894	0.391387	0.359723	0.037721000000000005	0.06938499999999997	-0.08510800000000002
2002-0054-IDN	Medium sHDI	better-off	0.5454785214785215	0.7404895104895104	0.6549220779220779	0.013667332667332666	0.09923476523476515	-0.09577622377622375
2002-0055-DEU	Very high sHDI	nat-average	0.8800490490490491	0.8978038038038039	0.9151251251251252	0.01802002002002001	6.986986986986521e-4	-0.01705605605605609
2002-0056-MRT	Low sHDI	nat-average	0.267929	0.650838	0.56138	0.103771	0.19322900000000004	-0.18968000000000002
2002-0059-POL	Very high sHDI	nat-average	0.810235	0.8395639999999999	0.768852	-0.036886000000000085	0.0338259999999998	0.004496999999999973
2002-0064-MYS	Medium sHDI	worse-off	0.525	0.824	0.68	0.015000000000000013	0.15899999999999992	-0.14
2002-0069-THA	Medium sHDI	nat-average	0.517	0.805	0.7020000000000001	0.03799999999999992	0.1409999999999999	-0.14700000000000013
2002-0074-AGO	Low sHDI	worse-off	0.169	0.487	0.441	0.10999999999999999	0.15599999999999997	-0.162
2002-0077-PER	Medium sHDI	nat-average	0.63908991008991	0.8064865134865135	0.6336513486513485	-0.054886113886114085	0.11794905094905084	-0.04944755244755261
2002-0080-COD	Low sHDI	nat-average	0.338	0.464	0.304	-0.059	0.10100000000000003	-0.024999999999999967
2002-0082-BRA	Medium sHDI	nat-average	0.586	0.792	0.732	0.03400000000000003	0.09400000000000008	-0.11199999999999999
2002-0083-MWI	Low sHDI	nat-average	0.38922600000000007	0.41902800000000007	0.351886	-0.03322600000000009	0.033916	0.0041140000000000065
2002-0088-AFG	Low sHDI	better-off	0.342	0.58	0.422	-0.015000000000000013	0.14299999999999996	-0.09499999999999997
2002-0089-CHL	High sHDI	nat-average	0.647	0.895	0.743	-0.01200000000000001	0.14	-0.10799999999999998
2002-0092-USA	Very high sHDI	nat-average	0.848	0.898	0.951	0.052999999999999936	0	-0.050000000000000044
2002-0101-BEL	Very high sHDI	worse-off	0.8174944944944945	0.8691101101101102	0.8664304304304304	0.015820820820820924	0.018500500500500672	-0.033115115115115
2002-0103-GTM	Low sHDI	nat-average	0.36281062124248503	0.7426673346693387	0.615624248496994	0.06752905811623244	0.19457214428857705	-0.18528456913827657
2002-0110-BOL	Medium sHDI	nat-average	0.588	0.662	0.589	-0.02300000000000002	0.050000000000000044	-0.02400000000000002
2002-0119-USA	Very high sHDI	nat-average	0.8664312938816449	0.8764302908726178	0.9455085255767304	0.0502326980942831	-0.01884553660982946	-0.028844533600802413
2002-0125-ECU	Medium sHDI	nat-average	0.61022	0.8250000000000001	0.642275	-0.04350100000000012	0.1392239999999999	-0.07555600000000018
2002-0128-USA	Very high sHDI	nat-average	0.863936	0.868279	0.923261	0.03850799999999999	-0.01647399999999999	-0.020816999999999974
2002-0144-EGY	Medium sHDI	nat-average	0.521	0.786	0.661	0.014000000000000012	0.139	-0.126
2002-0146-MDG	Low sHDI	nat-average	0.390634	0.63468	0.36881	-0.08132399999999995	0.18454600000000004	-0.0595
2002-0160-URY	High sHDI	better-off	0.74945	0.8540000000000001	0.7457659999999999	-0.03592100000000009	0.07231300000000007	-0.03223700000000007
2002-0162-ECU	Medium sHDI	nat-average	0.618	0.825	0.652	-0.039999999999999925	0.133	-0.07399999999999995
2002-0163-MOZ	Low sHDI	nat-average	0.233722	0.443152	0.282937	-0.025075999999999987	0.135139	-0.07429099999999997
2002-0171-SPI	Very high sHDI	nat-average	0.673	0.904	0.884	0.07100000000000006	0.09100000000000008	-0.1399999999999999
2002-0176-PHL	Medium sHDI	nat-average	0.57	0.74	0.565	-0.05500000000000005	0.12	-0.050000000000000044
2002-0181-JPN	Very high sHDI	better-off	0.858	0.955	0.926	0.014000000000000012	0.04299999999999993	-0.05400000000000005
2002-0184-USA	Very high sHDI	nat-average	0.849	0.878	0.917	0.03600000000000003	-0.0030000000000000027	-0.03200000000000003
2002-0185-AFG	Low sHDI	nat-average	0.219	0.531	0.366	0.017000000000000015	0.18200000000000005	-0.12999999999999998
2002-0186-IDN	Medium sHDI	better-off	0.588	0.719	0.621	-0.019000000000000017	0.07899999999999996	-0.052000000000000046
2002-0187-PER	Medium sHDI	worse-off	0.57796	0.74322	0.54638	-0.07062000000000002	0.12622	-0.039039999999999964
2002-0190-PNG	Low sHDI	better-off	0.319	0.639	0.568	0.08099999999999996	0.15200000000000002	-0.16799999999999998
2002-0193-TJK	Medium sHDI	nat-average	0.643	0.663	0.411	-0.14900000000000008	0.10299999999999998	0.08299999999999996
2002-0194-UGA	Low sHDI	better-off	0.426	0.483	0.398	-0.035999999999999976	0.04899999999999999	-0.008000000000000007
2002-0196-AFG	Low sHDI	nat-average	0.219	0.531	0.366	0.017000000000000015	0.18200000000000005	-0.12999999999999998
2002-0204-IND	Low sHDI	nat-average	0.38	0.722	0.477	-0.031000000000000028	0.21399999999999997	-0.128
2002-0210-SAU	High sHDI	nat-average	0.577	0.821	0.876	0.13	0.07499999999999996	-0.16900000000000004
2002-0211-BGD	Low sHDI	worse-off	0.307	0.699	0.408	-0.03600000000000003	0.25499999999999995	-0.137
2002-0213-YEM	Low sHDI	better-off	0.286	0.711	0.603	0.10599999999999998	0.21399999999999997	-0.21100000000000002
2002-0215-GHA	Medium sHDI	better-off	0.612	0.667	0.621	-0.01200000000000001	0.03400000000000003	-0.02100000000000002
2002-0216-IND	Low sHDI	worse-off	0.351	0.649	0.431	-0.031000000000000028	0.187	-0.11100000000000004
2002-0217-ZAF	Medium sHDI	worse-off	0.63	0.504	0.628	0.04400000000000004	-0.07999999999999996	0.04600000000000004
2002-0218-IRN	High sHDI	better-off	0.6836399999999999	0.7720119999999999	0.73536	0.005776000000000003	0.04242799999999991	-0.045944000000000096
2002-0225-ETH	Low sHDI	nat-average	0.17576799999999998	0.490928	0.299996	0.006526000000000032	0.19745800000000002	-0.11770199999999997
2002-0231-MYS	High sHDI	better-off	0.695832	0.824	0.803048	0.031096000000000013	0.05204799999999998	-0.07611999999999997
2002-0233-BGD	Low sHDI	worse-off	0.339753	0.702211	0.427183	-0.039732000000000045	0.235296	-0.127162
2002-0236-IDN	Low sHDI	worse-off	0.469	0.684	0.487	-0.052000000000000046	0.14500000000000002	-0.07000000000000006
2002-0237-NIC	Medium sHDI	nat-average	0.474806	0.729585	0.548263	-0.025164000000000075	0.15615800000000002	-0.09862100000000001
2002-0240-URY	High sHDI	nat-average	0.7385089999999999	0.8539999999999998	0.7429179999999999	-0.033857999999999944	0.07722399999999996	-0.03826699999999994
2002-0242-AFG	Low sHDI	nat-average	0.198	0.523	0.381	0.03999999999999998	0.182	-0.14300000000000002
2002-0248-KEN	Low sHDI	better-off	0.413415	0.6184769999999999	0.5188360000000001	0.008647000000000071	0.10828799999999994	-0.09677400000000003
2002-0263-CRI	High sHDI	nat-average	0.57984	0.8920000000000001	0.732171	0.009389000000000092	0.1692180000000002	-0.1429419999999999
2002-0264-PAN	High sHDI	nat-average	0.6145350000000002	0.8430000000000001	0.737753	0.012478999999999907	0.117726	-0.11073899999999992
2002-0265-KEN	Low sHDI	nat-average	0.417501	0.547203	0.503834	0.01916899999999999	0.06253799999999998	-0.067164
2002-0266-USA	Very high sHDI	nat-average	0.87742	0.87373	0.95057	0.05098999999999998	-0.02585000000000004	-0.02216000000000007
2002-0272-UGA	Low sHDI	nat-average	0.4026616616616616	0.4844434434434435	0.3722312312312312	-0.04444844844844842	0.06776376376376386	-0.014018018018017997
2002-0273-RWA	Low sHDI	better-off	0.35490400000000005	0.5140640000000001	0.38660000000000005	-0.02611999999999992	0.1013440000000001	-0.05781599999999992
2002-0274-TZA	Low sHDI	nat-average	0.32475000000000004	0.527	0.406	-0.004999999999999949	0.11600000000000005	-0.08624999999999994
2002-0275-BDI	Low sHDI	better-off	0.236	0.4650000000000001	0.3380000000000001	0.0050000000000000044	0.132	-0.09700000000000009
2002-0278-CHN	Medium sHDI	nat-average	0.525	0.753	0.539	-0.05899999999999994	0.15500000000000003	-0.07299999999999995
2002-0281-MDG	Low sHDI	better-off	0.411376	0.6536520000000001	0.39557	-0.07809000000000005	0.1799920000000001	-0.062284000000000006
2002-0283-USA	Very high sHDI	nat-average	0.8320000000000001	0.8730000000000001	0.94	0.05899999999999994	-0.007999999999999896	-0.04899999999999993
2002-0284-PAK	Low sHDI	nat-average	0.256573	0.6457309999999999	0.5096350000000001	0.07127200000000006	0.20736799999999994	-0.18179
2002-0286-THA	Medium sHDI	nat-average	0.517	0.8049999999999999	0.702	0.038000000000000034	0.14100000000000001	-0.1469999999999999
2002-0287-USA	Very high sHDI	nat-average	0.872	0.874	0.954	0.05499999999999994	-0.025000000000000022	-0.027000000000000024
2002-0291-IDN	Medium sHDI	worse-off	0.516	0.651	0.562	-0.0119999999999999	0.07700000000000007	-0.05799999999999994
2002-0296-PRY	Medium sHDI	nat-average	0.54	0.776	0.613	-0.02300000000000002	0.14	-0.09599999999999997
2002-0305-CHN	Medium sHDI	nat-average	0.497	0.801	0.505	-0.08099999999999996	0.21500000000000008	-0.08899999999999997
2002-0307-COL	Medium sHDI	nat-average	0.5246600199401795	0.800185443668993	0.6692801595214355	0.014642073778664	0.14554735792622153	-0.12997806580259197
2002-0308-IND	Low sHDI	nat-average	0.38	0.722	0.477	-0.031000000000000028	0.21399999999999997	-0.128
2002-0309-KGZ	Medium sHDI	worse-off	0.682	0.621	0.495	-0.09899999999999998	0.027000000000000024	0.08800000000000008
2002-0310-USA	Very high sHDI	nat-average	0.865640922768305	0.8725667001003009	0.9413400200601806	0.04913139418254753	-0.019641925777332148	-0.0265677031093281
2002-0315-TJK	Medium sHDI	nat-average	0.643	0.663	0.411	-0.14900000000000008	0.10299999999999998	0.08299999999999996
2002-0321-HTI	Low sHDI	worse-off	0.30854	0.61688	0.46058	0.016660000000000008	0.17296	-0.13538
2002-0322-CHL	High sHDI	nat-average	0.690011	0.8853629999999999	0.766591	-0.00942300000000007	0.10934899999999981	-0.08600300000000005
2002-0325-JAM	Medium sHDI	nat-average	0.588999000999001	0.7913376623376626	0.6854005994005995	0.0021818181818181737	0.10811888111888124	-0.09421978021978028
2002-0328-NIC	Medium sHDI	better-off	0.545	0.7480000000000001	0.595	-0.028000000000000025	0.1250000000000001	-0.07799999999999996
2002-0329-HND	Low sHDI	nat-average	0.410219	0.762883	0.5460879999999999	-0.0024890000000001855	0.21430599999999989	-0.1383580000000001
2002-0330-PAK	Low sHDI	nat-average	0.259	0.641	0.508	0.07	0.203	-0.179
2002-0337-SLV	Medium sHDI	better-off	0.564	0.78	0.683	0.013000000000000012	0.10999999999999999	-0.1060000000000001
2002-0339-COL	Medium sHDI	nat-average	0.516816	0.8030680000000001	0.66992	0.017490000000000006	0.15063800000000016	-0.1356139999999999
2002-0344-CHN	Medium sHDI	nat-average	0.525	0.753	0.539	-0.05899999999999994	0.15500000000000003	-0.07299999999999995
2002-0351-USA	Very high sHDI	better-off	0.904	0.898	0.96	0.039999999999999925	-0.02200000000000002	-0.016000000000000014
2002-0355-USA	Very high sHDI	nat-average	0.86	0.885	0.921	0.03300000000000003	-0.0030000000000000027	-0.028000000000000025
2002-0359-CUB	Medium sHDI	nat-average	0.662406	0.871	0.5744560000000001	-0.11732199999999993	0.179222	-0.029371999999999954
2002-0361-CHN	Medium sHDI	nat-average	0.467	0.817	0.532	-0.05599999999999994	0.22899999999999998	-0.12099999999999994
2002-0367-SCG	Medium sHDI	nat-average	0.593	0.804	0.687	-0.0019999999999998908	0.1150000000000001	-0.09599999999999997
2002-0373-GHA	Medium sHDI	better-off	0.548375	0.63137	0.569591	-0.012509000000000103	0.049269999999999925	-0.033725000000000116
2002-0374-IND	Low sHDI	better-off	0.4102072072072072	0.7149489489489488	0.5128678678678679	-0.01830330330330332	0.1837777777777776	-0.12096396396396397
2002-0375-TJK	Medium sHDI	nat-average	0.604	0.684	0.42	-0.13800000000000007	0.126	0.04599999999999993
2002-0376-RUS	High sHDI	nat-average	0.8134349999999999	0.74114	0.6442599999999999	-0.08419999999999994	0.012680000000000136	0.08497500000000002
2002-0379-USA	Very high sHDI	nat-average	0.86	0.885	0.921	0.03300000000000003	-0.0030000000000000027	-0.028000000000000025
2002-0381-MDA	Medium sHDI	nat-average	0.619	0.694	0.613	-0.028000000000000025	0.052999999999999936	-0.02200000000000002
2002-0402-BGD	Low sHDI	nat-average	0.3630059880239521	0.721557884231537	0.44149500998003993	-0.04514570858283429	0.23491716566866278	-0.1236347305389221
2002-0403-BRA	High sHDI	better-off	0.613	0.824	0.749	0.026000000000000023	0.10099999999999998	-0.10999999999999999
2002-0406-CHN	Medium sHDI	better-off	0.51452	0.8745499999999999	0.671726	8.970000000000367e-4	0.20372099999999993	-0.15630900000000003
2002-0406-JPN	Very high sHDI	nat-average	0.776	0.953	0.864	0.0030000000000000027	0.09199999999999997	-0.08499999999999996
2002-0406-KOR	Very high sHDI	nat-average	0.8055209999999998	0.8884279999999999	0.8367539999999999	-0.005824999999999858	0.04584900000000014	-0.037057999999999924
2002-0408-PHL	High sHDI	better-off	0.663	0.788	0.666	-0.03699999999999992	0.08500000000000008	-0.039999999999999925
2002-0409-CAN	Very high sHDI	nat-average	0.844	0.912	0.885	0.0050000000000000044	0.03200000000000003	-0.03600000000000003
2002-0410-YEM	Low sHDI	worse-off	0.23	0.653	0.506	0.08300000000000002	0.23000000000000004	-0.19299999999999998
2002-0411-USA	Very high sHDI	nat-average	0.8320000000000001	0.8730000000000001	0.94	0.05899999999999983	-0.008000000000000007	-0.049000000000000044
2002-0416-ZAF	Medium sHDI	worse-off	0.623965	0.5125200000000001	0.65285	0.05997500000000011	-0.08035499999999984	0.031090000000000062
2002-0420-DEU	Very high sHDI	nat-average	0.913	0.894	0.911	0.0050000000000000044	-0.01200000000000001	0.007000000000000006
2002-0422-BOL	Low sHDI	worse-off	0.5130000000000001	0.595	0.54	-0.008000000000000007	0.04699999999999993	-0.03499999999999992
2002-0423-PHL	Medium sHDI	better-off	0.6112137862137862	0.7807012987012988	0.6169620379620377	-0.047759240759240984	0.11598001998002005	-0.05350749250749254
2002-0424-KOR	Very high sHDI	nat-average	0.804105	0.8730640000000001	0.8346589999999999	-0.0022340000000000693	0.036171000000000064	-0.03278800000000004
2002-0425-BGD	Low sHDI	nat-average	0.379	0.754	0.451	-0.05399999999999999	0.249	-0.126
2002-0428-NPL	Low sHDI	nat-average	0.34894400000000003	0.675108	0.47242800000000007	-0.008303999999999923	0.19437600000000005	-0.13178799999999996
2002-0429-PER	Medium sHDI	worse-off	0.6209420579420579	0.7636873126873127	0.5831698301698303	-0.06825274725274721	0.11226473526473524	-0.030480519480519552
2002-0430-JPN	Very high sHDI	nat-average	0.769583	0.954674	0.872928	0.010812000000000044	0.09255800000000003	-0.09253299999999998
2002-0431-JPN	Very high sHDI	nat-average	0.764	0.951	0.877	0.016000000000000014	0.08999999999999997	-0.09699999999999998
2002-0437-ECU	High sHDI	better-off	0.634	0.825	0.696	-0.018000000000000016	0.11099999999999999	-0.07999999999999996
2002-0442-ZAF	Medium sHDI	worse-off	0.616108	0.515476	0.655784	0.06332800000000005	-0.07697999999999994	0.023652000000000006
2002-0445-VEN	Medium sHDI	nat-average	0.526192	0.804451	0.721182	0.0483380000000001	0.13160700000000014	-0.1466519999999999
2002-0447-ROU	High sHDI	nat-average	0.6396633366633366	0.7791468531468532	0.6961808191808191	-0.006589410589410649	0.07637662337662343	-0.0631068931068931
2002-0448-CHN	Medium sHDI	better-off	0.507927	0.837029	0.620437	-0.02054800000000012	0.19604399999999989	-0.13305800000000012
2002-0450-TUR	Medium sHDI	worse-off	0.481691	0.7739389999999999	0.7194899999999999	0.07469599999999976	0.12914499999999984	-0.1631030000000001
2002-0454-YEM	Low sHDI	worse-off	0.23	0.653	0.506	0.08300000000000002	0.23000000000000004	-0.19299999999999998
2002-0461-CHN	Medium sHDI	nat-average	0.525	0.753	0.5390000000000001	-0.05899999999999983	0.15500000000000003	-0.07299999999999995
2002-0463-GBR	Very high sHDI	nat-average	0.8141181181181182	0.8861321321321322	0.8838578578578579	0.023230230230230187	0.025504504504504477	-0.046509509509509495
2002-0466-ROU	High sHDI	nat-average	0.6635160320641282	0.7851893787575149	0.7422184368737473	0.01395190380761513	0.05692284569138273	-0.06475050100200397
2002-0467-DEU	Very high sHDI	nat-average	0.8808048048048048	0.9025185185185188	0.905928928928929	0.009879879879879816	0.006469469469469691	-0.01524424424424431
2002-0468-MLI	Low sHDI	better-off	0.36294005994006	0.575076923076923	0.5246423576423577	0.0502197802197803	0.10065434565434567	-0.11148251748251736
2002-0470-VNM	Medium sHDI	worse-off	0.491777	0.7689900000000001	0.485029	-0.08297100000000007	0.20099	-0.07622300000000004
2002-0471-ROU	High sHDI	nat-average	0.6622350000000001	0.7770600000000001	0.7424010000000001	0.01687100000000008	0.051530000000000076	-0.06329499999999988
2002-0472-ITA	Very high sHDI	nat-average	0.7299939999999999	0.930003	0.95213	0.08727800000000008	0.06515100000000007	-0.13485800000000003
2002-0474-KOR	Very high sHDI	better-off	0.86	0.902	0.845	-0.02400000000000002	0.03300000000000003	-0.009000000000000008
2002-0475-TJK	Medium sHDI	nat-average	0.637	0.702	0.392	-0.16800000000000004	0.1419999999999999	0.07699999999999996
2002-0479-CZE	Very high sHDI	nat-average	0.7859378757515031	0.8582565130260521	0.8739879759519037	0.03653907815631263	0.02080761523046104	-0.05151102204408797
2002-0481-CHN	Medium sHDI	worse-off	0.449452	0.77831	0.506478	-0.05427000000000004	0.21756199999999992	-0.111296
2002-0482-RUS	High sHDI	nat-average	0.771	0.719	0.691	-0.03500000000000003	-0.007000000000000006	0.04500000000000004
2002-0483-CHN	Medium sHDI	better-off	0.496895	0.834722	0.618121	-0.017042	0.19955899999999993	-0.13826800000000006
2002-0488-GBR	Very high sHDI	nat-average	0.815	0.891	0.881	0.020000000000000018	0.030000000000000027	-0.04600000000000004
2002-0489-AUT	Very high sHDI	nat-average	0.797957	0.905269	0.929067	0.05382699999999996	0.030028999999999972	-0.07728299999999999
2002-0490-IND	Low sHDI	worse-off	0.332218	0.662081	0.430554	-0.0248000000000001	0.20672699999999994	-0.12313600000000008
2002-0493-PRY	Medium sHDI	nat-average	0.553	0.757	0.622	-0.016000000000000014	0.119	-0.08499999999999996
2002-0494-ARG	High sHDI	nat-average	0.7420810000000001	0.837	0.7366120000000002	-0.033653000000000044	0.06673499999999977	-0.028184000000000098
2002-0495-CHL	High sHDI	nat-average	0.686571	0.8840870000000001	0.7643960000000001	-0.00908399999999987	0.11060700000000012	-0.0869089999999999
2002-0497-NER	Low sHDI	better-off	0.27	0.523	0.431	0.03799999999999998	0.13	-0.123
2002-0498-CHN	Low sHDI	worse-off	0.384	0.721	0.474	-0.03400000000000003	0.21299999999999997	-0.124
2002-0499-PHL	Medium sHDI	better-off	0.6407737737737738	0.7807247247247247	0.6402942942942943	-0.043508508508508514	0.09692192192192184	-0.04302902902902905
2002-0500-IRN	Medium sHDI	nat-average	0.6250399999999999	0.7352650000000001	0.702114	0.01647999999999994	0.04963099999999998	-0.06059400000000015
2002-0506-HUN	Very high sHDI	better-off	0.839	0.8339999999999999	0.915	0.05300000000000005	-0.028000000000000136	-0.02300000000000002
[truncated: 5,062 more rows]
