# Supplementary material for: Inequality in human development amplifies climate-related disaster risk
Source: Nat Commun. 2026 Jun 17;17:5067. doi: 10.1038/s41467-026-73873-9 (PMC13276189; doi:10.1038/s41467-026-73873-9)
Supplement: Supplementary file 3 — Source Data [file 41467_2026_73873_MOESM3_ESM.zip › fig3.csv]

year	name	sum_var	sHDI_category
1990	Exposed population	1.344	all
1990	Total affected	62.226	all
1990	Total fatalities	5.42	all
1990	Exposed GDP	12.829	all
1990	Total damages	24.886	all
1991	Exposed population	1.711	all
1991	Total affected	41.453	all
1991	Total fatalities	152.392	all
1991	Exposed GDP	14.397	all
1991	Total damages	38.3	all
1992	Exposed population	2.262	all
1992	Total affected	36.489	all
1992	Total fatalities	6.322	all
1992	Exposed GDP	11.884	all
1992	Total damages	74.207	all
1993	Exposed population	1.678	all
1993	Total affected	32.582	all
1993	Total fatalities	7.557	all
1993	Exposed GDP	12.937	all
1993	Total damages	21.797	all
1994	Exposed population	2.185	all
1994	Total affected	242.795	all
1994	Total fatalities	10.488	all
1994	Exposed GDP	16.59	all
1994	Total damages	57.05	all
1995	Exposed population	1.567	all
1995	Total affected	53.012	all
1995	Total fatalities	10.613	all
1995	Exposed GDP	19.798	all
1995	Total damages	22.838	all
1996	Exposed population	2.296	all
1996	Total affected	44.394	all
1996	Total fatalities	8.986	all
1996	Exposed GDP	21.625	all
1996	Total damages	33.204	all
1997	Exposed population	2.503	all
1997	Total affected	30.974	all
1997	Total fatalities	10.943	all
1997	Exposed GDP	34.045	all
1997	Total damages	44.817	all
1998	Exposed population	2.614	all
1998	Total affected	78.76	all
1998	Total fatalities	13.448	all
1998	Exposed GDP	35.245	all
1998	Total damages	49.916	all
1999	Exposed population	2.978	all
1999	Total affected	70.776	all
1999	Total fatalities	45.86	all
1999	Exposed GDP	24.558	all
1999	Total damages	46.937	all
2000	Exposed population	3.021	all
2000	Total affected	65.022	all
2000	Total fatalities	7.975	all
2000	Exposed GDP	29.224	all
2000	Total damages	44.912	all
2001	Exposed population	3.49	all
2001	Total affected	64.975	all
2001	Total fatalities	8.658	all
2001	Exposed GDP	32.094	all
2001	Total damages	14.793	all
2002	Exposed population	3.493	all
2002	Total affected	102.373	all
2002	Total fatalities	7.201	all
2002	Exposed GDP	47.36	all
2002	Total damages	49.238	all
2003	Exposed population	3.821	all
2003	Total affected	32.004	all
2003	Total fatalities	78.024	all
2003	Exposed GDP	46.317	all
2003	Total damages	60.093	all
2004	Exposed population	3.066	all
2004	Total affected	139.961	all
2004	Total fatalities	13.836	all
2004	Exposed GDP	40.621	all
2004	Total damages	82.534	all
2005	Exposed population	5.236	all
2005	Total affected	115.973	all
2005	Total fatalities	11.343	all
2005	Exposed GDP	62.198	all
2005	Total damages	234.581	all
2006	Exposed population	5.335	all
2006	Total affected	63.908	all
2006	Total fatalities	15.024	all
2006	Exposed GDP	58.111	all
2006	Total damages	20.941	all
2007	Exposed population	4.708	all
2007	Total affected	100.79	all
2007	Total fatalities	14.396	all
2007	Exposed GDP	58.814	all
2007	Total damages	48.458	all
2008	Exposed population	4.04	all
2008	Total affected	45.27	all
2008	Total fatalities	145.451	all
2008	Exposed GDP	41.601	all
2008	Total damages	27.906	all
2009	Exposed population	5.553	all
2009	Total affected	62.669	all
2009	Total fatalities	7.894	all
2009	Exposed GDP	57.982	all
2009	Total damages	27.948	all
2010	Exposed population	4.571	all
2010	Total affected	73.487	all
2010	Total fatalities	87.971	all
2010	Exposed GDP	58.97	all
2010	Total damages	54.485	all
2011	Exposed population	4.182	all
2011	Total affected	161.784	all
2011	Total fatalities	9.423	all
2011	Exposed GDP	51.377	all
2011	Total damages	108.913	all
2012	Exposed population	4.955	all
2012	Total affected	82.348	all
2012	Total fatalities	7.937	all
2012	Exposed GDP	82.934	all
2012	Total damages	94.182	all
2013	Exposed population	7.23	all
2013	Total affected	79.132	all
2013	Total fatalities	19.812	all
2013	Exposed GDP	84.302	all
2013	Total damages	93.188	all
2014	Exposed population	4.912	all
2014	Total affected	66.405	all
2014	Total fatalities	5.436	all
2014	Exposed GDP	65.532	all
2014	Total damages	59.918	all
2015	Exposed population	6.044	all
2015	Total affected	74.446	all
2015	Total fatalities	12.644	all
2015	Exposed GDP	88.845	all
2015	Total damages	46.951	all
2016	Exposed population	4.859	all
2016	Total affected	129.64	all
2016	Total fatalities	4.471	all
2016	Exposed GDP	66.819	all
2016	Total damages	55.126	all
2017	Exposed population	4.608	all
2017	Total affected	76.787	all
2017	Total fatalities	7.865	all
2017	Exposed GDP	62.682	all
2017	Total damages	188.063	all
2018	Exposed population	8.537	all
2018	Total affected	67.982	all
2018	Total fatalities	4.766	all
2018	Exposed GDP	89.069	all
2018	Total damages	99.13	all
2019	Exposed population	4.449	all
2019	Total affected	68.996	all
2019	Total fatalities	7.516	all
2019	Exposed GDP	58.963	all
2019	Total damages	53.082	all
2020	Exposed population	4.117	all
2020	Total affected	78.53	all
2020	Total fatalities	12.59	all
2020	Exposed GDP	69.675	all
2020	Total damages	66.607	all
1990	Exposed population	1.009	Low sHDI
1990	Total affected	55.174	Low sHDI
1990	Total fatalities	3.568	Low sHDI
1990	Exposed GDP	2.25	Low sHDI
1990	Total damages	8.931	Low sHDI
1991	Exposed population	1.318	Low sHDI
1991	Total affected	36.945	Low sHDI
1991	Total fatalities	145.448	Low sHDI
1991	Exposed GDP	3.003	Low sHDI
1991	Total damages	5.969	Low sHDI
1992	Exposed population	1.925	Low sHDI
1992	Total affected	33.152	Low sHDI
1992	Total fatalities	5.312	Low sHDI
1992	Exposed GDP	4.278	Low sHDI
1992	Total damages	4.874	Low sHDI
1993	Exposed population	0.931	Low sHDI
1993	Total affected	17.654	Low sHDI
1993	Total fatalities	4.155	Low sHDI
1993	Exposed GDP	2.246	Low sHDI
1993	Total damages	1.91	Low sHDI
1994	Exposed population	1.466	Low sHDI
1994	Total affected	135.071	Low sHDI
1994	Total fatalities	7.597	Low sHDI
1994	Exposed GDP	3.714	Low sHDI
1994	Total damages	13.21	Low sHDI
1995	Exposed population	0.71	Low sHDI
1995	Total affected	23.041	Low sHDI
1995	Total fatalities	5.988	Low sHDI
1995	Exposed GDP	1.943	Low sHDI
1995	Total damages	3.24	Low sHDI
1996	Exposed population	1.399	Low sHDI
1996	Total affected	33.607	Low sHDI
1996	Total fatalities	5.978	Low sHDI
1996	Exposed GDP	3.569	Low sHDI
1996	Total damages	17.216	Low sHDI
1997	Exposed population	0.967	Low sHDI
1997	Total affected	17.337	Low sHDI
1997	Total fatalities	6.697	Low sHDI
1997	Exposed GDP	2.766	Low sHDI
1997	Total damages	6.434	Low sHDI
1998	Exposed population	1.632	Low sHDI
1998	Total affected	65.063	Low sHDI
1998	Total fatalities	9.672	Low sHDI
1998	Exposed GDP	4.159	Low sHDI
1998	Total damages	8.107	Low sHDI
1999	Exposed population	2.062	Low sHDI
1999	Total affected	44.076	Low sHDI
1999	Total fatalities	12.033	Low sHDI
1999	Exposed GDP	4.809	Low sHDI
1999	Total damages	4.576	Low sHDI
2000	Exposed population	1.301	Low sHDI
2000	Total affected	47.056	Low sHDI
2000	Total fatalities	4.546	Low sHDI
2000	Exposed GDP	3.187	Low sHDI
2000	Total damages	3.453	Low sHDI
2001	Exposed population	1.36	Low sHDI
2001	Total affected	27.069	Low sHDI
2001	Total fatalities	2.554	Low sHDI
2001	Exposed GDP	2.809	Low sHDI
2001	Total damages	0.815	Low sHDI
2002	Exposed population	1.17	Low sHDI
2002	Total affected	48.945	Low sHDI
2002	Total fatalities	3.338	Low sHDI
2002	Exposed GDP	3.303	Low sHDI
2002	Total damages	0.295	Low sHDI
2003	Exposed population	1.532	Low sHDI
2003	Total affected	12.133	Low sHDI
2003	Total fatalities	3.077	Low sHDI
2003	Exposed GDP	4.07	Low sHDI
2003	Total damages	0.923	Low sHDI
2004	Exposed population	0.725	Low sHDI
2004	Total affected	73.645	Low sHDI
2004	Total fatalities	8.679	Low sHDI
2004	Exposed GDP	2.098	Low sHDI
2004	Total damages	5.956	Low sHDI
2005	Exposed population	1.743	Low sHDI
2005	Total affected	38.577	Low sHDI
2005	Total fatalities	4.802	Low sHDI
2005	Exposed GDP	5.576	Low sHDI
2005	Total damages	2.209	Low sHDI
2006	Exposed population	1.767	Low sHDI
2006	Total affected	6.374	Low sHDI
2006	Total fatalities	3.157	Low sHDI
2006	Exposed GDP	5.724	Low sHDI
2006	Total damages	0.226	Low sHDI
2007	Exposed population	1.835	Low sHDI
2007	Total affected	60.569	Low sHDI
2007	Total fatalities	9.895	Low sHDI
2007	Exposed GDP	5.801	Low sHDI
2007	Total damages	5.791	Low sHDI
2008	Exposed population	1.518	Low sHDI
2008	Total affected	17.761	Low sHDI
2008	Total fatalities	141.85	Low sHDI
2008	Exposed GDP	4.265	Low sHDI
2008	Total damages	4.835	Low sHDI
2009	Exposed population	1.588	Low sHDI
2009	Total affected	10.344	Low sHDI
2009	Total fatalities	1.471	Low sHDI
2009	Exposed GDP	4.737	Low sHDI
2009	Total damages	0.637	Low sHDI
2010	Exposed population	1.784	Low sHDI
2010	Total affected	33.284	Low sHDI
2010	Total fatalities	24.477	Low sHDI
2010	Exposed GDP	5.247	Low sHDI
2010	Total damages	11.778	Low sHDI
2011	Exposed population	1.051	Low sHDI
2011	Total affected	31.543	Low sHDI
2011	Total fatalities	2.372	Low sHDI
2011	Exposed GDP	3.241	Low sHDI
2011	Total damages	4.563	Low sHDI
2012	Exposed population	0.265	Low sHDI
2012	Total affected	12.899	Low sHDI
2012	Total fatalities	1.322	Low sHDI
2012	Exposed GDP	0.848	Low sHDI
2012	Total damages	0.89	Low sHDI
2013	Exposed population	0.355	Low sHDI
2013	Total affected	7.189	Low sHDI
2013	Total fatalities	1.004	Low sHDI
2013	Exposed GDP	0.993	Low sHDI
2013	Total damages	0.674	Low sHDI
2014	Exposed population	0.093	Low sHDI
2014	Total affected	3.955	Low sHDI
2014	Total fatalities	1.064	Low sHDI
2014	Exposed GDP	0.188	Low sHDI
2014	Total damages	0.04	Low sHDI
2015	Exposed population	0.88	Low sHDI
2015	Total affected	34.261	Low sHDI
2015	Total fatalities	2.897	Low sHDI
2015	Exposed GDP	3.321	Low sHDI
2015	Total damages	2.058	Low sHDI
2016	Exposed population	0.614	Low sHDI
2016	Total affected	18.031	Low sHDI
2016	Total fatalities	1.659	Low sHDI
2016	Exposed GDP	1.966	Low sHDI
2016	Total damages	1.957	Low sHDI
2017	Exposed population	0.332	Low sHDI
2017	Total affected	9.832	Low sHDI
2017	Total fatalities	1.929	Low sHDI
2017	Exposed GDP	1.108	Low sHDI
2017	Total damages	0.061	Low sHDI
2018	Exposed population	0.214	Low sHDI
2018	Total affected	15.648	Low sHDI
2018	Total fatalities	0.797	Low sHDI
2018	Exposed GDP	0.583	Low sHDI
2018	Total damages	0.435	Low sHDI
2019	Exposed population	0.723	Low sHDI
2019	Total affected	17.589	Low sHDI
2019	Total fatalities	2.018	Low sHDI
2019	Exposed GDP	2.423	Low sHDI
2019	Total damages	1.984	Low sHDI
2020	Exposed population	0.573	Low sHDI
2020	Total affected	20.201	Low sHDI
2020	Total fatalities	1.857	Low sHDI
2020	Exposed GDP	1.641	Low sHDI
2020	Total damages	2.511	Low sHDI
1990	Exposed population	0.083	Medium sHDI
1990	Total affected	6.705	Medium sHDI
1990	Total fatalities	1.509	Medium sHDI
1990	Exposed GDP	0.695	Medium sHDI
1990	Total damages	3.549	Medium sHDI
1991	Exposed population	0.16	Medium sHDI
1991	Total affected	4.412	Medium sHDI
1991	Total fatalities	6.636	Medium sHDI
1991	Exposed GDP	1.316	Medium sHDI
1991	Total damages	1.502	Medium sHDI
1992	Exposed population	0.159	Medium sHDI
1992	Total affected	2.966	Medium sHDI
1992	Total fatalities	0.785	Medium sHDI
1992	Exposed GDP	1.145	Medium sHDI
1992	Total damages	7.027	Medium sHDI
1993	Exposed population	0.532	Medium sHDI
1993	Total affected	14.716	Medium sHDI
1993	Total fatalities	2.61	Medium sHDI
1993	Exposed GDP	2.378	Medium sHDI
1993	Total damages	10.368	Medium sHDI
1994	Exposed population	0.472	Medium sHDI
1994	Total affected	106.401	Medium sHDI
1994	Total fatalities	2.522	Medium sHDI
1994	Exposed GDP	2.88	Medium sHDI
1994	Total damages	25.953	Medium sHDI
1995	Exposed population	0.495	Medium sHDI
1995	Total affected	29.194	Medium sHDI
1995	Total fatalities	3.391	Medium sHDI
1995	Exposed GDP	3.156	Medium sHDI
1995	Total damages	3.984	Medium sHDI
1996	Exposed population	0.529	Medium sHDI
1996	Total affected	8.982	Medium sHDI
1996	Total fatalities	2.471	Medium sHDI
1996	Exposed GDP	2.843	Medium sHDI
1996	Total damages	3.928	Medium sHDI
1997	Exposed population	0.891	Medium sHDI
1997	Total affected	12.893	Medium sHDI
1997	Total fatalities	3.441	Medium sHDI
1997	Exposed GDP	3.791	Medium sHDI
1997	Total damages	17.067	Medium sHDI
1998	Exposed population	0.293	Medium sHDI
1998	Total affected	12.97	Medium sHDI
1998	Total fatalities	2.889	Medium sHDI
1998	Exposed GDP	1.877	Medium sHDI
1998	Total damages	11.446	Medium sHDI
1999	Exposed population	0.513	Medium sHDI
1999	Total affected	18.875	Medium sHDI
1999	Total fatalities	33.094	Medium sHDI
1999	Exposed GDP	3.403	Medium sHDI
1999	Total damages	7.736	Medium sHDI
2000	Exposed population	1.03	Medium sHDI
2000	Total affected	16.813	Medium sHDI
2000	Total fatalities	2.402	Medium sHDI
2000	Exposed GDP	5.881	Medium sHDI
2000	Total damages	1.98	Medium sHDI
2001	Exposed population	1.334	Medium sHDI
2001	Total affected	30.852	Medium sHDI
2001	Total fatalities	4.605	Medium sHDI
2001	Exposed GDP	6.002	Medium sHDI
2001	Total damages	6.937	Medium sHDI
2002	Exposed population	1.231	Medium sHDI
2002	Total affected	50.37	Medium sHDI
2002	Total fatalities	2.077	Medium sHDI
2002	Exposed GDP	7.455	Medium sHDI
2002	Total damages	4.999	Medium sHDI
2003	Exposed population	1.293	Medium sHDI
2003	Total affected	19.029	Medium sHDI
2003	Total fatalities	2.318	Medium sHDI
2003	Exposed GDP	7.422	Medium sHDI
2003	Total damages	10.19	Medium sHDI
2004	Exposed population	1.519	Medium sHDI
2004	Total affected	57.757	Medium sHDI
2004	Total fatalities	4.263	Medium sHDI
2004	Exposed GDP	10.386	Medium sHDI
2004	Total damages	7.199	Medium sHDI
2005	Exposed population	2.269	Medium sHDI
2005	Total affected	71.886	Medium sHDI
2005	Total fatalities	2.98	Medium sHDI
2005	Exposed GDP	17.109	Medium sHDI
2005	Total damages	20.542	Medium sHDI
2006	Exposed population	2.589	Medium sHDI
2006	Total affected	54.475	Medium sHDI
2006	Total fatalities	6.745	Medium sHDI
2006	Exposed GDP	15.801	Medium sHDI
2006	Total damages	9.4	Medium sHDI
2007	Exposed population	1.642	Medium sHDI
2007	Total affected	34.21	Medium sHDI
2007	Total fatalities	3.163	Medium sHDI
2007	Exposed GDP	12.524	Medium sHDI
2007	Total damages	5.991	Medium sHDI
2008	Exposed population	1.56	Medium sHDI
2008	Total affected	19.595	Medium sHDI
2008	Total fatalities	2.656	Medium sHDI
2008	Exposed GDP	11.028	Medium sHDI
2008	Total damages	4.633	Medium sHDI
2009	Exposed population	2.727	Medium sHDI
2009	Total affected	48.441	Medium sHDI
2009	Total fatalities	4.811	Medium sHDI
2009	Exposed GDP	18.636	Medium sHDI
2009	Total damages	8.911	Medium sHDI
2010	Exposed population	1.126	Medium sHDI
2010	Total affected	18.228	Medium sHDI
2010	Total fatalities	4.811	Medium sHDI
2010	Exposed GDP	6.726	Medium sHDI
2010	Total damages	4.828	Medium sHDI
2011	Exposed population	1.513	Medium sHDI
2011	Total affected	80.484	Medium sHDI
2011	Total fatalities	3.367	Medium sHDI
2011	Exposed GDP	9.011	Medium sHDI
2011	Total damages	9.067	Medium sHDI
2012	Exposed population	1.338	Medium sHDI
2012	Total affected	36.888	Medium sHDI
2012	Total fatalities	4.07	Medium sHDI
2012	Exposed GDP	8.467	Medium sHDI
2012	Total damages	8.601	Medium sHDI
2013	Exposed population	3.4	Medium sHDI
2013	Total affected	49.461	Medium sHDI
2013	Total fatalities	16.202	Medium sHDI
2013	Exposed GDP	19.236	Medium sHDI
2013	Total damages	21.338	Medium sHDI
2014	Exposed population	2.218	Medium sHDI
2014	Total affected	18.245	Medium sHDI
2014	Total fatalities	2.889	Medium sHDI
2014	Exposed GDP	11.956	Medium sHDI
2014	Total damages	26.141	Medium sHDI
2015	Exposed population	2.156	Medium sHDI
2015	Total affected	28.12	Medium sHDI
2015	Total fatalities	4.226	Medium sHDI
2015	Exposed GDP	16.528	Medium sHDI
2015	Total damages	11.833	Medium sHDI
2016	Exposed population	1.797	Medium sHDI
2016	Total affected	15.689	Medium sHDI
2016	Total fatalities	1.87	Medium sHDI
2016	Exposed GDP	8.686	Medium sHDI
2016	Total damages	4.255	Medium sHDI
2017	Exposed population	1.593	Medium sHDI
2017	Total affected	48.845	Medium sHDI
2017	Total fatalities	3.018	Medium sHDI
2017	Exposed GDP	7.825	Medium sHDI
2017	Total damages	6.222	Medium sHDI
2018	Exposed population	4.777	Medium sHDI
2018	Total affected	38.464	Medium sHDI
2018	Total fatalities	2.156	Medium sHDI
2018	Exposed GDP	22.457	Medium sHDI
2018	Total damages	5.781	Medium sHDI
2019	Exposed population	1.556	Medium sHDI
2019	Total affected	31.532	Medium sHDI
2019	Total fatalities	2.362	Medium sHDI
2019	Exposed GDP	8.162	Medium sHDI
2019	Total damages	2.055	Medium sHDI
2020	Exposed population	0.881	Medium sHDI
2020	Total affected	37.049	Medium sHDI
2020	Total fatalities	2.288	Medium sHDI
2020	Exposed GDP	4.671	Medium sHDI
2020	Total damages	19.201	Medium sHDI
1990	Exposed population	0.038	High sHDI
1990	Total affected	0.194	High sHDI
1990	Total fatalities	0.162	High sHDI
1990	Exposed GDP	0.897	High sHDI
1990	Total damages	1.58	High sHDI
1991	Exposed population	0.017	High sHDI
1991	Total affected	0.002	High sHDI
1991	Total fatalities	0.102	High sHDI
1991	Exposed GDP	0.321	High sHDI
1991	Total damages	2.935	High sHDI
1992	Exposed population	0.039	High sHDI
1992	Total affected	0.092	High sHDI
1992	Total fatalities	0.103	High sHDI
1992	Exposed GDP	0.622	High sHDI
1992	Total damages	0.933	High sHDI
1993	Exposed population	0.036	High sHDI
1993	Total affected	0.048	High sHDI
1993	Total fatalities	0.564	High sHDI
1993	Exposed GDP	0.678	High sHDI
1993	Total damages	2.19	High sHDI
1994	Exposed population	0.023	High sHDI
1994	Total affected	0.018	High sHDI
1994	Total fatalities	0.177	High sHDI
1994	Exposed GDP	0.587	High sHDI
1994	Total damages	0.673	High sHDI
1995	Exposed population	0.062	High sHDI
1995	Total affected	0.043	High sHDI
1995	Total fatalities	0.421	High sHDI
1995	Exposed GDP	1.529	High sHDI
1995	Total damages	1.057	High sHDI
1996	Exposed population	0.031	High sHDI
1996	Total affected	1.055	High sHDI
1996	Total fatalities	0.046	High sHDI
1996	Exposed GDP	0.489	High sHDI
1996	Total damages	1.998	High sHDI
1997	Exposed population	0.065	High sHDI
1997	Total affected	0.439	High sHDI
1997	Total fatalities	0.584	High sHDI
1997	Exposed GDP	1.367	High sHDI
1997	Total damages	8.049	High sHDI
1998	Exposed population	0.051	High sHDI
1998	Total affected	0.524	High sHDI
1998	Total fatalities	0.535	High sHDI
1998	Exposed GDP	1.072	High sHDI
1998	Total damages	2.256	High sHDI
1999	Exposed population	0.061	High sHDI
1999	Total affected	1.066	High sHDI
1999	Total fatalities	0.251	High sHDI
1999	Exposed GDP	1.423	High sHDI
1999	Total damages	0.863	High sHDI
2000	Exposed population	0.296	High sHDI
2000	Total affected	0.45	High sHDI
2000	Total fatalities	0.664	High sHDI
2000	Exposed GDP	4.773	High sHDI
2000	Total damages	1.153	High sHDI
2001	Exposed population	0.316	High sHDI
2001	Total affected	6.671	High sHDI
2001	Total fatalities	0.99	High sHDI
2001	Exposed GDP	5.172	High sHDI
2001	Total damages	2.813	High sHDI
2002	Exposed population	0.277	High sHDI
2002	Total affected	2.083	High sHDI
2002	Total fatalities	0.993	High sHDI
2002	Exposed GDP	4.266	High sHDI
2002	Total damages	2.245	High sHDI
2003	Exposed population	0.227	High sHDI
2003	Total affected	0.445	High sHDI
2003	Total fatalities	0.957	High sHDI
2003	Exposed GDP	3.735	High sHDI
2003	Total damages	4.254	High sHDI
2004	Exposed population	0.207	High sHDI
2004	Total affected	3.076	High sHDI
2004	Total fatalities	0.467	High sHDI
2004	Exposed GDP	3.709	High sHDI
2004	Total damages	2.472	High sHDI
2005	Exposed population	0.346	High sHDI
2005	Total affected	4.341	High sHDI
2005	Total fatalities	0.599	High sHDI
2005	Exposed GDP	5.528	High sHDI
2005	Total damages	13.295	High sHDI
2006	Exposed population	0.185	High sHDI
2006	Total affected	2.887	High sHDI
2006	Total fatalities	1.202	High sHDI
2006	Exposed GDP	2.199	High sHDI
2006	Total damages	0.077	High sHDI
2007	Exposed population	0.287	High sHDI
2007	Total affected	4.765	High sHDI
2007	Total fatalities	0.355	High sHDI
2007	Exposed GDP	3.438	High sHDI
2007	Total damages	6.275	High sHDI
2008	Exposed population	0.427	High sHDI
2008	Total affected	7.66	High sHDI
2008	Total fatalities	0.707	High sHDI
2008	Exposed GDP	4.886	High sHDI
2008	Total damages	7.17	High sHDI
2009	Exposed population	0.477	High sHDI
2009	Total affected	3.766	High sHDI
2009	Total fatalities	0.635	High sHDI
2009	Exposed GDP	5.428	High sHDI
2009	Total damages	1.194	High sHDI
2010	Exposed population	0.799	High sHDI
2010	Total affected	21.279	High sHDI
2010	Total fatalities	2.021	High sHDI
2010	Exposed GDP	10.975	High sHDI
2010	Total damages	12.137	High sHDI
2011	Exposed population	1.017	High sHDI
2011	Total affected	49.258	High sHDI
2011	Total fatalities	2.687	High sHDI
2011	Exposed GDP	13.348	High sHDI
2011	Total damages	46.302	High sHDI
2012	Exposed population	2.127	High sHDI
2012	Total affected	31.301	High sHDI
2012	Total fatalities	1.387	High sHDI
2012	Exposed GDP	24.692	High sHDI
2012	Total damages	7.33	High sHDI
2013	Exposed population	2.71	High sHDI
2013	Total affected	20.468	High sHDI
2013	Total fatalities	1.095	High sHDI
2013	Exposed GDP	31.648	High sHDI
2013	Total damages	29.217	High sHDI
2014	Exposed population	1.787	High sHDI
2014	Total affected	41.669	High sHDI
2014	Total fatalities	0.833	High sHDI
2014	Exposed GDP	22.123	High sHDI
2014	Total damages	15.793	High sHDI
2015	Exposed population	2.062	High sHDI
2015	Total affected	11.467	High sHDI
2015	Total fatalities	1.221	High sHDI
2015	Exposed GDP	27.848	High sHDI
2015	Total damages	16.473	High sHDI
2016	Exposed population	1.642	High sHDI
2016	Total affected	10.631	High sHDI
2016	Total fatalities	0.583	High sHDI
2016	Exposed GDP	18.741	High sHDI
2016	Total damages	10.596	High sHDI
2017	Exposed population	1.972	High sHDI
2017	Total affected	15.915	High sHDI
2017	Total fatalities	2.213	High sHDI
2017	Exposed GDP	25.406	High sHDI
2017	Total damages	8.558	High sHDI
2018	Exposed population	3.024	High sHDI
2018	Total affected	10.2	High sHDI
2018	Total fatalities	0.898	High sHDI
2018	Exposed GDP	42.429	High sHDI
2018	Total damages	11.739	High sHDI
2019	Exposed population	1.467	High sHDI
2019	Total affected	18.935	High sHDI
2019	Total fatalities	1.111	High sHDI
2019	Exposed GDP	18.665	High sHDI
2019	Total damages	13.845	High sHDI
2020	Exposed population	1.601	High sHDI
2020	Total affected	20.529	High sHDI
2020	Total fatalities	1.508	High sHDI
2020	Exposed GDP	20.086	High sHDI
2020	Total damages	12.772	High sHDI
1990	Exposed population	0.215	Very high sHDI
1990	Total affected	0.153	Very high sHDI
1990	Total fatalities	0.181	Very high sHDI
1990	Exposed GDP	8.987	Very high sHDI
1990	Total damages	10.825	Very high sHDI
1991	Exposed population	0.216	Very high sHDI
1991	Total affected	0.094	Very high sHDI
1991	Total fatalities	0.206	Very high sHDI
1991	Exposed GDP	9.757	Very high sHDI
1991	Total damages	27.893	Very high sHDI
1992	Exposed population	0.138	Very high sHDI
1992	Total affected	0.279	Very high sHDI
1992	Total fatalities	0.122	Very high sHDI
1992	Exposed GDP	5.84	Very high sHDI
1992	Total damages	61.373	Very high sHDI
1993	Exposed population	0.179	Very high sHDI
1993	Total affected	0.163	Very high sHDI
1993	Total fatalities	0.228	Very high sHDI
1993	Exposed GDP	7.634	Very high sHDI
1993	Total damages	7.329	Very high sHDI
1994	Exposed population	0.223	Very high sHDI
1994	Total affected	1.304	Very high sHDI
1994	Total fatalities	0.192	Very high sHDI
1994	Exposed GDP	9.409	Very high sHDI
1994	Total damages	17.215	Very high sHDI
1995	Exposed population	0.3	Very high sHDI
1995	Total affected	0.734	Very high sHDI
1995	Total fatalities	0.813	Very high sHDI
1995	Exposed GDP	13.169	Very high sHDI
1995	Total damages	14.557	Very high sHDI
1996	Exposed population	0.337	Very high sHDI
1996	Total affected	0.75	Very high sHDI
1996	Total fatalities	0.491	Very high sHDI
1996	Exposed GDP	14.723	Very high sHDI
1996	Total damages	10.063	Very high sHDI
1997	Exposed population	0.579	Very high sHDI
1997	Total affected	0.306	Very high sHDI
1997	Total fatalities	0.221	Very high sHDI
1997	Exposed GDP	26.121	Very high sHDI
1997	Total damages	13.268	Very high sHDI
1998	Exposed population	0.638	Very high sHDI
1998	Total affected	0.203	Very high sHDI
1998	Total fatalities	0.352	Very high sHDI
1998	Exposed GDP	28.138	Very high sHDI
1998	Total damages	28.109	Very high sHDI
1999	Exposed population	0.341	Very high sHDI
1999	Total affected	6.759	Very high sHDI
1999	Total fatalities	0.482	Very high sHDI
1999	Exposed GDP	14.922	Very high sHDI
1999	Total damages	33.761	Very high sHDI
2000	Exposed population	0.393	Very high sHDI
2000	Total affected	0.703	Very high sHDI
2000	Total fatalities	0.363	Very high sHDI
2000	Exposed GDP	15.383	Very high sHDI
2000	Total damages	38.325	Very high sHDI
2001	Exposed population	0.48	Very high sHDI
2001	Total affected	0.383	Very high sHDI
2001	Total fatalities	0.509	Very high sHDI
2001	Exposed GDP	18.111	Very high sHDI
2001	Total damages	4.229	Very high sHDI
2002	Exposed population	0.815	Very high sHDI
2002	Total affected	0.976	Very high sHDI
2002	Total fatalities	0.793	Very high sHDI
2002	Exposed GDP	32.335	Very high sHDI
2002	Total damages	41.699	Very high sHDI
2003	Exposed population	0.769	Very high sHDI
2003	Total affected	0.398	Very high sHDI
2003	Total fatalities	71.672	Very high sHDI
2003	Exposed GDP	31.09	Very high sHDI
2003	Total damages	44.727	Very high sHDI
2004	Exposed population	0.615	Very high sHDI
2004	Total affected	5.483	Very high sHDI
2004	Total fatalities	0.427	Very high sHDI
2004	Exposed GDP	24.428	Very high sHDI
2004	Total damages	66.907	Very high sHDI
2005	Exposed population	0.878	Very high sHDI
2005	Total affected	1.169	Very high sHDI
2005	Total fatalities	2.962	Very high sHDI
2005	Exposed GDP	33.984	Very high sHDI
2005	Total damages	198.535	Very high sHDI
2006	Exposed population	0.794	Very high sHDI
2006	Total affected	0.171	Very high sHDI
2006	Total fatalities	3.92	Very high sHDI
2006	Exposed GDP	34.387	Very high sHDI
2006	Total damages	11.238	Very high sHDI
2007	Exposed population	0.944	Very high sHDI
2007	Total affected	1.245	Very high sHDI
2007	Total fatalities	0.983	Very high sHDI
2007	Exposed GDP	37.051	Very high sHDI
2007	Total damages	30.401	Very high sHDI
2008	Exposed population	0.535	Very high sHDI
2008	Total affected	0.253	Very high sHDI
2008	Total fatalities	0.238	Very high sHDI
2008	Exposed GDP	21.423	Very high sHDI
2008	Total damages	11.268	Very high sHDI
2009	Exposed population	0.76	Very high sHDI
2009	Total affected	0.118	Very high sHDI
2009	Total fatalities	0.977	Very high sHDI
2009	Exposed GDP	29.181	Very high sHDI
2009	Total damages	17.206	Very high sHDI
2010	Exposed population	0.861	Very high sHDI
2010	Total affected	0.696	Very high sHDI
2010	Total fatalities	56.662	Very high sHDI
2010	Exposed GDP	36.023	Very high sHDI
2010	Total damages	25.742	Very high sHDI
2011	Exposed population	0.601	Very high sHDI
2011	Total affected	0.499	Very high sHDI
2011	Total fatalities	0.997	Very high sHDI
2011	Exposed GDP	25.777	Very high sHDI
2011	Total damages	48.981	Very high sHDI
2012	Exposed population	1.225	Very high sHDI
2012	Total affected	1.26	Very high sHDI
2012	Total fatalities	1.158	Very high sHDI
2012	Exposed GDP	48.926	Very high sHDI
2012	Total damages	77.361	Very high sHDI
2013	Exposed population	0.765	Very high sHDI
2013	Total affected	2.014	Very high sHDI
2013	Total fatalities	1.511	Very high sHDI
2013	Exposed GDP	32.425	Very high sHDI
2013	Total damages	41.959	Very high sHDI
2014	Exposed population	0.814	Very high sHDI
2014	Total affected	2.537	Very high sHDI
2014	Total fatalities	0.65	Very high sHDI
2014	Exposed GDP	31.264	Very high sHDI
2014	Total damages	17.943	Very high sHDI
2015	Exposed population	0.946	Very high sHDI
2015	Total affected	0.597	Very high sHDI
2015	Total fatalities	4.3	Very high sHDI
2015	Exposed GDP	41.148	Very high sHDI
2015	Total damages	16.586	Very high sHDI
2016	Exposed population	0.806	Very high sHDI
2016	Total affected	85.29	Very high sHDI
2016	Total fatalities	0.359	Very high sHDI
2016	Exposed GDP	37.426	Very high sHDI
2016	Total damages	38.317	Very high sHDI
2017	Exposed population	0.711	Very high sHDI
2017	Total affected	2.195	Very high sHDI
2017	Total fatalities	0.705	Very high sHDI
2017	Exposed GDP	28.344	Very high sHDI
2017	Total damages	173.221	Very high sHDI
2018	Exposed population	0.523	Very high sHDI
2018	Total affected	3.67	Very high sHDI
2018	Total fatalities	0.915	Very high sHDI
2018	Exposed GDP	23.601	Very high sHDI
2018	Total damages	81.176	Very high sHDI
2019	Exposed population	0.703	Very high sHDI
2019	Total affected	0.94	Very high sHDI
2019	Total fatalities	2.025	Very high sHDI
2019	Exposed GDP	29.714	Very high sHDI
2019	Total damages	35.197	Very high sHDI
2020	Exposed population	1.061	Very high sHDI
2020	Total affected	0.751	Very high sHDI
2020	Total fatalities	6.937	Very high sHDI
2020	Exposed GDP	43.277	Very high sHDI
2020	Total damages	32.123	Very high sHDI
