# Supplementary material for: Inequality in human development amplifies climate-related disaster risk
Source: Nat Commun. 2026 Jun 17;17:5067. doi: 10.1038/s41467-026-73873-9 (PMC13276189; doi:10.1038/s41467-026-73873-9)
Supplement: Supplementary file 3 — Source Data [file 41467_2026_73873_MOESM3_ESM.zip › fig4.csv]

Dis No	year	impact	sHDI_category	impact_value
1990-0002-TUN	1990	Affected	Global	614.4745959223139
1990-0005-IDN	1990	Affected	Global	12.267934493435
1990-0011-PRY	1990	Affected	Global	280.498089808008
1990-0016-TZA	1990	Affected	Global	1799.234325836894
1990-0018-TZA	1990	Affected	Global	24.427927763127
1990-0019-IND	1990	Affected	Global	1047.217633372731
1990-0023-TUR	1990	Affected	Global	28.052589253988
1990-0024-CHN	1990	Affected	Global	4164.27894671562
1990-0025-PHL	1990	Affected	Global	217.843853113662
1990-0027-PHL	1990	Affected	Global	1.423142467415
1990-0036-CHN	1990	Affected	Global	0.002418673845484134
1990-0037-CHN	1990	Affected	Global	1.544535293194
1990-0038-CHN	1990	Affected	Global	666.127532327922
1990-0039-CHN	1990	Affected	Global	14.427852066467
1990-0048-VNM	1990	Affected	Global	44.341425498579994
1990-0069-VNM	1990	Affected	Global	8345.300691342285
1990-0075-KOR	1990	Affected	Global	90.044480336632
1990-0095-BGD	1990	Affected	Global	30.337885585372
1990-0115-HND	1990	Affected	Global	1254.157663295247
1990-0122-PHL	1990	Affected	Global	8903.18267689448
1990-0155-JPN	1990	Affected	Global	9216.505669886603
1990-0245-PER	1990	Affected	Global	19.118002428751
1990-0284-CHN	1990	Affected	Global	7.757765629770001
1990-0322-PER	1990	Affected	Global	13.729285939837998
1990-0357-USA	1990	Affected	Global	1.819822167352
1990-0390-CHN	1990	Affected	Global	12.011126306668
1990-0399-NPL	1990	Affected	Global	4.510145843684
1990-0407-JPN	1990	Affected	Global	9990
1990-0411-BRA	1990	Affected	Global	92.952352624044
1990-0572-JPN	1990	Affected	Global	3.303012650875
1990-0580-IND	1990	Affected	Global	5374.113539971581
1990-0592-CHN	1990	Affected	Global	412.903140561932
1990-0609-BGD	1990	Affected	Global	2195.125350986824
1990-0612-CUB	1990	Affected	Global	404.08394170415596
1990-0616-PHL	1990	Affected	Global	30.602015705811
1990-0638-ARG	1990	Affected	Global	6.912469472805999
1990-0639-CHL	1990	Affected	Global	197.477033421013
1990-0676-COL	1990	Affected	Global	6.252544981199001
1990-0678-COL	1990	Affected	Global	419.148705729448
1990-0679-COL	1990	Affected	Global	2.5499705986990002
1990-0698-CHN	1990	Affected	Global	0.9603865014359524
1990-0699-CHN	1990	Affected	Global	1985.938537361976
1990-0713-USA	1990	Affected	Global	44.082964138508
1990-9707-PHL	1990	Affected	Global	345.257907447766
1991-0030-IRN	1991	Affected	Global	122.488806387056
1991-0032-AFG	1991	Affected	Global	504.42746784391204
1991-0048-MWI	1991	Affected	Global	322.305195516777
1991-0049-CHN	1991	Affected	Global	734.304562058949
1991-0059-PNG	1991	Affected	Global	256.544448891214
1991-0097-EGY	1991	Affected	Global	15.547565834224
1991-0118-URY	1991	Affected	Global	51.065915884223
1991-0120-BGD	1991	Affected	Global	9990
1991-0128-JAM	1991	Affected	Global	5153.4905284725355
1991-0130-AFG	1991	Affected	Global	218.651386461388
1991-0168-MMR	1991	Affected	Global	934.795485571638
1991-0170-BGD	1991	Affected	Global	6823.120680835871
1991-0171-CHN	1991	Affected	Global	321.884252348055
1991-0172-ROU	1991	Affected	Global	70.45362742243
1991-0174-PHL	1991	Affected	Global	141.33356700483
1991-0177-KOR	1991	Affected	Global	1.424123162918
1991-0188-GHA	1991	Affected	Global	8602.350334158298
1991-0189-IND	1991	Affected	Global	915.012413734718
1991-0210-VNM	1991	Affected	Global	590.805729113212
1991-0211-KHM	1991	Affected	Global	1882.4116035197749
1991-0218-USA	1991	Affected	Global	0.2430275595682826
1991-0225-CHN	1991	Affected	Global	5.420163803953
1991-0227-CHN	1991	Affected	Global	0.6264420023706713
1991-0229-VNM	1991	Affected	Global	468.853877513397
1991-0278-IND	1991	Affected	Global	19.217807312501
1991-0279-PAK	1991	Affected	Global	0.5135745983538497
1991-0287-CMR	1991	Affected	Global	4.422772857442
1991-0315-VNM	1991	Affected	Global	43.07805240841
1991-0326-COL	1991	Affected	Global	1.541436988163
1991-0332-BGD	1991	Affected	Global	0.5122322775315458
1991-0338-IND	1991	Affected	Global	3875.1173676172716
1991-0374-IND	1991	Affected	Global	1.971045887801
1991-0382-PHL	1991	Affected	Global	493.774270735439
1991-0383-PHL	1991	Affected	Global	1878.198322008111
1991-0403-MEX	1991	Affected	Global	11.779678546708
1991-0406-USA	1991	Affected	Global	0.114439638869698
1991-0418-IDN	1991	Affected	Global	0.009023298947420898
1991-0422-USA	1991	Affected	Global	0.03304507235515998
1991-0423-USA	1991	Affected	Global	1.909139227669
1991-0444-VNM	1991	Affected	Global	30.775747986451
1991-0452-MEX	1991	Affected	Global	98.32081456113299
1991-0478-BRA	1991	Affected	Global	0.3707166929896114
1991-0517-PHL	1991	Affected	Global	442.005776748617
1991-0518-CHN	1991	Affected	Global	7.596112739035
1991-0521-PHL	1991	Affected	Global	10.979411846082002
1991-0525-PHL	1991	Affected	Global	70.712565200578
1991-0530-THA	1991	Affected	Global	40.565811945008
1991-0538-VNM	1991	Affected	Global	29.279473973336
1991-0539-JPN	1991	Affected	Global	4362.508317814724
1991-0541-MEX	1991	Affected	Global	37.423768209427
1991-0542-IRN	1991	Affected	Global	0.02443823480535295
1991-0548-TUR	1991	Affected	Global	0.027508676695107582
1991-0686-NZL	1991	Affected	Global	7.026211060793
1991-0692-IDN	1991	Affected	Global	221.74569483043302
1991-0693-YEM	1991	Affected	Global	406.13865032003696
1991-0708-PHL	1991	Affected	Global	20.726197611576
1991-0711-VNM	1991	Affected	Global	119.117807378006
1991-0713-VNM	1991	Affected	Global	3.0677235554120004
1991-0714-TUR	1991	Affected	Global	1.544884932335
1991-0761-LAO	1991	Affected	Global	3343.8651656875118
1991-0762-MRT	1991	Affected	Global	61.122203659182
1991-0763-IRN	1991	Affected	Global	92.47073671065999
1991-0766-IND	1991	Affected	Global	554.959351932897
1991-0775-CHN	1991	Affected	Global	1.584214631933
1991-9305-CHN	1991	Affected	Global	494.35747301307396
1992-0010-TUR	1992	Affected	Global	3.89156901947
1992-0011-DZA	1992	Affected	Global	9.471404997781
1992-0014-BRA	1992	Affected	Global	6.2097723186969995
1992-0016-ARG	1992	Affected	Global	4.064935722187
1992-0017-CUB	1992	Affected	Global	24.725706390701998
1992-0023-BOL	1992	Affected	Global	122.130020748381
1992-0024-ECU	1992	Affected	Global	263.82962732070297
1992-0036-CHN	1992	Affected	Global	10.943895259019
1992-0042-BRA	1992	Affected	Global	45.126353790612995
1992-0057-PHL	1992	Affected	Global	437.423931477363
1992-0060-PAK	1992	Affected	Global	2254.124908277459
1992-0061-VNM	1992	Affected	Global	184.100542477417
1992-0062-PAK	1992	Affected	Global	994.2190407903399
1992-0063-AFG	1992	Affected	Global	65.309534538947
1992-0066-USA	1992	Affected	Global	100.975311959219
1992-0073-IRN	1992	Affected	Global	26.138638291954
1992-0074-IRN	1992	Affected	Global	40.878472932864
1992-0075-ARG	1992	Affected	Global	90.32893547254
1992-0076-BRA	1992	Affected	Global	140.26845862632
1992-0077-PRY	1992	Affected	Global	282.902425734607
1992-0078-PAN	1992	Affected	Global	0.43932021347447814
1992-0080-URY	1992	Affected	Global	134.38900183283698
1992-0083-IND	1992	Affected	Global	3.516608926376
1992-0097-IND	1992	Affected	Global	0.054714173159415215
1992-0123-PNG	1992	Affected	Global	9990
1992-0126-CHN	1992	Affected	Global	882.95320481406
1992-0138-NPL	1992	Affected	Global	261.617518327615
1992-0141-CHN	1992	Affected	Global	512.169203464011
1992-0143-VNM	1992	Affected	Global	167.08977517772598
1992-0144-VNM	1992	Affected	Global	65.09159888023001
1992-0145-VNM	1992	Affected	Global	459.431414018995
1992-0147-IND	1992	Affected	Global	1.634713467423
1992-0148-IDN	1992	Affected	Global	97.13180286864299
1992-0150-SLV	1992	Affected	Global	143.470993751838
1992-0155-CRI	1992	Affected	Global	100.129333722725
1992-0156-PER	1992	Affected	Global	200.431060400568
1992-0160-ALB	1992	Affected	Global	1497.038003379028
1992-0161-BOL	1992	Affected	Global	92.691291653149
1992-0174-JPN	1992	Affected	Global	0.1632971764604305
1992-0183-BRA	1992	Affected	Global	7.998118842448
1992-0187-PAK	1992	Affected	Global	1.200020640355
1992-0190-BGD	1992	Affected	Global	0.4281982232342925
1992-0204-CHL	1992	Affected	Global	404.129394149418
1992-0213-BGD	1992	Affected	Global	168.257573179892
1992-0216-CHN	1992	Affected	Global	36.634660752988
1992-0217-CHN	1992	Affected	Global	0.46591547363341
1992-0220-CHN	1992	Affected	Global	11.10986781575
1992-0251-FRA	1992	Affected	Global	16.876042095599
1992-0254-CHN	1992	Affected	Global	15.101021851123999
1992-0271-USA	1992	Affected	Global	4364.22037567209
1992-0293-BGD	1992	Affected	Global	14.14307064261
1992-0295-PHL	1992	Affected	Global	6.091029757675001
1992-0296-PHL	1992	Affected	Global	78.464555745661
1992-0298-CHN	1992	Affected	Global	0.3205826725131389
1992-0313-VNM	1992	Affected	Global	9990
1992-0314-JPN	1992	Affected	Global	0.4800186649118077
1992-0333-IND	1992	Affected	Global	892.249165338082
1992-0342-MEX	1992	Affected	Global	23.515728377346
1992-0357-CHN	1992	Affected	Global	329.539190454815
1992-0376-ITA	1992	Affected	Global	2.856433645474
1992-0380-AUS	1992	Affected	Global	0.2697812613532947
1992-0475-RUS	1992	Affected	Global	8.157260801145
1992-0476-IRN	1992	Affected	Global	6.335821484633
1992-0477-UKR	1992	Affected	Global	3.994387087264
1992-0483-IND	1992	Affected	Global	0.024334851370563647
1992-0484-IDN	1992	Affected	Global	4044.580506118967
1992-0485-KOR	1992	Affected	Global	0.2863036062307904
1992-0486-KOR	1992	Affected	Global	2.585534620487
1992-0489-MMR	1992	Affected	Global	8.719610507724001
1992-0491-PHL	1992	Affected	Global	359.924171502176
1992-0492-PHL	1992	Affected	Global	264.25178192472004
1992-0494-THA	1992	Affected	Global	9990
1992-0495-THA	1992	Affected	Global	1146.617816676843
1992-0496-THA	1992	Affected	Global	406.44823075735496
1993-0001-BGD	1993	Affected	Global	615.721901997706
1993-0003-IDN	1993	Affected	Global	572.608095488438
1993-0004-IRN	1993	Affected	Global	242.50652108244
1993-0005-TZA	1993	Affected	Global	5274.613975399111
1993-0009-MEX	1993	Affected	Global	42.757231423657004
1993-0010-CHL	1993	Affected	Global	6.860452819204
1993-0011-COL	1993	Affected	Global	181.462166958845
1993-0013-ECU	1993	Affected	Global	6.1616825501150005
1993-0014-ECU	1993	Affected	Global	1384.217120230567
1993-0016-PNG	1993	Affected	Global	5047.270893735031
1993-0017-PAK	1993	Affected	Global	4.4598591030920005
1993-0018-PAK	1993	Affected	Global	0.26903127219508
1993-0021-MNG	1993	Affected	Global	3402.321063429471
1993-0022-YEM	1993	Affected	Global	161.929781221568
1993-0023-TJK	1993	Affected	Global	419.213142988748
1993-0028-BGD	1993	Affected	Global	3215.6201611752576
1993-0029-BGD	1993	Affected	Global	3.460925505009
1993-0036-JAM	1993	Affected	Global	26.149748580813
1993-0037-KAZ	1993	Affected	Global	676.6968172693021
1993-0038-PNG	1993	Affected	Global	3917.130919220056
1993-0041-PAK	1993	Affected	Global	80.087360339054
1993-0045-BGD	1993	Affected	Global	4627.365634456198
1993-0048-GIN	1993	Affected	Global	157.392055671017
1993-0052-NPL	1993	Affected	Global	540.171646465766
1993-0053-NIC	1993	Affected	Global	9990
1993-0054-PHL	1993	Affected	Global	146.176745742463
1993-0055-PHL	1993	Affected	Global	127.052492564516
1993-0058-UKR	1993	Affected	Global	2446.7246105426098
1993-0059-VEN	1993	Affected	Global	10.374611391674
1993-0060-MEX	1993	Affected	Global	542.014060482392
1993-0065-FRA	1993	Affected	Global	27.229041440879
1993-0073-HND	1993	Affected	Global	9990
1993-0075-MEX	1993	Affected	Global	937.346251141844
1993-0077-PHL	1993	Affected	Global	780.7724893035991
1993-0078-URY	1993	Affected	Global	391.04506794408
1993-0079-JPN	1993	Affected	Global	253.08074275123002
1993-0082-CRI	1993	Affected	Global	1358.615767306442
1993-0084-HND	1993	Affected	Global	301.106264415462
1993-0085-IND	1993	Affected	Global	12.349872505576
1993-0087-PHL	1993	Affected	Global	676.5417007207041
1993-0088-VNM	1993	Affected	Global	26.939751047292
1993-0094-BEL	1993	Affected	Global	1.7757137407389998
1993-0098-GBR	1993	Affected	Global	15.185836676326
1993-0113-PHL	1993	Affected	Global	608.378178691486
1993-0116-ARG	1993	Affected	Global	27.429922548184
1993-0120-BGD	1993	Affected	Global	32.532699747084
1993-0131-PER	1993	Affected	Global	6033.273918900677
1993-0133-VNM	1993	Affected	Global	30.439837533406
1993-0135-BGD	1993	Affected	Global	144.65657553111
1993-0138-IND	1993	Affected	Global	0.066994957142187
1993-0143-SDN	1993	Affected	Global	65.910019641185
1993-0149-JPN	1993	Affected	Global	1156.403584851113
1993-0150-CAN	1993	Affected	Global	19.132531042531
1993-0154-BGD	1993	Affected	Global	20.70589914252
1993-0156-CHN	1993	Affected	Global	17.312724077966
1993-0157-TZA	1993	Affected	Global	1.984996263953
1993-0160-BGD	1993	Affected	Global	16.108747855522
1993-0161-DOM	1993	Affected	Global	9990
1993-0163-ROU	1993	Affected	Global	2.221829698975
1993-0164-KOR	1993	Affected	Global	28.774541299468
1993-0169-AFG	1993	Affected	Global	3.7528859693100003
1993-0170-IRL	1993	Affected	Global	33.058194701432
1993-0174-MEX	1993	Affected	Global	14.658329009126
1993-0179-CHN	1993	Affected	Global	21.408518507373998
1993-0185-JPN	1993	Affected	Global	0.19804512486462197
1993-0186-NPL	1993	Affected	Global	0.8934099402576773
1993-0192-JPN	1993	Affected	Global	0.19804512486462197
1993-0193-USA	1993	Affected	Global	0.23130853551626906
1993-0197-KOR	1993	Affected	Global	5.213258725258999
1993-0198-MEX	1993	Affected	Global	4.953372255831001
1993-0199-CHN	1993	Affected	Global	308.958248121424
1993-0204-MEX	1993	Affected	Global	852.437402680063
1993-0208-IND	1993	Affected	Global	0.0028413688760544893
1993-0211-FRA	1993	Affected	Global	1.7734029935389999
1993-0212-ITA	1993	Affected	Global	1.118115608457
1993-0213-VNM	1993	Affected	Global	20.79063168592
1993-0215-ZAF	1993	Affected	Global	254.18989679890097
1993-0217-DZA	1993	Affected	Global	2.947895939273
1993-0218-IND	1993	Affected	Global	2.051600754307
1993-0219-IRN	1993	Affected	Global	1369.30028755306
1993-0221-PHL	1993	Affected	Global	0.0794382129579613
1993-0222-THA	1993	Affected	Global	995.178372422716
1993-0228-PHL	1993	Affected	Global	427.27187982756703
1993-0230-UKR	1993	Affected	Global	192.436476719035
1993-0231-VNM	1993	Affected	Global	581.017857636234
1993-0233-COL	1993	Affected	Global	5.296161063045
1993-0234-MYS	1993	Affected	Global	29.244260462953
1993-0236-NLD	1993	Affected	Global	42.734508904885
1993-0237-DEU	1993	Affected	Global	52.51263782269999
1993-0241-BGD	1993	Affected	Global	0.292084712912022
1993-0245-RUS	1993	Affected	Global	0.3597840576086233
1993-0247-CHN	1993	Affected	Global	4.295204232666
1993-0248-CHN	1993	Affected	Global	0.6963336959624966
1993-0250-CHN	1993	Affected	Global	8.437058227628
1993-0298-PHL	1993	Affected	Global	571.057500595531
1993-0326-IND	1993	Affected	Global	48.343542361464
1993-0421-USA	1993	Affected	Global	0.06838825902162526
1993-0440-USA	1993	Affected	Global	0.13988254815645024
1993-0461-CHN	1993	Affected	Global	490.884616294639
1993-0462-CHN	1993	Affected	Global	0.8430146541237327
1993-0463-CHN	1993	Affected	Global	3.997109802281
1993-0464-CHN	1993	Affected	Global	490.884616294639
1993-0465-CHN	1993	Affected	Global	40.907051357886
1993-0466-CHN	1993	Affected	Global	32.725641086309
1993-0481-THA	1993	Affected	Global	702.798881029375
1993-0482-THA	1993	Affected	Global	49.543895798300994
1993-0491-COL	1993	Affected	Global	1.639640448781
1993-0492-COL	1993	Affected	Global	9.649858437412
1993-0493-TTO	1993	Affected	Global	0.40999737601679354
1993-0516-AUS	1993	Affected	Global	2649.486983356632
1993-0517-AUS	1993	Affected	Global	147.220263324342
1993-0560-IDN	1993	Affected	Global	20.530950921788
1994-0001-AUS	1994	Affected	Global	42.152055196188
1994-0005-COL	1994	Affected	Global	28.028784857808002
1994-0010-PHL	1994	Affected	Global	355.99913078871197
1994-0012-IDN	1994	Affected	Global	96.61107665316001
1994-0013-TZA	1994	Affected	Global	425.100354047866
1994-0017-PER	1994	Affected	Global	213.790705877277
1994-0021-PHL	1994	Affected	Global	101.366853456067
1994-0034-PHL	1994	Affected	Global	166.55022147686103
1994-0035-MOZ	1994	Affected	Global	3098.0668162125717
1994-0038-KGZ	1994	Affected	Global	285.831968913208
1994-0043-BOL	1994	Affected	Global	2099.34614909938
1994-0044-BGD	1994	Affected	Global	9990
1994-0045-USA	1994	Affected	Global	0.03983257190982173
1994-0048-FRA	1994	Affected	Global	0.4859945624151245
1994-0060-CUB	1994	Affected	Global	488.789498876797
1994-0061-CHN	1994	Affected	Global	275.352759667697
1994-0064-KHM	1994	Affected	Global	53.295803286292
1994-0065-CHN	1994	Affected	Global	3252.857849373879
1994-0066-CHN	1994	Affected	Global	1501.620790512916
1994-0067-CHN	1994	Affected	Global	9990
1994-0068-IND	1994	Affected	Global	423.12472425960095
1994-0071-PHL	1994	Affected	Global	700.1452617365541
1994-0072-PHL	1994	Affected	Global	516.115659974941
1994-0073-PHL	1994	Affected	Global	14.327992220101
1994-0074-PHL	1994	Affected	Global	10.625997230865
1994-0075-PAK	1994	Affected	Global	163.08640263701002
1994-0087-BGD	1994	Affected	Global	0.34328108518932066
1994-0088-RUS	1994	Affected	Global	10.915113067264
1994-0089-RUS	1994	Affected	Global	1.0976404271590001
1994-0091-COL	1994	Affected	Global	12.279209214105999
1994-0092-BGD	1994	Affected	Global	14.462381815223
1994-0099-RUS	1994	Affected	Global	87.96970323420601
1994-0100-USA	1994	Affected	Global	0.35831951444265925
1994-0104-IDN	1994	Affected	Global	9.659558519537
1994-0105-TZA	1994	Affected	Global	13.290053830034
1994-0119-PAK	1994	Affected	Global	0.06620282758896916
1994-0120-THA	1994	Affected	Global	7.8993558865210005
1994-0129-ROU	1994	Affected	Global	83.95296397756199
1994-0138-CHN	1994	Affected	Global	60.06200908649701
1994-0139-ESP	1994	Affected	Global	19.414686045111
1994-0146-USA	1994	Affected	Global	0.12144596777236472
1994-0149-USA	1994	Affected	Global	0.2475813595567525
1994-0152-USA	1994	Affected	Global	5.690395100769
1994-0155-ESP	1994	Affected	Global	1139.11282677446
1994-0163-CHN	1994	Affected	Global	1303.1084465949189
1994-0168-PHL	1994	Affected	Global	2625.184678689605
1994-0170-CAN	1994	Affected	Global	8.173692045798001
1994-0172-BEL	1994	Affected	Global	3.804285033942
1994-0173-CAN	1994	Affected	Global	4.075706243472
1994-0175-KOR	1994	Affected	Global	0.3943767256782719
1994-0179-ITA	1994	Affected	Global	0.751044515159458
1994-0180-MDA	1994	Affected	Global	458.103670693092
1994-0183-NER	1994	Affected	Global	134.371683625694
1994-0187-VNM	1994	Affected	Global	58.959036584253
1994-0193-BGD	1994	Affected	Global	2630.53870588871
1994-0197-ITA	1994	Affected	Global	0.6062520347333916
1994-0198-CHN	1994	Affected	Global	785.307518616755
1994-0211-PHL	1994	Affected	Global	1306.630474865326
1994-0215-PHL	1994	Affected	Global	205.321751735455
1994-0217-SDN	1994	Affected	Global	16.825856475585
1994-0218-RUS	1994	Affected	Global	1073.705744180134
1994-0301-PER	1994	Affected	Global	3.4971148802229997
1994-0302-JPN	1994	Affected	Global	0.09929543270798173
1994-0337-GTM	1994	Affected	Global	14.917914177239
1994-0340-VEN	1994	Affected	Global	5.647321501576
1994-0341-VNM	1994	Affected	Global	264.953687898705
1994-0347-DZA	1994	Affected	Global	93.40047789911101
1994-0352-IND	1994	Affected	Global	23.497340419114
1994-0353-IDN	1994	Affected	Global	191.213790083589
1994-0360-IRN	1994	Affected	Global	52.633033281181994
1994-0361-USA	1994	Affected	Global	603.9767166331831
1994-0378-HND	1994	Affected	Global	259.201210988057
1994-0506-CRI	1994	Affected	Global	110.81965791584399
1994-0509-EGY	1994	Affected	Global	242.575522127731
1994-0510-HTI	1994	Affected	Global	5093.468517261467
1994-0511-IRN	1994	Affected	Global	41.813513402763995
1994-0519-PHL	1994	Affected	Global	130.203450722801
1994-0543-GRC	1994	Affected	Global	2.430206297782
1994-0546-COD	1994	Affected	Global	1.073620290564
1994-0548-CAN	1994	Affected	Global	8.904854303226001
1994-0557-ITA	1994	Affected	Global	29.253357921936
1994-0594-PHL	1994	Affected	Global	594.53455083074
1994-0606-BEN	1994	Affected	Global	2656.5613157791927
1994-0615-MMR	1994	Affected	Global	3209.742360991033
1994-0626-IDN	1994	Affected	Global	348.764003229493
1994-0633-TJK	1994	Affected	Global	227.723480244019
1994-0636-TGO	1994	Affected	Global	216.210525128363
1994-0641-AUS	1994	Affected	Global	7588.155960661303
1994-0644-AUS	1994	Affected	Global	8640.625112423822
1994-0645-AUS	1994	Affected	Global	1620.041828057846
1994-0651-COL	1994	Affected	Global	926.857687622477
1994-0658-VNM	1994	Affected	Global	17.559938054923
1994-0693-NZL	1994	Affected	Global	7.027312522939
1994-0748-MDA	1994	Affected	Global	518.8346300818611
1994-0756-PHL	1994	Affected	Global	292.346049467157
1994-0757-COG	1994	Affected	Global	3652.705215620295
1994-0758-RUS	1994	Affected	Global	3.640902186434
1994-0762-IND	1994	Affected	Global	0.7478950493835101
1994-0773-IDN	1994	Affected	Global	10.420177370955999
1994-0775-RUS	1994	Affected	Global	2.40939471186
1994-0777-THA	1994	Affected	Global	18.904513679495
1994-0778-PHL	1994	Affected	Global	25.073461760533
1994-0780-CHN	1994	Affected	Global	2.833244699994
1994-0783-IDN	1994	Affected	Global	139.004417004354
1994-0785-CHN	1994	Affected	Global	0.07498869662568207
1994-0787-JPN	1994	Affected	Global	0.007488075774192154
1994-9096-CHN	1994	Affected	Global	9990
1995-0005-ARG	1995	Affected	Global	10.761772033383
1995-0006-IND	1995	Affected	Global	59.074056362274995
1995-0007-FRA	1995	Affected	Global	2.5680721451579998
1995-0010-MWI	1995	Affected	Global	26.694428872694
1995-0019-IDN	1995	Affected	Global	9.218334406757
1995-0020-BEL	1995	Affected	Global	5.414602913327
1995-0029-IDN	1995	Affected	Global	375.396512566398
1995-0031-CHN	1995	Affected	Global	42.131916084959
1995-0032-PRY	1995	Affected	Global	888.8130435091759
1995-0038-TZA	1995	Affected	Global	9.992654048915
1995-0044-ARG	1995	Affected	Global	4.917602295142999
1995-0045-USA	1995	Affected	Global	45.727967522168
1995-0046-USA	1995	Affected	Global	1013.412172296283
1995-0049-ARG	1995	Affected	Global	20.505144228058
1995-0050-AFG	1995	Affected	Global	62.229533993777
1995-0051-BGD	1995	Affected	Global	196.726997552563
1995-0056-MAR	1995	Affected	Global	270.25809648214
1995-0060-CHN	1995	Affected	Global	1721.271281781164
1995-0066-AFG	1995	Affected	Global	146.229330484136
1995-0068-BRA	1995	Affected	Global	12.689563957576999
1995-0071-IDN	1995	Affected	Global	139.411127397871
1995-0072-TUR	1995	Affected	Global	6.07049016943
1995-0079-IDN	1995	Affected	Global	14.753990619144002
1995-0082-BGD	1995	Affected	Global	2061.398813450876
1995-0094-IRN	1995	Affected	Global	0.11666321188008552
1995-0095-NOR	1995	Affected	Global	87.90300782117001
1995-0098-CAN	1995	Affected	Global	15.891968516950001
1995-0099-AZE	1995	Affected	Global	9990
1995-0100-BGD	1995	Affected	Global	4250.314810620623
1995-0101-BGD	1995	Affected	Global	502.27322661866805
1995-0102-CUB	1995	Affected	Global	0.766380081264499
1995-0104-NPL	1995	Affected	Global	0.3887298057049811
1995-0105-NPL	1995	Affected	Global	26.128673264357
1995-0106-PRY	1995	Affected	Global	9990
1995-0109-TZA	1995	Affected	Global	102.189982418213
1995-0110-CAN	1995	Affected	Global	20.158735644100002
1995-0117-HND	1995	Affected	Global	0.25736201594006747
1995-0118-IND	1995	Affected	Global	168.90473820061098
1995-0128-IRN	1995	Affected	Global	106.861962840533
1995-0135-CAN	1995	Affected	Global	4.506812317226
1995-0140-GHA	1995	Affected	Global	2763.349147585741
1995-0142-MYS	1995	Affected	Global	0.19494053042470758
1995-0146-JPN	1995	Affected	Global	21.049692007923
1995-0147-TUR	1995	Affected	Global	9.400405373947
1995-0155-COL	1995	Affected	Global	9990
1995-0156-PAK	1995	Affected	Global	341.702345292425
1995-0157-ESP	1995	Affected	Global	0.09592428668644899
1995-0159-GRC	1995	Affected	Global	5.230513997987
1995-0161-PHL	1995	Affected	Global	169.788396117686
1995-0165-MEX	1995	Affected	Global	4.540287560626
1995-0170-AZE	1995	Affected	Global	105.25880508700699
1995-0172-GTM	1995	Affected	Global	160.84891883998398
1995-0174-TGO	1995	Affected	Global	913.9397750245839
1995-0175-UKR	1995	Affected	Global	5510.802794301182
1995-0176-CHL	1995	Affected	Global	155.943959978542
1995-0177-MAR	1995	Affected	Global	129.7115881368
1995-0178-CHN	1995	Affected	Global	753.497475323824
1995-0181-DOM	1995	Affected	Global	15.765828260940001
1995-0183-KOR	1995	Affected	Global	2.7487402471579996
1995-0186-HND	1995	Affected	Global	231.964526128948
1995-0187-PHL	1995	Affected	Global	79.928743675578
1995-0188-CHN	1995	Affected	Global	3.767487376619
1995-0191-MEX	1995	Affected	Global	23.511156043541998
1995-0198-THA	1995	Affected	Global	9990
1995-0199-PHL	1995	Affected	Global	25.331516801735
1995-0202-IND	1995	Affected	Global	467.677490622853
1995-0209-PHL	1995	Affected	Global	33.839457927402
1995-0215-CUB	1995	Affected	Global	1450.4664399311052
1995-0221-ARG	1995	Affected	Global	80.56389570907
1995-0224-BEN	1995	Affected	Global	570.1521193666761
1995-0229-LAO	1995	Affected	Global	3393.969244429953
1995-0230-MMR	1995	Affected	Global	567.177057958766
1995-0234-ALB	1995	Affected	Global	450.531627320237
1995-0236-VNM	1995	Affected	Global	391.122038191698
1995-0243-BGD	1995	Affected	Global	840.485076884885
1995-0244-MEX	1995	Affected	Global	3.949718503562
1995-0245-USA	1995	Affected	Global	23.311133065415998
1995-0247-PHL	1995	Affected	Global	321.547399596714
1995-0250-DOM	1995	Affected	Global	6.583252206386001
1995-0255-CHN	1995	Affected	Global	2370.29426581655
1995-0256-MEX	1995	Affected	Global	26.331456690415
1995-0264-AZE	1995	Affected	Global	725.5139056831921
1995-0265-CAF	1995	Affected	Global	217.584665673434
1995-0267-CRI	1995	Affected	Global	543.800125461204
1995-0271-PHL	1995	Affected	Global	846.596656966051
1995-0272-PHL	1995	Affected	Global	473.663037889722
1995-0273-TUR	1995	Affected	Global	584.133185650704
1995-0274-VNM	1995	Affected	Global	39.683530258971004
1995-0277-CHN	1995	Affected	Global	142.49258771324
1995-0282-PHL	1995	Affected	Global	41.158225389027
1995-0289-BRA	1995	Affected	Global	0.17363465428211708
1995-0290-PHL	1995	Affected	Global	110.89340798888699
1995-0300-ALB	1995	Affected	Global	1371.365880416895
1995-0301-BRA	1995	Affected	Global	896.917295256204
1995-0303-MWI	1995	Affected	Global	7.883575359096
1995-0304-PHL	1995	Affected	Global	56.560442124794
1995-0305-ZAF	1995	Affected	Global	4.70625294729
1995-0306-PHL	1995	Affected	Global	802.5251602123041
1995-0354-EGY	1995	Affected	Global	127.680220631421
1995-0359-RUS	1995	Affected	Global	0.14823723282812346
1995-0360-RUS	1995	Affected	Global	3.00811078218
1995-0393-KOR	1995	Affected	Global	4.921487008631
1995-0404-USA	1995	Affected	Global	2.787817275676
1995-0443-AUS	1995	Affected	Global	9990
1995-0462-IND	1995	Affected	Global	1.601608356466
1995-0466-IRN	1995	Affected	Global	0.03027937402073752
1995-0471-PAK	1995	Affected	Global	47.536286566862
1995-0475-ROU	1995	Affected	Global	10.815228100731002
1995-0476-IDN	1995	Affected	Global	9990
1995-0481-USA	1995	Affected	Global	47.137748757684
1995-0482-PAN	1995	Affected	Global	3.726323869712
1995-0484-JPN	1995	Affected	Global	2460.629921259842
1995-0486-PHL	1995	Affected	Global	66.464062050848
1995-0488-USA	1995	Affected	Global	2.2034613645739998
1995-0490-CHN	1995	Affected	Global	493.16782555351995
1995-0491-IND	1995	Affected	Global	0.40040208911658537
1995-0494-TGO	1995	Affected	Global	435.197307579323
1996-0003-BRA	1996	Affected	Global	137.561313042384
1996-0006-PRT	1996	Affected	Global	726.241527182182
1996-0008-IRN	1996	Affected	Global	0.09091334001385948
1996-0010-ZAF	1996	Affected	Global	0.5174977905431832
1996-0014-MAR	1996	Affected	Global	45.955695798722
1996-0016-FRA	1996	Affected	Global	7.023187052051999
1996-0022-CHN	1996	Affected	Global	161.59674220967702
1996-0027-ZAF	1996	Affected	Global	2.253799567841
1996-0052-MOZ	1996	Affected	Global	276.265836248398
1996-0063-CHN	1996	Affected	Global	8.839560383451
1996-0072-AFG	1996	Affected	Global	35.661453930684
1996-0074-MNG	1996	Affected	Global	88.494027833391
1996-0077-BRA	1996	Affected	Global	0.06192546073574878
1996-0078-CHN	1996	Affected	Global	0.3286830032808175
1996-0080-BRA	1996	Affected	Global	19.356645249071
1996-0082-IDN	1996	Affected	Global	616.5913190596129
1996-0084-COL	1996	Affected	Global	32.445506297377
1996-0086-BGD	1996	Affected	Global	156.25305462959
1996-0088-HUN	1996	Affected	Global	6.483423506948
1996-0089-NPL	1996	Affected	Global	0.1511988878128126
1996-0096-CUB	1996	Affected	Global	1467.324517158526
1996-0100-RUS	1996	Affected	Global	2.348951643306
1996-0102-NIC	1996	Affected	Global	1091.923593858184
1996-0104-BGD	1996	Affected	Global	1976.60485043305
1996-0107-NPL	1996	Affected	Global	82.57743359513
1996-0108-PHL	1996	Affected	Global	22.427924532116002
1996-0109-KOR	1996	Affected	Global	66.872837143122
1996-0110-VNM	1996	Affected	Global	564.05996223581
1996-0111-TJK	1996	Affected	Global	455.901877758522
1996-0114-COL	1996	Affected	Global	343.444400072276
1996-0116-CAN	1996	Affected	Global	4399.9560004399955
1996-0118-IDN	1996	Affected	Global	8.750199245523001
1996-0120-GUY	1996	Affected	Global	2951.54800925854
1996-0121-IRN	1996	Affected	Global	5.7655314047049995
1996-0122-CHN	1996	Affected	Global	2.800051957764
1996-0133-VEN	1996	Affected	Global	9990
1996-0134-YEM	1996	Affected	Global	1055.655808610811
1996-0138-CHN	1996	Affected	Global	0.22156335100468907
1996-0148-ITA	1996	Affected	Global	0.15396784371319527
1996-0152-MEX	1996	Affected	Global	10.807236216592
1996-0157-PHL	1996	Affected	Global	1736.390586592532
1996-0168-CHN	1996	Affected	Global	0.6109010850315
1996-0173-SLE	1996	Affected	Global	2436.332539901036
1996-0177-ITA	1996	Affected	Global	0.22259167493780238
1996-0178-ESP	1996	Affected	Global	6.431926287133
1996-0181-IND	1996	Affected	Global	278.70502497197003
1996-0182-THA	1996	Affected	Global	753.0568138082119
1996-0183-IND	1996	Affected	Global	6.310546857350189e-4
1996-0192-PAK	1996	Affected	Global	1368.6488246096528
1996-0195-AUS	1996	Affected	Global	9990
1996-0196-BGD	1996	Affected	Global	1747.594409816185
1996-0197-MYS	1996	Affected	Global	16.749776243447002
1996-0198-MEX	1996	Affected	Global	11.484252333829
1996-0199-USA	1996	Affected	Global	0.7395613458278525
1996-0201-DOM	1996	Affected	Global	2583.2851120112423
1996-0202-CHN	1996	Affected	Global	2937.7515027563177
1996-0203-MEX	1996	Affected	Global	36.586646648749
1996-0207-GMB	1996	Affected	Global	193.225513496802
1996-0215-LAO	1996	Affected	Global	1694.5993119926788
1996-0221-KHM	1996	Affected	Global	2620.911730515436
1996-0222-IDN	1996	Affected	Global	0.16743197029756848
1996-0227-VNM	1996	Affected	Global	689.492309575152
1996-0230-BEN	1996	Affected	Global	9990
1996-0231-CUB	1996	Affected	Global	1140.758334787477
1996-0232-CRI	1996	Affected	Global	1574.3968092224661
1996-0233-CAF	1996	Affected	Global	856.7470050572549
1996-0235-ITA	1996	Affected	Global	3.606079128194
1996-0240-COL	1996	Affected	Global	1.120495886659
1996-0242-TTO	1996	Affected	Global	11.478947610083
1996-0244-HTI	1996	Affected	Global	2.527700298268
1996-0245-IND	1996	Affected	Global	4.571041239678
1996-0246-IDN	1996	Affected	Global	8.848358017253
1996-0248-VNM	1996	Affected	Global	354.95410869319505
1996-0252-GBR	1996	Affected	Global	23.645567135971998
1996-0256-IND	1996	Affected	Global	4367.498003273502
1996-0257-PHL	1996	Affected	Global	2.048192956162
1996-0265-HND	1996	Affected	Global	469.49150314277597
1996-0272-AUS	1996	Affected	Global	571.249908040903
1996-0279-AZO	1996	Affected	Global	9.647543092359
1996-0280-PNG	1996	Affected	Global	6.166653819471
1996-0281-ESP	1996	Affected	Global	7.50805144667
1996-0281-PRT	1996	Affected	Global	1383.317194632729
1996-0282-MYS	1996	Affected	Global	91.64325842696599
1996-0286-IDN	1996	Affected	Global	46.691662269868
1996-0294-RUS	1996	Affected	Global	0.6574656539942353
1996-0295-USA	1996	Affected	Global	15.518730722156
1996-0298-IND	1996	Affected	Global	44.175779514596
1996-0299-JPN	1996	Affected	Global	47.923322683706
1996-0315-NZL	1996	Affected	Global	52.396896007879995
1996-0316-AUS	1996	Affected	Global	2719.006020006337
1996-0317-AUS	1996	Affected	Global	4837.125111404352
1996-0320-AUS	1996	Affected	Global	14.148022708973999
1996-0321-AUS	1996	Affected	Global	9990
1996-0322-AUS	1996	Affected	Global	6743.703831698994
1996-0347-JPN	1996	Affected	Global	31.530383024367
1996-0350-BGD	1996	Affected	Global	1.711918375731
1996-0351-BGD	1996	Affected	Global	0.3540572482245799
1996-0359-RUS	1996	Affected	Global	861.2822692125641
1996-0372-PHL	1996	Affected	Global	0.47679782580191443
1996-0452-USA	1996	Affected	Global	0.022634678373443042
1996-0453-USA	1996	Affected	Global	0.00891308692955965
1996-0462-VEN	1996	Affected	Global	4627.273147933922
1996-0463-HTI	1996	Affected	Global	4.74845081792
1996-0464-EGY	1996	Affected	Global	2.709236412137
1996-0465-IRN	1996	Affected	Global	78.96056314673599
1996-0467-MEX	1996	Affected	Global	19.742422803287997
1996-0468-SDN	1996	Affected	Global	0.49183855399465126
1996-0471-RUS	1996	Affected	Global	38.052432991024
1996-0474-KEN	1996	Affected	Global	2.241898619102
1996-0475-UKR	1996	Affected	Global	18.856486112669
1996-0493-CHN	1996	Affected	Global	9.627217298569
1996-0494-USA	1996	Affected	Global	0.0938339890697274
1996-0495-IDN	1996	Affected	Global	280.532415514236
1996-0496-IND	1996	Affected	Global	288.107103008843
1996-0498-YEM	1996	Affected	Global	12.263269839027
1996-0499-CZE	1996	Affected	Global	5.3395034261809995
1996-0503-IND	1996	Affected	Global	4752.440051236056
1997-0002-BRA	1997	Affected	Global	20.893296251102
1997-0006-FRA	1997	Affected	Global	67.645588526767
1997-0008-USA	1997	Affected	Global	35.003311453276
1997-0016-NZL	1997	Affected	Global	4.201813082345
1997-0025-MWI	1997	Affected	Global	6556.0765815305485
1997-0026-MOZ	1997	Affected	Global	580.833847976324
1997-0027-PER	1997	Affected	Global	128.607714319397
1997-0033-ZAF	1997	Affected	Global	0.31448454344322263
1997-0037-NZL	1997	Affected	Global	3.641044979909
1997-0049-TZA	1997	Affected	Global	413.978776594814
1997-0078-CHL	1997	Affected	Global	3.275563315001
1997-0082-CAN	1997	Affected	Global	255.19946918510402
1997-0083-USA	1997	Affected	Global	7364.329758321401
1997-0092-ECU	1997	Affected	Global	17.0450251517
1997-0097-AFG	1997	Affected	Global	60.79995719683
1997-0104-CHN	1997	Affected	Global	4.003563598649
1997-0111-ARM	1997	Affected	Global	828.098567389478
1997-0112-USA	1997	Affected	Global	0.1521819853053075
1997-0114-BGD	1997	Affected	Global	8813.868497229152
1997-0121-CHN	1997	Affected	Global	572.540042669847
1997-0122-CHN	1997	Affected	Global	0.21229418349960769
1997-0124-IND	1997	Affected	Global	0.5558365618173632
1997-0127-USA	1997	Affected	Global	0.25755727784107246
1997-0134-CHL	1997	Affected	Global	4.095801619029
1997-0136-CHL	1997	Affected	Global	27.439057852509
1997-0137-CHL	1997	Affected	Global	158.77918652956998
1997-0140-AZE	1997	Affected	Global	753.1844639134259
1997-0142-CZE	1997	Affected	Global	474.927102989789
1997-0143-POL	1997	Affected	Global	1441.729098781241
1997-0144-CHN	1997	Affected	Global	31.474399195824
1997-0145-JPN	1997	Affected	Global	6.201165819174
1997-0152-BRA	1997	Affected	Global	0.7062876632336837
1997-0154-DEU	1997	Affected	Global	3.102297854122
1997-0156-PAK	1997	Affected	Global	0.06915744618840587
1997-0159-FRA	1997	Affected	Global	2.860374856782
1997-0162-DZA	1997	Affected	Global	3439.183767052619
1997-0165-IND	1997	Affected	Global	11.717367716777002
1997-0166-ROU	1997	Affected	Global	89.130436841882
1997-0167-KOR	1997	Affected	Global	0.6376369949221917
1997-0168-CHN	1997	Affected	Global	913.5223863992439
1997-0170-IND	1997	Affected	Global	0.001190714673615106
1997-0174-USA	1997	Affected	Global	0.21393810416120612
1997-0177-MMR	1997	Affected	Global	134.61329168378
1997-0179-CHN	1997	Affected	Global	80.15371049289901
1997-0183-PAK	1997	Affected	Global	110.369259958196
1997-0184-THA	1997	Affected	Global	604.6143325054879
1997-0186-CHN	1997	Affected	Global	754.051052535535
1997-0188-PRY	1997	Affected	Global	3.674190008111
1997-0191-VEN	1997	Affected	Global	72.617627444944
1997-0196-CHN	1997	Affected	Global	1905.6272928949961
1997-0199-BEN	1997	Affected	Global	361.49010473998504
1997-0200-BLR	1997	Affected	Global	176.16856836476998
1997-0203-PHL	1997	Affected	Global	163.369911176651
1997-0206-KAZ	1997	Affected	Global	131.212286718528
1997-0210-PER	1997	Affected	Global	168.89609512228
1997-0214-JPN	1997	Affected	Global	365.927856503848
1997-0215-USA	1997	Affected	Global	31.296155309047997
1997-0219-USA	1997	Affected	Global	0.0916877589262312
1997-0220-IDN	1997	Affected	Global	163.155458102065
1997-0235-BGD	1997	Affected	Global	536.2369579358871
1997-0237-ESP	1997	Affected	Global	0.7588150117132583
1997-0238-MEX	1997	Affected	Global	1.459384029026
1997-0243-MEX	1997	Affected	Global	2115.024896872052
1997-0249-BRA	1997	Affected	Global	7.958798889905999
1997-0252-PHL	1997	Affected	Global	55.767238699117
1997-0255-KEN	1997	Affected	Global	2209.287254474543
1997-0258-BGD	1997	Affected	Global	2.236854231367
1997-0267-VNM	1997	Affected	Global	595.367232347783
1997-0269-ARG	1997	Affected	Global	135.305254065381
1997-0271-PRT	1997	Affected	Global	4.487202498474
1997-0272-AZO	1997	Affected	Global	84.04645476772599
1997-0273-ESP	1997	Affected	Global	5.420818109869
1997-0275-MEX	1997	Affected	Global	11.441688104409
1997-0276-KWT	1997	Affected	Global	7.691035713324
1997-0295-COD	1997	Affected	Global	806.5091324563931
1997-0299-PRY	1997	Affected	Global	756.137568644688
1997-0301-UGA	1997	Affected	Global	908.0744680221719
1997-0306-TZA	1997	Affected	Global	19.178115161161
1997-0307-USA	1997	Affected	Global	0.7788067978930161
1997-0308-URY	1997	Affected	Global	16.172489301898
1997-0317-USA	1997	Affected	Global	0.01826616728318364
1997-0331-EGY	1997	Affected	Global	0.07072851907094317
1997-0335-ROU	1997	Affected	Global	0.7740497249543311
1997-0337-IND	1997	Affected	Global	498.989122885402
1997-0342-CHN	1997	Affected	Global	359.86492164620296
1997-0343-CHN	1997	Affected	Global	0.14223579819016008
1997-0345-CHN	1997	Affected	Global	0.0033867181718766244
1997-0356-AFG	1997	Affected	Global	30.067109789049
1997-0358-VNM	1997	Affected	Global	0.08331064506765991
1997-0526-ECU	1997	Affected	Global	60.428033193314
1997-0530-PER	1997	Affected	Global	1135.743807269519
1997-0559-MYS	1997	Affected	Global	202.646379672124
1997-0561-IRN	1997	Affected	Global	1.937078166638
1997-0564-RUS	1997	Affected	Global	16.631408081533
1997-0567-PHL	1997	Affected	Global	969.262382096154
1997-0569-COL	1997	Affected	Global	2256.996689738188
1997-0571-USA	1997	Affected	Global	0.006875831169810082
1997-0572-BGR	1997	Affected	Global	0.5311210371731614
1997-9244-IDN	1997	Affected	Global	9990
1997-9525-VNM	1997	Affected	Global	2825.057734763239
1998-0001-MEX	1998	Affected	Global	0.8130643174528321
1998-0002-BGD	1998	Affected	Global	125.72430139812799
1998-0003-CAN	1998	Affected	Global	1.74220019152
1998-0004-JPN	1998	Affected	Global	0.40209960328853145
1998-0007-GBR	1998	Affected	Global	10.278950149146999
1998-0008-USA	1998	Affected	Global	4.99864014267
1998-0011-AUS	1998	Affected	Global	14.40455183838
1998-0014-PER	1998	Affected	Global	39.053288211764
1998-0016-USA	1998	Affected	Global	17.165520087949
1998-0018-MWI	1998	Affected	Global	195.813762835592
1998-0019-MOZ	1998	Affected	Global	62.272239284814994
1998-0022-AUS	1998	Affected	Global	1475.389251632345
1998-0023-GRC	1998	Affected	Global	84.390559509409
1998-0024-USA	1998	Affected	Global	12.460155819912
1998-0025-USA	1998	Affected	Global	3.0118367291739996
1998-0029-ARG	1998	Affected	Global	13.574083274285998
1998-0030-BOL	1998	Affected	Global	0.9366117459257387
1998-0031-USA	1998	Affected	Global	1.617282997718
1998-0039-PER	1998	Affected	Global	0.06594858083364659
1998-0040-URY	1998	Affected	Global	147.982897632432
1998-0048-PAK	1998	Affected	Global	282.129706875698
1998-0052-YEM	1998	Affected	Global	3.519923706826
1998-0053-ZMB	1998	Affected	Global	9990
1998-0054-AFG	1998	Affected	Global	2.456716745472
1998-0055-MEX	1998	Affected	Global	6.261662346119
1998-0057-IDN	1998	Affected	Global	10.947267014789
1998-0064-PAK	1998	Affected	Global	0.9075199919847834
1998-0066-USA	1998	Affected	Global	14.662582214319999
1998-0067-USA	1998	Affected	Global	0.13656018128127909
1998-0070-BRA	1998	Affected	Global	11.204382407438
1998-0080-ARG	1998	Affected	Global	505.569550781793
1998-0085-IRN	1998	Affected	Global	33.122903942159
1998-0088-PHL	1998	Affected	Global	0.22934598018420152
1998-0091-CAN	1998	Affected	Global	136.428650016503
1998-0092-USA	1998	Affected	Global	0.048546662436305815
1998-0097-USA	1998	Affected	Global	0.5809699503817983
1998-0106-IND	1998	Affected	Global	2.9129741632350004
1998-0111-TJK	1998	Affected	Global	154.004129929661
1998-0112-TZA	1998	Affected	Global	25.819864905976
1998-0115-CHN	1998	Affected	Global	0.2250970415287467
1998-0119-ITA	1998	Affected	Global	6.4404644480940005
1998-0121-RUS	1998	Affected	Global	26.782878853386
1998-0159-VNM	1998	Affected	Global	1.447481743636
1998-0164-BGD	1998	Affected	Global	132.916387632617
1998-0166-RUS	1998	Affected	Global	35.018634290771
1998-0167-TUR	1998	Affected	Global	7783.86653936761
1998-0168-USA	1998	Affected	Global	0.017606098752607904
1998-0178-IND	1998	Affected	Global	0.05652299688999167
1998-0183-IND	1998	Affected	Global	1704.4851229367641
1998-0185-USA	1998	Affected	Global	25.988618741574
1998-0192-AUS	1998	Affected	Global	0.6440297369997231
1998-0193-ROU	1998	Affected	Global	23.524895907236
1998-0194-RUS	1998	Affected	Global	0.20916263048153158
1998-0198-TJK	1998	Affected	Global	492.44664265361996
1998-0203-BGD	1998	Affected	Global	3815.766649450833
1998-0211-NZL	1998	Affected	Global	7.308686007886
1998-0213-KGZ	1998	Affected	Global	69.304195917078
1998-0221-NPL	1998	Affected	Global	31.942901424845
1998-0222-MLI	1998	Affected	Global	195.429748263698
1998-0224-SVK	1998	Affected	Global	2179.851276110758
1998-0225-POL	1998	Affected	Global	69.22411306605099
1998-0227-AUS	1998	Affected	Global	142.41971088798599
1998-0228-USA	1998	Affected	Global	11.875144728326001
1998-0230-GRC	1998	Affected	Global	0.44830243558230226
1998-0231-ESP	1998	Affected	Global	1.2733170886360001
1998-0240-UGA	1998	Affected	Global	1714.8981779206858
1998-0242-BRA	1998	Affected	Global	26.338801268476
1998-0248-JPN	1998	Affected	Global	19.840678517687
1998-0251-SDN	1998	Affected	Global	1510.847431302522
1998-0253-IND	1998	Affected	Global	24.406468251028002
1998-0254-JPN	1998	Affected	Global	0.5988343918882815
1998-0255-TUR	1998	Affected	Global	8.280956284831
1998-0256-USA	1998	Affected	Global	2.259004249751
1998-0261-AUS	1998	Affected	Global	339.463432244715
1998-0263-YEM	1998	Affected	Global	0.3444254595855471
1998-0277-USA	1998	Affected	Global	0.2685020315996839
1998-0278-JPN	1998	Affected	Global	1098.548346827406
1998-0281-MEX	1998	Affected	Global	5.789002708276
1998-0286-USA	1998	Affected	Global	0.03975624482509978
1998-0289-MEX	1998	Affected	Global	16.408805568912
1998-0292-BEL	1998	Affected	Global	1.2685801688290002
1998-0293-NLD	1998	Affected	Global	5.835853206115
1998-0294-MEX	1998	Affected	Global	729.891489465232
1998-0295-DOM	1998	Affected	Global	9990
1998-0296-PHL	1998	Affected	Global	594.966302317671
1998-0297-JPN	1998	Affected	Global	0.4572287331042464
1998-0300-RUS	1998	Affected	Global	1835.027420704135
1998-0302-KOR	1998	Affected	Global	7.940741175897
1998-0304-USA	1998	Affected	Global	0.6132670352790327
1998-0306-USA	1998	Affected	Global	0.18071020375045357
1998-0309-PHL	1998	Affected	Global	9990
1998-0311-JPN	1998	Affected	Global	0.14736024679757054
1998-0314-PHL	1998	Affected	Global	9990
1998-0315-USA	1998	Affected	Global	2.86605488405
1998-0316-VNM	1998	Affected	Global	66.0641996466
1998-0319-USA	1998	Affected	Global	0.10993204061485924
1998-0320-IRN	1998	Affected	Global	7.304655435249
1998-0329-BEN	1998	Affected	Global	3243.446115162415
1998-0332-BRA	1998	Affected	Global	8.765732298041
1998-0355-IDN	1998	Affected	Global	417.98628419807
1998-0356-NER	1998	Affected	Global	62.743109943810005
1998-0359-UKR	1998	Affected	Global	189.614935822637
1998-0366-USA	1998	Affected	Global	3.7623744495639997
1998-0372-MYS	1998	Affected	Global	9.022840780064
1998-0373-BGD	1998	Affected	Global	622.200419496778
1998-0374-VNM	1998	Affected	Global	2095.514771276316
1998-0379-IND	1998	Affected	Global	36.671113650382
1998-0380-HTI	1998	Affected	Global	42.609309225487
1998-0380-USA	1998	Affected	Global	1.8937654117759999
1998-0381-CUB	1998	Affected	Global	1796.5147613629558
1998-0392-IND	1998	Affected	Global	751.7156131895091
1998-0395-BGR	1998	Affected	Global	2.619238182816
1998-0397-COG	1998	Affected	Global	6071.276789508834
1998-0404-PHL	1998	Affected	Global	140.78462810536598
1998-0408-ROU	1998	Affected	Global	5.456004862905
1998-0409-TGO	1998	Affected	Global	649.8238924889289
1998-0413-ZAF	1998	Affected	Global	0.23939846348081176
1998-0434-VNM	1998	Affected	Global	101.739310100623
1998-0436-FRA	1998	Affected	Global	1.017832724354
1998-0439-IND	1998	Affected	Global	0.1096196745391863
1998-0441-GBR	1998	Affected	Global	1.3742663135709998
1998-0443-KEN	1998	Affected	Global	18.808482625664
1998-0444-CHN	1998	Affected	Global	755.17146325094
1998-0445-CHN	1998	Affected	Global	134.447743792077
1998-0448-MEX	1998	Affected	Global	13.085877642333001
1998-0449-IND	1998	Affected	Global	3.40840853021
1998-0450-IND	1998	Affected	Global	1117.755047111139
1998-0600-USA	1998	Affected	Global	0.40578047096765557
1998-0601-DEU	1998	Affected	Global	0.00910827885469344
1998-0605-USA	1998	Affected	Global	0.17950354883003625
1998-0606-USA	1998	Affected	Global	0.20992210693276786
1998-0608-RUS	1998	Affected	Global	172.017485577408
1998-0610-USA	1998	Affected	Global	9.114722399869
1998-0611-USA	1998	Affected	Global	0.002425924496577203
1999-0002-IDN	1999	Affected	Global	20.066960940287
1999-0003-MYS	1999	Affected	Global	5.481390815217
1999-0007-IDN	1999	Affected	Global	0.006230461661632974
1999-0013-CHL	1999	Affected	Global	22.225284372513
1999-0015-ZAF	1999	Affected	Global	0.362498687219721
1999-0021-FRA	1999	Affected	Global	2.4674315854119997
1999-0036-TJK	1999	Affected	Global	29.862096836806998
1999-0050-AUT	1999	Affected	Global	2328.939400996786
1999-0052-FRA	1999	Affected	Global	3.784377797346
1999-0053-PHL	1999	Affected	Global	11.256896483062999
1999-0066-IRN	1999	Affected	Global	0.36931605510328497
1999-0068-RUS	1999	Affected	Global	9990
1999-0071-MOZ	1999	Affected	Global	64.873735784658
1999-0081-THA	1999	Affected	Global	52.758977995284994
1999-0088-USA	1999	Affected	Global	34.066829074072
1999-0090-PAK	1999	Affected	Global	0.012812534973750988
1999-0091-GBR	1999	Affected	Global	2.113344425189
1999-0092-AUS	1999	Affected	Global	9990
1999-0094-USA	1999	Affected	Global	1.7536383611889999
1999-0104-AUS	1999	Affected	Global	397.673635637472
1999-0105-BGD	1999	Affected	Global	0.13937911621374957
1999-0106-COL	1999	Affected	Global	10.48338174326
1999-0107-USA	1999	Affected	Global	0.3695527346694083
1999-0108-USA	1999	Affected	Global	0.06536795891977412
1999-0109-USA	1999	Affected	Global	0.40254268252957326
1999-0112-USA	1999	Affected	Global	0.39935430313785186
1999-0115-BGD	1999	Affected	Global	1107.648709532797
1999-0118-CHN	1999	Affected	Global	0.2770364180624346
1999-0120-BOL	1999	Affected	Global	7.614410080717
1999-0124-VEN	1999	Affected	Global	3.106120610663
1999-0126-PNG	1999	Affected	Global	1721.817695754813
1999-0130-CHN	1999	Affected	Global	15.963996602358
1999-0172-PHL	1999	Affected	Global	0.09873420554399147
1999-0175-BGR	1999	Affected	Global	50.390675946455
1999-0176-CHN	1999	Affected	Global	6.323770005678
1999-0177-IND	1999	Affected	Global	7.9472429300469996
1999-0178-PAK	1999	Affected	Global	61.158811004884
1999-0182-DEU	1999	Affected	Global	244.939848896607
1999-0189-BGD	1999	Affected	Global	6.126935179156001
1999-0190-BRA	1999	Affected	Global	0.035372019317838815
1999-0192-HTI	1999	Affected	Global	0.2442286331695699
1999-0193-MEX	1999	Affected	Global	16.930046458869
1999-0194-MDA	1999	Affected	Global	110.783438748981
1999-0197-CHN	1999	Affected	Global	0.005315138080200473
1999-0202-FRA	1999	Affected	Global	404.18767853945997
1999-0203-HUN	1999	Affected	Global	1377.191937980504
1999-0213-IND	1999	Affected	Global	153.21829313874198
1999-0225-BGD	1999	Affected	Global	164.472323274158
1999-0229-TJK	1999	Affected	Global	381.607121816046
1999-0233-SVK	1999	Affected	Global	2869.207689743305
1999-0235-IRN	1999	Affected	Global	16.371771156848
1999-0240-SCG	1999	Affected	Global	248.300526617178
1999-0243-JPN	1999	Affected	Global	37.015427055963
1999-0244-VNM	1999	Affected	Global	269.89229850287296
1999-0247-KOR	1999	Affected	Global	14.533366266906
1999-0253-PHL	1999	Affected	Global	2675.133357709521
1999-0259-KHM	1999	Affected	Global	1910.846603200457
1999-0262-PAK	1999	Affected	Global	0.12213673776950494
1999-0266-USA	1999	Affected	Global	4.959004070422
1999-0269-THA	1999	Affected	Global	368.273277449453
1999-0273-BOL	1999	Affected	Global	1126.669885723483
1999-0275-IRN	1999	Affected	Global	0.1475238787514652
1999-0276-IRN	1999	Affected	Global	2.463738456969
1999-0282-VEN	1999	Affected	Global	99.265739843102
1999-0283-BEL	1999	Affected	Global	6.7341871240849995
1999-0285-MEX	1999	Affected	Global	0.546839758352505
1999-0286-GMB	1999	Affected	Global	815.669001519183
1999-0293-NER	1999	Affected	Global	178.837835420135
1999-0294-CMR	1999	Affected	Global	11.804939895148001
1999-0297-USA	1999	Affected	Global	0.026718188834540132
1999-0301-CHN	1999	Affected	Global	435.55703495433704
1999-0315-GHA	1999	Affected	Global	458.788249609233
1999-0316-SDN	1999	Affected	Global	3075.422870644713
1999-0324-HND	1999	Affected	Global	1466.307213196855
1999-0326-JPN	1999	Affected	Global	145.616743208937
1999-0327-USA	1999	Affected	Global	411.67857413240796
1999-0328-MEX	1999	Affected	Global	3.9938969261070003
1999-0338-CAN	1999	Affected	Global	457.68086567066496
1999-0345-MLI	1999	Affected	Global	50.862818355003
1999-0348-MRT	1999	Affected	Global	343.237779426094
1999-0349-SLV	1999	Affected	Global	898.035855523332
1999-0353-THA	1999	Affected	Global	10.740576452469
1999-0355-CHN	1999	Affected	Global	333.743541228118
1999-0357-PAK	1999	Affected	Global	1.527509668653
1999-0363-NIC	1999	Affected	Global	6218.0692954344895
1999-0371-IND	1999	Affected	Global	559.934514595351
1999-0372-COL	1999	Affected	Global	382.26634721116704
1999-0374-CHN	1999	Affected	Global	0.48986972027836057
1999-0390-PHL	1999	Affected	Global	142.69904803778098
1999-0391-MEX	1999	Affected	Global	186.869622902888
1999-0392-CHN	1999	Affected	Global	87.372816611916
1999-0398-KOR	1999	Affected	Global	0.4972931867447178
1999-0399-RUS	1999	Affected	Global	59.294396679513
1999-0400-CUB	1999	Affected	Global	833.6529128157739
1999-0401-IND	1999	Affected	Global	68.98638647004199
1999-0402-BEN	1999	Affected	Global	1104.576180948372
1999-0407-SDN	1999	Affected	Global	2153.989320853247
1999-0413-CAF	1999	Affected	Global	239.329518906672
1999-0423-TGO	1999	Affected	Global	147.47515724255
1999-0425-IND	1999	Affected	Global	677.190080660955
1999-0426-ZAF	1999	Affected	Global	0.3011363379713348
1999-0427-THA	1999	Affected	Global	266.076373623191
1999-0428-VNM	1999	Affected	Global	2375.330000896744
1999-0437-KHM	1999	Affected	Global	305.782038022851
1999-0442-COG	1999	Affected	Global	2792.10764239749
1999-0450-FRA	1999	Affected	Global	15.557469967092999
1999-0534-NZL	1999	Affected	Global	18.185030083235002
1999-0538-MRT	1999	Affected	Global	6.242725637498
1999-0539-MRT	1999	Affected	Global	26.716180654812998
1999-0547-VEN	1999	Affected	Global	464.434890095538
1999-0548-YEM	1999	Affected	Global	207.20854937228899
1999-0563-PER	1999	Affected	Global	17.706427433157998
1999-0571-FRA	1999	Affected	Global	3150.2722243342364
1999-0574-VNM	1999	Affected	Global	2848.022555737787
1999-0575-AFG	1999	Affected	Global	7.633063377325
1999-0576-BGD	1999	Affected	Global	0.29125071210799114
1999-0578-SCG	1999	Affected	Global	2.6602712670539996
1999-0593-ZAF	1999	Affected	Global	2.0075755864750002
1999-0598-PAN	1999	Affected	Global	175.17762423910202
1999-0599-THA	1999	Affected	Global	0.6690128948890426
1999-0605-ZAF	1999	Affected	Global	4.5008497694230005
1999-0608-PHL	1999	Affected	Global	5.215156496416
1999-0612-COL	1999	Affected	Global	2.7516883327720003
1999-0616-THA	1999	Affected	Global	5.8011757242840005
1999-0625-CHN	1999	Affected	Global	0.007376266812356131
1999-0627-RUS	1999	Affected	Global	0.316567278267785
1999-0642-FRA	1999	Affected	Global	0.01345871773861241
1999-0645-CHN	1999	Affected	Global	1137.332265510823
1999-0704-PER	1999	Affected	Global	2968.648694863288
1999-0723-PHL	1999	Affected	Global	1194.865288454362
1999-0724-PHL	1999	Affected	Global	18.778954334877
1999-0725-PHL	1999	Affected	Global	1551.977305278336
1999-0726-PHL	1999	Affected	Global	28.714861466374
1999-0727-PHL	1999	Affected	Global	1.8771924973079999
1999-0728-PHL	1999	Affected	Global	14.244236384959
1999-0729-PHL	1999	Affected	Global	133.215955512526
1999-0733-CHN	1999	Affected	Global	2224.956941520789
1999-0734-BGD	1999	Affected	Global	41.758186692501
1999-0735-CHN	1999	Affected	Global	15.650549522094
1999-0736-BGD	1999	Affected	Global	0.29125071210799114
1999-0740-USA	1999	Affected	Global	14.558159848595
2000-0002-AGO	2000	Affected	Global	3110.323162576591
2000-0009-IRN	2000	Affected	Global	33.470053430376005
2000-0012-MOZ	2000	Affected	Global	7377.951467507338
2000-0017-ZAF	2000	Affected	Global	4.176577685513999
2000-0019-BRA	2000	Affected	Global	38.42271884867
2000-0021-USA	2000	Affected	Global	13.645897386221
2000-0028-ROU	2000	Affected	Global	1.189824147957
2000-0038-PHL	2000	Affected	Global	503.62982643204805
2000-0043-ZAF	2000	Affected	Global	0.08594471331293062
2000-0048-BWA	2000	Affected	Global	1019.5256769484159
2000-0066-PHL	2000	Affected	Global	83.681208069737
2000-0067-USA	2000	Affected	Global	16.338961560959
2000-0072-BIH	2000	Affected	Global	9.766098310439999
2000-0079-NAM	2000	Affected	Global	1870.2075930428268
2000-0080-USA	2000	Affected	Global	0.14902616241374383
2000-0083-ZWE	2000	Affected	Global	1091.056454378253
2000-0092-EGY	2000	Affected	Global	0.08353455215813903
2000-0095-JOR	2000	Affected	Global	0.395291602662368
2000-0096-SWZ	2000	Affected	Global	2606.774739202729
2000-0097-AUS	2000	Affected	Global	0.30234960412610457
2000-0098-COL	2000	Affected	Global	55.772368652496
2000-0103-ZMB	2000	Affected	Global	547.357858006249
2000-0104-ETH	2000	Affected	Global	0.00969437888890009
2000-0107-MDG	2000	Affected	Global	1728.0124446291152
2000-0116-ARG	2000	Affected	Global	7.778549870876001
2000-0118-MWI	2000	Affected	Global	177.532703743188
2000-0128-USA	2000	Affected	Global	24.476109277669
2000-0129-PER	2000	Affected	Global	8.934155275618
2000-0130-BOL	2000	Affected	Global	69.05879764686999
2000-0146-BGD	2000	Affected	Global	18.238605207151
2000-0152-AGO	2000	Affected	Global	231.172003529225
2000-0156-CHN	2000	Affected	Global	0.17191627612478655
2000-0163-CHN	2000	Affected	Global	80.30097254093799
2000-0165-RUS	2000	Affected	Global	0.31930377585584496
2000-0167-ROU	2000	Affected	Global	11.325515707357
2000-0175-USA	2000	Affected	Global	22.178268925624
2000-0178-MDG	2000	Affected	Global	4242.769625302749
2000-0178-MOZ	2000	Affected	Global	4.686909800112001
2000-0179-RUS	2000	Affected	Global	38.53524797724
2000-0187-ROU	2000	Affected	Global	78.93088365599999
2000-0188-TUR	2000	Affected	Global	1.056384364545
2000-0191-HUN	2000	Affected	Global	12.054285268277
2000-0193-AGO	2000	Affected	Global	181.667342872887
2000-0194-KOR	2000	Affected	Global	5.284069734888
2000-0196-SCG	2000	Affected	Global	173.691021042667
2000-0200-CHN	2000	Affected	Global	34.621684097386
2000-0202-RUS	2000	Affected	Global	62.619760291557
2000-0206-ECU	2000	Affected	Global	1.065287578279
2000-0211-BGD	2000	Affected	Global	127.643236341411
2000-0214-AUS	2000	Affected	Global	28.11476446856
2000-0229-BGD	2000	Affected	Global	17.876121942072
2000-0232-USA	2000	Affected	Global	66.357881325565
2000-0235-KAZ	2000	Affected	Global	43.611978989493004
2000-0240-USA	2000	Affected	Global	889.657902018542
2000-0248-GBR	2000	Affected	Global	1.532847778252
2000-0255-ARG	2000	Affected	Global	30.109190920735
2000-0257-PHL	2000	Affected	Global	119.215022177352
2000-0258-IDN	2000	Affected	Global	1689.371823980971
2000-0260-AGO	2000	Affected	Global	0.5883013600457805
2000-0265-COL	2000	Affected	Global	5.316223599301
2000-0266-ECU	2000	Affected	Global	0.6101711720816181
2000-0271-USA	2000	Affected	Global	0.866057558762727
2000-0274-JPN	2000	Affected	Global	13.476018756390001
2000-0275-URY	2000	Affected	Global	15.151565656734
2000-0281-TUR	2000	Affected	Global	11.022016477914
2000-0283-BGD	2000	Affected	Global	19.762969072679
2000-0296-USA	2000	Affected	Global	32.953453247288
2000-0297-USA	2000	Affected	Global	9.475050612562
2000-0299-GTM	2000	Affected	Global	5.277370347409
2000-0302-CHN	2000	Affected	Global	146.812358926285
2000-0310-CHL	2000	Affected	Global	442.527294451339
2000-0317-MEX	2000	Affected	Global	235.807345398809
2000-0324-HRV	2000	Affected	Global	1.386584654806
2000-0326-CHN	2000	Affected	Global	0.16688267264469328
2000-0330-CHN	2000	Affected	Global	1.181647818281
2000-0331-GBR	2000	Affected	Global	1.145771220995
2000-0332-IND	2000	Affected	Global	7618.354953378207
2000-0345-NIC	2000	Affected	Global	767.9204713635469
2000-0350-CHN	2000	Affected	Global	0.013338419717385563
2000-0356-FRA	2000	Affected	Global	1.5597460733389998
2000-0357-FRA	2000	Affected	Global	0.08009662857271012
2000-0359-ESP	2000	Affected	Global	0.623671968502071
2000-0361-VNM	2000	Affected	Global	6.419060130171999
2000-0363-USA	2000	Affected	Global	12.072025769590999
2000-0372-CHN	2000	Affected	Global	5.582140979498999
2000-0373-BGD	2000	Affected	Global	230.481245531941
2000-0374-CRI	2000	Affected	Global	156.298843388558
2000-0375-CHL	2000	Affected	Global	116.664602070104
2000-0376-CHN	2000	Affected	Global	818.3556071543919
2000-0379-GRC	2000	Affected	Global	0.16172284820399427
2000-0380-ROU	2000	Affected	Global	0.33538432024641357
2000-0381-TUR	2000	Affected	Global	0.04706523621398831
2000-0383-SCG	2000	Affected	Global	0.3253686194051704
2000-0396-PHL	2000	Affected	Global	102.2674570123
2000-0397-PHL	2000	Affected	Global	453.062317957156
2000-0401-THA	2000	Affected	Global	65.57084667699999
2000-0406-USA	2000	Affected	Global	556.746510425641
2000-0407-BGR	2000	Affected	Global	0.8467224489444108
2000-0408-VNM	2000	Affected	Global	4880.288092936228
2000-0414-PHL	2000	Affected	Global	2.41862535834
2000-0415-IND	2000	Affected	Global	7.14814069629
2000-0416-BOL	2000	Affected	Global	41.775621758823
2000-0420-CAN	2000	Affected	Global	50.13279221748
2000-0421-ARG	2000	Affected	Global	0.165891602666608
2000-0422-URY	2000	Affected	Global	16.299586397995
2000-0425-CHN	2000	Affected	Global	20.858134163588
2000-0427-UKR	2000	Affected	Global	147.25989389435702
2000-0438-KHM	2000	Affected	Global	2893.460041662499
2000-0439-VNM	2000	Affected	Global	4.151648393123
2000-0441-KOR	2000	Affected	Global	1.336752680256
2000-0446-THA	2000	Affected	Global	1721.3207818294072
2000-0447-JPN	2000	Affected	Global	0.7136214233591602
2000-0448-VNM	2000	Affected	Global	19.679378269058
2000-0455-GRC	2000	Affected	Global	0.16606971118035024
2000-0457-RUS	2000	Affected	Global	5.5742828048729995
2000-0463-USA	2000	Affected	Global	849.614184862912
2000-0466-BRA	2000	Affected	Global	127.410565579064
2000-0469-IDN	2000	Affected	Global	37.307275636195996
2000-0471-JOR	2000	Affected	Global	0.05940844045417753
2000-0472-CHN	2000	Affected	Global	18.082062423321002
2000-0475-CMR	2000	Affected	Global	3.2997354272129997
2000-0476-NPL	2000	Affected	Global	20.847717231173
2000-0497-ETH	2000	Affected	Global	777.812635306989
2000-0499-IRN	2000	Affected	Global	14.628063207861
2000-0500-USA	2000	Affected	Global	2.742430890741
2000-0501-NER	2000	Affected	Global	10.294745570771
2000-0502-USA	2000	Affected	Global	0.2427777464414649
2000-0518-VNM	2000	Affected	Global	0.005540117095914939
2000-0524-ETH	2000	Affected	Global	1.220324843077
2000-0529-GRC	2000	Affected	Global	0.1303293049165799
2000-0532-CHN	2000	Affected	Global	0.08648414284412904
2000-0533-CHN	2000	Affected	Global	3.1997486619360003
2000-0534-IND	2000	Affected	Global	37.747538859447
2000-0535-KOR	2000	Affected	Global	0.19226094331985888
2000-0539-THA	2000	Affected	Global	158.513886645592
2000-0540-VNM	2000	Affected	Global	183.86835923962502
2000-0541-VNM	2000	Affected	Global	23.144739748213997
2000-0542-VNM	2000	Affected	Global	7.14453283286
2000-0549-RUS	2000	Affected	Global	5.603708221887
2000-0550-KOR	2000	Affected	Global	0.6963726875203978
2000-0551-DZA	2000	Affected	Global	91.549940492538
2000-0555-BGD	2000	Affected	Global	10.518921797377999
2000-0556-CHN	2000	Affected	Global	47.06155594201
2000-0557-CHN	2000	Affected	Global	3.0239119585139997
2000-0559-CHN	2000	Affected	Global	0.22976885253435045
2000-0576-JPN	2000	Affected	Global	161.98402517450202
2000-0577-ITA	2000	Affected	Global	0.5944034216022415
2000-0582-VNM	2000	Affected	Global	113.55096798009599
2000-0583-LAO	2000	Affected	Global	1257.858470796299
2000-0590-BRA	2000	Affected	Global	44.15531543895
2000-0595-SLV	2000	Affected	Global	1.039312785599
2000-0597-PHL	2000	Affected	Global	5.5463050853
2000-0601-KOR	2000	Affected	Global	0.5502586282494211
2000-0603-UKR	2000	Affected	Global	8.321205176788
2000-0605-CHN	2000	Affected	Global	3136.8616666224457
2000-0606-JPN	2000	Affected	Global	256.858432565121
2000-0609-GTM	2000	Affected	Global	4.42236452919
2000-0610-IND	2000	Affected	Global	8263.120601084922
2000-0611-MEX	2000	Affected	Global	0.2215159146262897
2000-0612-RUS	2000	Affected	Global	4.948353435394001
2000-0614-USA	2000	Affected	Global	7.406787193342
2000-0617-BGD	2000	Affected	Global	3223.6428366940577
2000-0621-UGA	2000	Affected	Global	381.128062840395
2000-0627-PAN	2000	Affected	Global	24.734169513157
2000-0631-BGD	2000	Affected	Global	4.5757749779229995
2000-0632-ITA	2000	Affected	Global	1.991936243698
2000-0636-FRA	2000	Affected	Global	0.7536623621744507
2000-0642-BLZ	2000	Affected	Global	3230.9034859884023
2000-0643-MEX	2000	Affected	Global	10.971338292987
2000-0644-NIC	2000	Affected	Global	9.618850940429999
2000-0645-SLV	2000	Affected	Global	0.1671628058745022
2000-0648-COL	2000	Affected	Global	3588.087549336203
2000-0650-VEN	2000	Affected	Global	98.97174080724
2000-0652-USA	2000	Affected	Global	41.082864465195
2000-0659-AUS	2000	Affected	Global	0.8450131758679448
2000-0662-GBR	2000	Affected	Global	1.722788809177
2000-0666-BRA	2000	Affected	Global	4.712711682048
2000-0671-ITA	2000	Affected	Global	54.340305531527
2000-0672-CHE	2000	Affected	Global	53.536820840813
2000-0677-CHN	2000	Affected	Global	146.107096940378
2000-0680-VNM	2000	Affected	Global	3.505082369435
2000-0683-MYS	2000	Affected	Global	3.883265919836
2000-0688-NOR	2000	Affected	Global	7.518080984768
2000-0691-MAR	2000	Affected	Global	4.009596300479
2000-0692-DZA	2000	Affected	Global	0.729077658435866
2000-0699-ESP	2000	Affected	Global	0.3804365524657006
2000-0701-IDN	2000	Affected	Global	188.01544529657
2000-0705-RUS	2000	Affected	Global	0.05642070978573395
2000-0706-PHL	2000	Affected	Global	1476.5850999732772
2000-0708-GRC	2000	Affected	Global	56.719352643121006
2000-0713-BGD	2000	Affected	Global	0.060102873882022685
2000-0714-GBR	2000	Affected	Global	18.821255203251
2000-0715-PHL	2000	Affected	Global	1049.434128656116
2000-0721-IDN	2000	Affected	Global	0.06603548329806228
2000-0724-ECU	2000	Affected	Global	32.666098034589
2000-0734-UGA	2000	Affected	Global	0.28105361378736604
2000-0735-VEN	2000	Affected	Global	4.80999258093
2000-0738-IND	2000	Affected	Global	536.730676147885
2000-0742-GRC	2000	Affected	Global	14.72725853555
2000-0748-VNM	2000	Affected	Global	27.37091836366
2000-0750-AUS	2000	Affected	Global	111.32551580822299
2000-0752-ITA	2000	Affected	Global	1.6687817084160002
2000-0753-MOZ	2000	Affected	Global	1.090247489087
2000-0754-ZAF	2000	Affected	Global	2.9813978661530003
2000-0755-THA	2000	Affected	Global	1087.46601504837
2000-0770-IDN	2000	Affected	Global	363.426963721606
2000-0774-MYS	2000	Affected	Global	48.040690464823
2000-0775-FRA	2000	Affected	Global	6.197783672558
2000-0776-ARG	2000	Affected	Global	248.61535061670398
2000-0777-THA	2000	Affected	Global	976.989933095729
2000-0784-UKR	2000	Affected	Global	3.299516534283
2000-0785-IND	2000	Affected	Global	3.656031223091
2000-0786-MOZ	2000	Affected	Global	5.917189774419
2000-0788-PHL	2000	Affected	Global	47.970576791131
2000-0790-TZA	2000	Affected	Global	8.106612890272
2000-0791-IDN	2000	Affected	Global	191.985848197639
2000-0792-FRA	2000	Affected	Global	4.280614239605
2000-0797-HTI	2000	Affected	Global	62.407039514057004
2000-0807-MDA	2000	Affected	Global	7528.868868532629
2000-0809-BRA	2000	Affected	Global	6.008324533641
2000-0812-FRA	2000	Affected	Global	4.002086421054
2000-0813-PRT	2000	Affected	Global	0.0714694110920526
2000-0814-ESP	2000	Affected	Global	0.002980515772293364
2000-0835-BDI	2000	Affected	Global	6.507095336755
2000-0839-ARG	2000	Affected	Global	0.2536120100739409
2000-0840-URY	2000	Affected	Global	2.299791638877
2000-0841-MAR	2000	Affected	Global	1.456195619494
2000-0842-GBR	2000	Affected	Global	3.260226379252
2000-0843-AUS	2000	Affected	Global	618.046971569839
2000-0847-DZA	2000	Affected	Global	0.027563046334032146
2000-0848-DZA	2000	Affected	Global	0.14292370446808084
2000-0865-USA	2000	Affected	Global	7.800616248683
2000-0868-HRV	2000	Affected	Global	34.535156789611
2000-0869-CUB	2000	Affected	Global	67.216347015594
2000-0870-FRA	2000	Affected	Global	3.1195511151870003
2000-0875-NIC	2000	Affected	Global	26.269045057666
2000-0905-BOL	2000	Affected	Global	0.01639853423341608
2000-0917-ZAF	2000	Affected	Global	5.9773339496619995
2000-0937-USA	2000	Affected	Global	0.008713895889439204
2000-9494-UZB	2000	Affected	Global	2058.684164567094
2001-0008-CHN	2001	Affected	Global	1655.660953032043
2001-0010-KOR	2001	Affected	Global	0.1035650114860502
2001-0012-ARG	2001	Affected	Global	0.44931334206936724
2001-0017-KAZ	2001	Affected	Global	0.4167187565112306
2001-0019-MOZ	2001	Affected	Global	1619.6117950982891
2001-0021-AGO	2001	Affected	Global	0.11840793427886016
2001-0025-MWI	2001	Affected	Global	751.620644433527
2001-0027-AFG	2001	Affected	Global	170.38372971688102
2001-0028-AUS	2001	Affected	Global	6.389640263253
2001-0031-GRC	2001	Affected	Global	1.09363562394
2001-0037-ZAF	2001	Affected	Global	0.009909979726163476
2001-0040-PRT	2001	Affected	Global	55.56481635828099
2001-0041-IDN	2001	Affected	Global	196.41382514216502
2001-0045-AUS	2001	Affected	Global	0.1516311297586201
2001-0047-TZA	2001	Affected	Global	8.398138972403
2001-0051-IDN	2001	Affected	Global	34.843853585604
2001-0053-CHL	2001	Affected	Global	131.77476248101098
2001-0054-PHL	2001	Affected	Global	28.723381387493003
2001-0059-PHL	2001	Affected	Global	44.549515301273004
2001-0066-FRA	2001	Affected	Global	1.277298990802
2001-0079-ROU	2001	Affected	Global	7.818834477618999
2001-0082-ZWE	2001	Affected	Global	896.003822949644
2001-0085-JPN	2001	Affected	Global	0.10032800233804376
2001-0091-ZMB	2001	Affected	Global	830.347473339584
2001-0095-HUN	2001	Affected	Global	181.21260224921
2001-0096-UKR	2001	Affected	Global	2341.748536797455
2001-0097-CAF	2001	Affected	Global	48.187197625334
2001-0102-USA	2001	Affected	Global	53.904293795789
2001-0103-AUS	2001	Affected	Global	406.775544897091
2001-0104-SYR	2001	Affected	Global	0.9806403353333837
2001-0106-USA	2001	Affected	Global	0.022916021580659172
2001-0107-GEO	2001	Affected	Global	1780.06329113924
2001-0109-TZA	2001	Affected	Global	0.7782979402345012
2001-0117-PER	2001	Affected	Global	40.76966750918
2001-0121-ARG	2001	Affected	Global	0.4147507772948005
2001-0130-AUS	2001	Affected	Global	90.10090941571
2001-0131-GBR	2001	Affected	Global	0.5240419988219536
2001-0145-USA	2001	Affected	Global	4.066020571163
2001-0146-AGO	2001	Affected	Global	183.354120324534
2001-0147-ARG	2001	Affected	Global	13.312680927654
2001-0155-MNG	2001	Affected	Global	2252.304429188835
2001-0156-COL	2001	Affected	Global	485.971619257435
2001-0176-THA	2001	Affected	Global	23.072522580904
2001-0180-IRN	2001	Affected	Global	46.277014207043
2001-0186-ECU	2001	Affected	Global	31.142784476360003
2001-0187-THA	2001	Affected	Global	83.244654652613
2001-0188-TUR	2001	Affected	Global	19.859833706992
2001-0193-FRA	2001	Affected	Global	8.288635247554
2001-0194-USA	2001	Affected	Global	11.517231369941
2001-0198-BGD	2001	Affected	Global	0.07520667546484494
2001-0202-BGD	2001	Affected	Global	6.821215398702
2001-0207-HTI	2001	Affected	Global	37.986370959602
2001-0209-COD	2001	Affected	Global	0.04768341149133537
2001-0213-BRA	2001	Affected	Global	77.171807595249
2001-0229-FRA	2001	Affected	Global	130.75733170603598
2001-0236-URY	2001	Affected	Global	188.155250660424
2001-0241-CHN	2001	Affected	Global	113.003486472169
2001-0243-IND	2001	Affected	Global	1664.358755858543
2001-0252-ECU	2001	Affected	Global	191.13658579118598
2001-0257-RUS	2001	Affected	Global	45.050106825446
2001-0262-USA	2001	Affected	Global	9.755716850074
2001-0266-USA	2001	Affected	Global	0.0942685477138369
2001-0267-PAK	2001	Affected	Global	0.6645560366941261
2001-0268-USA	2001	Affected	Global	1.7010449132299998
2001-0270-USA	2001	Affected	Global	615.553431736929
2001-0271-PER	2001	Affected	Global	19.243303640708
2001-0273-BGD	2001	Affected	Global	0.7194689743394196
2001-0277-UGA	2001	Affected	Global	5.486657363734
2001-0281-PAN	2001	Affected	Global	76.397582879055
2001-0285-CHL	2001	Affected	Global	19.447559655389
2001-0288-ROU	2001	Affected	Global	9.811870574133
2001-0292-CHN	2001	Affected	Global	377.406975828795
2001-0298-NPL	2001	Affected	Global	15.762133145518002
2001-0299-CMR	2001	Affected	Global	36.681184264261
2001-0301-AUS	2001	Affected	Global	4.631130458945
2001-0303-USA	2001	Affected	Global	0.08458070091114103
2001-0305-CHN	2001	Affected	Global	3.3454780255229997
2001-0309-TUR	2001	Affected	Global	6.4405213559100005
2001-0314-GHA	2001	Affected	Global	1118.048536619825
2001-0318-VNM	2001	Affected	Global	378.957292329771
2001-0319-PHL	2001	Affected	Global	567.310902776357
2001-0322-CHN	2001	Affected	Global	2220.128255673167
2001-0323-FRA	2001	Affected	Global	9.016647657922
2001-0324-FRA	2001	Affected	Global	0.8157561867908919
2001-0332-IND	2001	Affected	Global	3502.529028793976
2001-0335-KOR	2001	Affected	Global	150.512907170577
2001-0340-CAN	2001	Affected	Global	3.8763283288849997
2001-0343-COL	2001	Affected	Global	50.486473231350004
2001-0349-IND	2001	Affected	Global	0.00210960995368826
2001-0350-JPN	2001	Affected	Global	2.2755904992439997
2001-0351-USA	2001	Affected	Global	5.4471016148019995
2001-0356-CHN	2001	Affected	Global	0.009759591970978875
2001-0357-THA	2001	Affected	Global	7.335680751172999
2001-0360-CHN	2001	Affected	Global	8.013241124712
2001-0361-VNM	2001	Affected	Global	6.858656800652001
2001-0365-CHL	2001	Affected	Global	9.008820716539
2001-0375-IRN	2001	Affected	Global	69.569195782788
2001-0376-PAK	2001	Affected	Global	153.046414506471
2001-0377-ARG	2001	Affected	Global	1.8402856564999999
2001-0385-CHN	2001	Affected	Global	17.324022588629
2001-0387-IND	2001	Affected	Global	42.315687938303995
2001-0390-POL	2001	Affected	Global	8.495601685414
2001-0392-CHN	2001	Affected	Global	0.05803463985238719
2001-0393-BGD	2001	Affected	Global	381.342061693823
2001-0401-ARG	2001	Affected	Global	16.771649204185
2001-0403-KOR	2001	Affected	Global	7.65319866969
2001-0407-IDN	2001	Affected	Global	56.670870190876
2001-0417-SDN	2001	Affected	Global	48.678039931046996
2001-0419-CHN	2001	Affected	Global	2.592486221158
2001-0420-RUS	2001	Affected	Global	119.237433686101
2001-0421-CHN	2001	Affected	Global	0.805859329927967
2001-0436-VNM	2001	Affected	Global	11.808491135014
2001-0445-PHL	2001	Affected	Global	143.49224524314099
2001-0448-ETH	2001	Affected	Global	782.6148424167139
2001-0450-THA	2001	Affected	Global	663.4493724994011
2001-0453-IRN	2001	Affected	Global	1131.1901605871549
2001-0454-JPN	2001	Affected	Global	3.383875161923
2001-0459-BGD	2001	Affected	Global	178.45434977123898
2001-0460-USA	2001	Affected	Global	20.740335971319002
2001-0464-ETH	2001	Affected	Global	219.971990233243
2001-0465-IND	2001	Affected	Global	95.45510332454101
2001-0473-USA	2001	Affected	Global	113.356333169048
2001-0474-USA	2001	Affected	Global	39.557657483429
2001-0475-CHN	2001	Affected	Global	6.437218346384
2001-0476-JPN	2001	Affected	Global	0.9224441101286163
2001-0477-USA	2001	Affected	Global	2.8305345069989998
2001-0479-THA	2001	Affected	Global	52.053511009317
2001-0481-ZAF	2001	Affected	Global	138.36322666337298
2001-0482-BOL	2001	Affected	Global	0.009591586413863143
2001-0483-MRT	2001	Affected	Global	2330.09708737864
2001-0485-KHM	2001	Affected	Global	8004.233293404444
2001-0486-CHN	2001	Affected	Global	1123.077899195617
2001-0488-MEX	2001	Affected	Global	0.14159676978121033
2001-0489-GMB	2001	Affected	Global	6.857544121438
2001-0492-VNM	2001	Affected	Global	971.447328892582
2001-0502-IND	2001	Affected	Global	0.02493025242503837
2001-0505-MYS	2001	Affected	Global	682.46341996069
2001-0511-JPN	2001	Affected	Global	0.9548428489775757
2001-0515-IND	2001	Affected	Global	3462.9606918837158
2001-0521-TCD	2001	Affected	Global	664.54607392911
2001-0524-MLI	2001	Affected	Global	3.8531373400159996
2001-0526-CHN	2001	Affected	Global	0.07947925194128073
2001-0527-IND	2001	Affected	Global	147.96072340322698
2001-0528-THA	2001	Affected	Global	16.977950311481
2001-0530-TJK	2001	Affected	Global	69.870277375429
2001-0534-CHN	2001	Affected	Global	184.79418806016602
2001-0540-CHN	2001	Affected	Global	6.480138052860999
2001-0544-BRA	2001	Affected	Global	0.5223282178095149
2001-0545-IRN	2001	Affected	Global	7.077281078464
2001-0549-GIN	2001	Affected	Global	1678.922803129512
2001-0553-BLZ	2001	Affected	Global	3991.458279282335
2001-0560-ZAF	2001	Affected	Global	1.035818096531
2001-0561-SLV	2001	Affected	Global	12.146462039269002
2001-0562-MEX	2001	Affected	Global	88.321975437193
2001-0563-BGD	2001	Affected	Global	31.779270799968998
2001-0564-USA	2001	Affected	Global	85.415391464025
2001-0566-USA	2001	Affected	Global	9.119095385737
2001-0570-GTM	2001	Affected	Global	46.329004932608
2001-0573-CHN	2001	Affected	Global	87.366025098764
2001-0579-RUS	2001	Affected	Global	0.07502301136848699
2001-0582-ARG	2001	Affected	Global	118.78534665864099
2001-0583-FRA	2001	Affected	Global	2.975373675847
2001-0584-IND	2001	Affected	Global	3.3590606692879996
2001-0587-VNM	2001	Affected	Global	42.647788549033
2001-0596-PHL	2001	Affected	Global	2.034534183226
2001-0600-MYS	2001	Affected	Global	67.554056756216
2001-0601-USA	2001	Affected	Global	1.0207735932670001
2001-0602-USA	2001	Affected	Global	455.12835458975496
2001-0603-HND	2001	Affected	Global	347.485529319556
2001-0604-PER	2001	Affected	Global	39.026928580719996
2001-0611-NIC	2001	Affected	Global	891.1682381991699
2001-0612-CUB	2001	Affected	Global	9990
2001-0614-PHL	2001	Affected	Global	9177.291948908616
2001-0615-JAM	2001	Affected	Global	0.7620316220262193
2001-0616-TUR	2001	Affected	Global	56.634227839497996
2001-0620-DZA	2001	Affected	Global	138.02691073512202
2001-0624-VNM	2001	Affected	Global	178.88535380596102
2001-0632-SPI	2001	Affected	Global	1.7413462347739999
2001-0637-COL	2001	Affected	Global	19.625881631401
2001-0642-GRC	2001	Affected	Global	134.919385667063
2001-0644-NER	2001	Affected	Global	504.78409122458
2001-0645-GBR	2001	Affected	Global	0.2277817850499222
2001-0649-MYS	2001	Affected	Global	1.2334296436310002
2001-0650-UGA	2001	Affected	Global	206.23230850294698
2001-0651-IDN	2001	Affected	Global	2.512257384821
2001-0652-IDN	2001	Affected	Global	4.8624336480400006
2001-0654-VNM	2001	Affected	Global	73.757735342494
2001-0664-ZAF	2001	Affected	Global	1.141943170026
2001-0665-TUR	2001	Affected	Global	0.8246668562918175
2001-0668-AFG	2001	Affected	Global	1061.783031008311
2001-0672-RWA	2001	Affected	Global	5.030602833906
2001-0682-UGA	2001	Affected	Global	10.062791820962
2001-0683-COD	2001	Affected	Global	470.36688617121297
2001-0690-LSO	2001	Affected	Global	22.291126571244998
2001-0691-LSO	2001	Affected	Global	34.787866992882
2001-0693-MYS	2001	Affected	Global	49.828906911573
2001-0694-MAR	2001	Affected	Global	2.085810232985
2001-0696-BRA	2001	Affected	Global	2.266515425873
2001-0699-AUS	2001	Affected	Global	16.167762583755
2001-0703-PER	2001	Affected	Global	4112.180277983386
2001-0710-MWI	2001	Affected	Global	210.89622459604303
2001-0712-COL	2001	Affected	Global	3.021730878335
2001-0716-CHN	2001	Affected	Global	94.81144374125901
2001-0717-TJK	2001	Affected	Global	40.895233846382
2001-0719-IDN	2001	Affected	Global	2.988636010433
2001-0723-BRA	2001	Affected	Global	2.7026565842380004
2001-0724-USA	2001	Affected	Global	0.2789587807715944
2001-0734-BGD	2001	Affected	Global	1.1975817710330001
2001-0735-MEX	2001	Affected	Global	24.065141450088
2001-0738-CRI	2001	Affected	Global	27.897333154728003
2001-0739-HRV	2001	Affected	Global	27.275082848064
2001-0740-CHN	2001	Affected	Global	0.6953168665158627
2001-0741-CHN	2001	Affected	Global	426.236323319573
2001-0743-FRA	2001	Affected	Global	5.321828722264
2001-0746-MMR	2001	Affected	Global	46.39079606606
2001-0753-GTM	2001	Affected	Global	14.107136457187
2001-0756-TJK	2001	Affected	Global	287.525548203831
2001-0758-PHL	2001	Affected	Global	115.422864629648
2001-0759-NOR	2001	Affected	Global	202.891885677185
2001-0766-PAK	2001	Affected	Global	0.01729546740568277
2001-0767-MOZ	2001	Affected	Global	109.021971524987
2001-0769-ETH	2001	Affected	Global	69.837279139604
2001-0771-USA	2001	Affected	Global	0.2014673065402634
2001-0772-USA	2001	Affected	Global	56.317228691749996
2001-0773-USA	2001	Affected	Global	95.233605204846
2001-0774-KAZ	2001	Affected	Global	83.37292107530101
2001-0782-LAO	2001	Affected	Global	2356.834038302455
2001-0783-BIH	2001	Affected	Global	159.786099674568
2001-0792-PHL	2001	Affected	Global	348.15853363554095
2001-0793-PHL	2001	Affected	Global	46.922333533548
2001-0795-CHN	2001	Affected	Global	5.6025578572949994
2002-0003-GRC	2002	Affected	Global	0.028182615835248184
2002-0004-MDG	2002	Affected	Global	74.765766722937
2002-0005-PHL	2002	Affected	Global	205.81635707994099
2002-0010-ALB	2002	Affected	Global	1731.726475881206
2002-0012-FRA	2002	Affected	Global	1.090838351694
2002-0016-UGA	2002	Affected	Global	2.6768028267029997
2002-0018-IDN	2002	Affected	Global	2.742412088552
2002-0020-IRN	2002	Affected	Global	3.068542441658
2002-0024-RUS	2002	Affected	Global	5.845955563332001
2002-0025-ZAF	2002	Affected	Global	1.430410527821
2002-0026-SEN	2002	Affected	Global	1098.292247590659
2002-0035-IDN	2002	Affected	Global	8.45624485226
2002-0036-NZL	2002	Affected	Global	5.931409184193
2002-0039-MUS	2002	Affected	Global	67.12138743103999
2002-0050-BEL	2002	Affected	Global	1.4404060792809998
2002-0052-CAF	2002	Affected	Global	63.934258533092
2002-0054-IDN	2002	Affected	Global	159.243573468402
2002-0055-DEU	2002	Affected	Global	0.002774429067582364
2002-0056-MRT	2002	Affected	Global	469.85977675680505
2002-0069-THA	2002	Affected	Global	431.09538436641196
2002-0077-PER	2002	Affected	Global	3.940962130983
2002-0080-COD	2002	Affected	Global	8.320094338077
2002-0082-BRA	2002	Affected	Global	109.94488096634201
2002-0083-MWI	2002	Affected	Global	274.774140236294
2002-0088-AFG	2002	Affected	Global	199.630683236013
2002-0092-USA	2002	Affected	Global	0.45468658012917845
2002-0101-BEL	2002	Affected	Global	4.211285824882
2002-0103-GTM	2002	Affected	Global	80.061162382021
2002-0110-BOL	2002	Affected	Global	32.324567299296
2002-0125-ECU	2002	Affected	Global	78.432185358127
2002-0144-EGY	2002	Affected	Global	571.428571428571
2002-0160-URY	2002	Affected	Global	8.027950111106
2002-0162-ECU	2002	Affected	Global	115.53501599715601
2002-0163-MOZ	2002	Affected	Global	5.857798428469001
2002-0171-SPI	2002	Affected	Global	5.262745635592
2002-0176-PHL	2002	Affected	Global	670.09397397891
2002-0181-JPN	2002	Affected	Global	0.14733269095395196
2002-0184-USA	2002	Affected	Global	660.5019815059441
2002-0185-AFG	2002	Affected	Global	3.680078508341
2002-0186-IDN	2002	Affected	Global	29.338308308007
2002-0187-PER	2002	Affected	Global	14.254994177074
2002-0190-PNG	2002	Affected	Global	29.993277368865
2002-0193-TJK	2002	Affected	Global	29.708993336697
2002-0194-UGA	2002	Affected	Global	5.189925316974
2002-0196-AFG	2002	Affected	Global	742.256812072872
2002-0204-IND	2002	Affected	Global	0.587139835490394
2002-0211-BGD	2002	Affected	Global	5.144339888594
2002-0213-YEM	2002	Affected	Global	6.742724600156
2002-0215-GHA	2002	Affected	Global	1.498686401369
2002-0216-IND	2002	Affected	Global	2.583834603579
2002-0217-ZAF	2002	Affected	Global	1.506089874407
2002-0225-ETH	2002	Affected	Global	1.262396935152
2002-0231-MYS	2002	Affected	Global	0.48464822043426975
2002-0233-BGD	2002	Affected	Global	46.679304483942
2002-0237-NIC	2002	Affected	Global	30.370547250687
2002-0240-URY	2002	Affected	Global	11.452182556951
2002-0242-AFG	2002	Affected	Global	125.651818810077
2002-0263-CRI	2002	Affected	Global	97.583205539993
2002-0264-PAN	2002	Affected	Global	104.540987794157
2002-0265-KEN	2002	Affected	Global	263.880425619945
2002-0266-USA	2002	Affected	Global	1.350247068208
2002-0272-UGA	2002	Affected	Global	8.183781897905
2002-0273-RWA	2002	Affected	Global	105.669261551499
2002-0274-TZA	2002	Affected	Global	16.065246320389
2002-0275-BDI	2002	Affected	Global	71.308281149537
2002-0278-CHN	2002	Affected	Global	2488.053534338061
2002-0281-MDG	2002	Affected	Global	2555.222326679978
2002-0283-USA	2002	Affected	Global	13.866682831834002
2002-0284-PAK	2002	Affected	Global	0.0018126340046332738
2002-0286-THA	2002	Affected	Global	267.32249786142
2002-0287-USA	2002	Affected	Global	2.096912296643
2002-0291-IDN	2002	Affected	Global	39.264805776638
2002-0296-PRY	2002	Affected	Global	342.50393291134503
2002-0305-CHN	2002	Affected	Global	3087.755588582875
2002-0307-COL	2002	Affected	Global	10.525961813915
2002-0309-KGZ	2002	Affected	Global	153.342311459353
2002-0310-USA	2002	Affected	Global	0.20035141638433812
2002-0315-TJK	2002	Affected	Global	21.243472058065
2002-0321-HTI	2002	Affected	Global	414.27816576097194
2002-0322-CHL	2002	Affected	Global	166.25895468097798
2002-0325-JAM	2002	Affected	Global	120.49679382130999
2002-0328-NIC	2002	Affected	Global	47.043167124098
2002-0329-HND	2002	Affected	Global	3.286095846836
2002-0330-PAK	2002	Affected	Global	0.0013515367158295278
2002-0337-SLV	2002	Affected	Global	1.9195589621320002
2002-0339-COL	2002	Affected	Global	36.019921291245005
2002-0344-CHN	2002	Affected	Global	18.602572421427
2002-0351-USA	2002	Affected	Global	3.5246684188360002
2002-0359-CUB	2002	Affected	Global	167.98978622099702
2002-0367-SCG	2002	Affected	Global	109.728832622381
2002-0373-GHA	2002	Affected	Global	7.355369530087001
2002-0374-IND	2002	Affected	Global	1348.301305521952
2002-0375-TJK	2002	Affected	Global	15.178299484039
2002-0376-RUS	2002	Affected	Global	227.77230224099497
2002-0379-USA	2002	Affected	Global	2.307124232367
2002-0381-MDA	2002	Affected	Global	8.253453657683
2002-0402-BGD	2002	Affected	Global	270.41158102855
2002-0403-BRA	2002	Affected	Global	13.461169573718
2002-0406-CHN	2002	Affected	Global	0.41502381993217535
2002-0408-PHL	2002	Affected	Global	586.513853567462
2002-0409-CAN	2002	Affected	Global	18.741624836400998
2002-0411-USA	2002	Affected	Global	3985.938494754615
2002-0416-ZAF	2002	Affected	Global	1.4568536758500001
2002-0420-DEU	2002	Affected	Global	0.03854384896503835
2002-0422-BOL	2002	Affected	Global	1977.2902043554368
2002-0423-PHL	2002	Affected	Global	2.4370527551239998
2002-0428-NPL	2002	Affected	Global	164.970414348048
2002-0429-PER	2002	Affected	Global	154.436371028562
2002-0430-JPN	2002	Affected	Global	1.3703717115510001
2002-0431-JPN	2002	Affected	Global	177.439378988784
2002-0442-ZAF	2002	Affected	Global	59.684075476959
2002-0445-VEN	2002	Affected	Global	104.023197082782
2002-0447-ROU	2002	Affected	Global	12.731573169765
2002-0448-CHN	2002	Affected	Global	0.02024773918806161
2002-0450-TUR	2002	Affected	Global	19.124481248446
2002-0461-CHN	2002	Affected	Global	17.72025061086
2002-0463-GBR	2002	Affected	Global	0.11577249778006235
2002-0466-ROU	2002	Affected	Global	2.9858557715289997
2002-0467-DEU	2002	Affected	Global	77.04830858553801
2002-0468-MLI	2002	Affected	Global	109.482414943165
2002-0470-VNM	2002	Affected	Global	4.350884948244
2002-0471-ROU	2002	Affected	Global	4.359646187916
2002-0472-ITA	2002	Affected	Global	0.1002948669087116
2002-0474-KOR	2002	Affected	Global	4.019006782763
2002-0475-TJK	2002	Affected	Global	1153.302363158957
2002-0479-CZE	2002	Affected	Global	569.506081613069
2002-0481-CHN	2002	Affected	Global	0.004181967906407335
2002-0482-RUS	2002	Affected	Global	96.458266794991
2002-0483-CHN	2002	Affected	Global	483.03471604027004
2002-0488-GBR	2002	Affected	Global	3.143752483564
2002-0489-AUT	2002	Affected	Global	73.55237885555401
2002-0490-IND	2002	Affected	Global	0.004106030889719656
2002-0493-PRY	2002	Affected	Global	273.840559072885
2002-0494-ARG	2002	Affected	Global	0.2521435034406872
2002-0495-CHL	2002	Affected	Global	15.944221246605
2002-0497-NER	2002	Affected	Global	34.504313727649
2002-0498-CHN	2002	Affected	Global	4570.000310974282
2002-0499-PHL	2002	Affected	Global	2.166892884438
2002-0500-IRN	2002	Affected	Global	185.756989919432
2002-0506-HUN	2002	Affected	Global	4.766579279379
2002-0510-MEX	2002	Affected	Global	29.355852907047
2002-0514-ZAF	2002	Affected	Global	33.002690379319
2002-0515-SDN	2002	Affected	Global	92.16858297439799
2002-0522-KHM	2002	Affected	Global	2173.078776618736
2002-0528-PHL	2002	Affected	Global	2.513483582679
2002-0531-CHN	2002	Affected	Global	0.8632647998918896
2002-0532-PHL	2002	Affected	Global	2.5150094867950004
2002-0533-RUS	2002	Affected	Global	7.1915542387019995
2002-0536-MMR	2002	Affected	Global	80.605482591472
2002-0539-IND	2002	Affected	Global	18.820541743019998
2002-0540-DZA	2002	Affected	Global	6.710597114822
2002-0543-PAK	2002	Affected	Global	3.863293322791
2002-0546-CHL	2002	Affected	Global	27.624338008637
2002-0550-BEL	2002	Affected	Global	1.394177080007
2002-0553-FRA	2002	Affected	Global	3.509854134849
2002-0557-KOR	2002	Affected	Global	67.251947688494
2002-0558-CHE	2002	Affected	Global	7.612783385861
2002-0562-THA	2002	Affected	Global	5748.427892068911
2002-0568-IND	2002	Affected	Global	3.4804585824379997
2002-0569-USA	2002	Affected	Global	348.520249221183
2002-0570-CHN	2002	Affected	Global	6407.979243392245
2002-0574-FRA	2002	Affected	Global	5.609011932163
2002-0580-VNM	2002	Affected	Global	2195.140719860353
2002-0583-GTM	2002	Affected	Global	40.531873957843004
2002-0598-HND	2002	Affected	Global	87.993942742546
2002-0599-CHN	2002	Affected	Global	14.327160828962
2002-0600-USA	2002	Affected	Global	0.8770281421959639
2002-0604-CUB	2002	Affected	Global	521.008279740991
2002-0607-ALB	2002	Affected	Global	728.18171227873
2002-0609-MEX	2002	Affected	Global	1392.1583312475411
2002-0610-VNM	2002	Affected	Global	697.22893006575
2002-0614-LAO	2002	Affected	Global	456.550124638184
2002-0615-IDN	2002	Affected	Global	0.1945736710885804
2002-0617-BRB	2002	Affected	Global	75.133455800866
2002-0618-USA	2002	Affected	Global	2.249967414615
2002-0627-JAM	2002	Affected	Global	11.65447737827
2002-0628-PAK	2002	Affected	Global	8.868275076156
2002-0629-THA	2002	Affected	Global	15.252412168984
2002-0632-SYR	2002	Affected	Global	0.09327726423461749
2002-0636-CUB	2002	Affected	Global	1355.25729762263
2002-0639-RUS	2002	Affected	Global	30.857262322312
2002-0640-CHN	2002	Affected	Global	0.04168106558023074
2002-0641-THA	2002	Affected	Global	1544.605869870446
2002-0647-MEX	2002	Affected	Global	6.874978515692001
2002-0648-DZA	2002	Affected	Global	0.02323540192307804
2002-0652-USA	2002	Affected	Global	7.428041690221001
2002-0657-HTI	2002	Affected	Global	0.2881632783852068
2002-0659-CHN	2002	Affected	Global	1250.943390022275
2002-0669-MEX	2002	Affected	Global	8.473120202978
2002-0670-MOZ	2002	Affected	Global	90.717747435648
2002-0673-FRA	2002	Affected	Global	0.004524139678288428
2002-0676-CHE	2002	Affected	Global	0.002687785493215358
2002-0689-KEN	2002	Affected	Global	242.86257257037198
2002-0691-CHN	2002	Affected	Global	174.361349249967
2002-0694-GRC	2002	Affected	Global	0.5359997876419889
2002-0700-USA	2002	Affected	Global	14.282492670826
2002-0706-AUT	2002	Affected	Global	5.718304865705
2002-0708-PER	2002	Affected	Global	20.746642007800002
2002-0711-KEN	2002	Affected	Global	21.358325421853
2002-0712-FRA	2002	Affected	Global	1.732338462903
2002-0723-ARG	2002	Affected	Global	2.307818705147
2002-0725-VNM	2002	Affected	Global	12.620110145516001
2002-0728-COL	2002	Affected	Global	1495.774437214868
2002-0729-IND	2002	Affected	Global	0.1654235363614994
2002-0732-IDN	2002	Affected	Global	430.088603195805
2002-0734-MAR	2002	Affected	Global	62.711961376413996
2002-0739-COG	2002	Affected	Global	1660.609098884572
2002-0740-ITA	2002	Affected	Global	8.123684064727
2002-0743-CHE	2002	Affected	Global	1.4291971995150001
2002-0755-CRI	2002	Affected	Global	2502.7515592168897
2002-0755-PAN	2002	Affected	Global	62.558179106569
2002-0765-AUS	2002	Affected	Global	1.018297215082
2002-0769-IDN	2002	Affected	Global	0.04465733090278367
2002-0773-IRL	2002	Affected	Global	1.671784183807
2002-0774-GBR	2002	Affected	Global	1.19119043204
2002-0777-GRC	2002	Affected	Global	43.212099387828
2002-0782-MKD	2002	Affected	Global	992.8992658563001
2002-0789-EGY	2002	Affected	Global	0.07470474815908823
2002-0796-JOR	2002	Affected	Global	0.04709358191711944
2002-0798-AUS	2002	Affected	Global	12.342135476463
2002-0800-KEN	2002	Affected	Global	93.682665584111
2002-0803-CHN	2002	Affected	Global	354.836993582272
2002-0808-MWI	2002	Affected	Global	787.6656810986769
2002-0814-PRT	2002	Affected	Global	0.1322572297312489
2002-0819-BGD	2002	Affected	Global	15.283996836090001
2002-0824-BRA	2002	Affected	Global	110.48258794414
2002-0825-JPN	2002	Affected	Global	0.17760488132994898
2002-0831-NPL	2002	Affected	Global	0.235413264454551
2002-0839-COL	2002	Affected	Global	553.070425775736
2002-0840-DOM	2002	Affected	Global	98.966227068111
2002-0842-BDI	2002	Affected	Global	377.209030384187
2002-0845-COL	2002	Affected	Global	138.95102145946
2002-0847-CHL	2002	Affected	Global	1.3366524641770001
2002-0848-ARG	2002	Affected	Global	2.999144344118
2002-0849-GTM	2002	Affected	Global	6.852872929918
2002-0850-NIC	2002	Affected	Global	2.28522154842
2002-0851-SLV	2002	Affected	Global	14.820303816228
2002-0875-PHL	2002	Affected	Global	31.366673723034
2002-0877-PHL	2002	Affected	Global	22.506950571664
2002-0878-PHL	2002	Affected	Global	53.746681700953
2002-0879-ESP	2002	Affected	Global	0.611947166929396
2002-0880-USA	2002	Affected	Global	0.009890132829113319
2002-0881-ZAF	2002	Affected	Global	0.1238646909622879
2002-9485-KHM	2002	Affected	Global	812.059153387105
2002-9854-CHN	2002	Affected	Global	395.716697593656
2003-0001-PRT	2003	Affected	Global	2.900302114803
2003-0003-CHE	2003	Affected	Global	0.029805180566170698
2003-0012-BOL	2003	Affected	Global	16.877137554383
2003-0016-IDN	2003	Affected	Global	67.589671216803
2003-0020-MOZ	2003	Affected	Global	176.33325986334498
2003-0020-MWI	2003	Affected	Global	31.325758595575998
2003-0021-IDN	2003	Affected	Global	3.0239563077750002
2003-0027-TUN	2003	Affected	Global	68.08982813623
2003-0030-AUS	2003	Affected	Global	76.747304431939
2003-0033-MKD	2003	Affected	Global	138.235151816755
2003-0037-MDG	2003	Affected	Global	44.763837714711
2003-0042-CHL	2003	Affected	Global	1.75570558111
2003-0043-ITA	2003	Affected	Global	4.813531028261
2003-0044-GRC	2003	Affected	Global	1.081994505391
2003-0047-BOL	2003	Affected	Global	37.338545649703
2003-0048-ROU	2003	Affected	Global	0.27858633592525417
2003-0051-PER	2003	Affected	Global	107.85519453456
2003-0053-IDN	2003	Affected	Global	7.670559911649001
2003-0060-IDN	2003	Affected	Global	0.1875271914427592
2003-0065-MDG	2003	Affected	Global	0.992966027256123
2003-0067-IDN	2003	Affected	Global	104.94518741225
2003-0072-AGO	2003	Affected	Global	2.025165380067
2003-0073-COD	2003	Affected	Global	571.81195773166
2003-0074-IDN	2003	Affected	Global	85.81579353864201
2003-0079-AUS	2003	Affected	Global	1.2062871687230001
2003-0080-ARG	2003	Affected	Global	5.705351676926
2003-0086-PAK	2003	Affected	Global	0.1588442016312759
2003-0087-CAN	2003	Affected	Global	296.360158417975
2003-0089-IND	2003	Affected	Global	1.308602491055
2003-0098-MOZ	2003	Affected	Global	620.576742304111
2003-0099-IND	2003	Affected	Global	6.575779313689857e-4
2003-0100-IND	2003	Affected	Global	0.025316482706554785
2003-0109-AUS	2003	Affected	Global	4.189604752687
2003-0114-MOZ	2003	Affected	Global	42.482726737476
2003-0115-TJK	2003	Affected	Global	8.386968226828
2003-0118-IDN	2003	Affected	Global	52.184102350418996
2003-0129-UKR	2003	Affected	Global	2.304980409587
2003-0134-IND	2003	Affected	Global	377.199632542614
2003-0138-COL	2003	Affected	Global	16.631972244462002
2003-0139-USA	2003	Affected	Global	0.2064963980822583
2003-0143-AFG	2003	Affected	Global	9.225590126404
2003-0146-ZAF	2003	Affected	Global	6.941378668865
2003-0148-ZMB	2003	Affected	Global	2357.6009053187468
2003-0153-BOL	2003	Affected	Global	130.486358244365
2003-0155-IDN	2003	Affected	Global	1853.800829553824
2003-0160-DZA	2003	Affected	Global	0.11101243339253995
2003-0177-KGZ	2003	Affected	Global	10.39245045116
2003-0179-AFG	2003	Affected	Global	69.683011978509
2003-0182-IND	2003	Affected	Global	24.223249896524
2003-0185-CHN	2003	Affected	Global	6.322052630295
2003-0189-TJK	2003	Affected	Global	59.052618836012996
2003-0190-BGD	2003	Affected	Global	0.004609005609805088
2003-0191-GTM	2003	Affected	Global	29.757476565986998
2003-0196-ARG	2003	Affected	Global	1498.4149579273171
2003-0204-ETH	2003	Affected	Global	243.799837673635
2003-0204-KEN	2003	Affected	Global	247.49830773032
2003-0204-UGA	2003	Affected	Global	21.580063474160003
2003-0208-PNG	2003	Affected	Global	0.33126320123293007
2003-0210-USA	2003	Affected	Global	14.611377868851
2003-0211-BGD	2003	Affected	Global	1.44559694661
2003-0212-AZE	2003	Affected	Global	337.24537973829706
2003-0218-MDG	2003	Affected	Global	5280.620306569581
2003-0220-NAM	2003	Affected	Global	2007.662578842582
2003-0227-CHN	2003	Affected	Global	1464.4735699869
2003-0231-CAN	2003	Affected	Global	19.800596347372
2003-0232-IRN	2003	Affected	Global	3.994353092649
2003-0233-MOZ	2003	Affected	Global	337.020335807062
2003-0234-IND	2003	Affected	Global	1.56151450613
2003-0235-THA	2003	Affected	Global	82.302901012654
2003-0238-DOM	2003	Affected	Global	35.068994434703
2003-0256-AFG	2003	Affected	Global	3.212417922722
2003-0258-PHL	2003	Affected	Global	4.670879312423
2003-0273-TJK	2003	Affected	Global	8.558729465145
2003-0283-BGD	2003	Affected	Global	7.46703728659
2003-0283-IND	2003	Affected	Global	214.759262843125
2003-0284-COL	2003	Affected	Global	298.200360822436
2003-0288-AUS	2003	Affected	Global	29.052876234747
2003-0289-PHL	2003	Affected	Global	10.195048760005001
2003-0290-PHL	2003	Affected	Global	305.980347748482
2003-0292-AUS	2003	Affected	Global	6.162581217684
2003-0293-TLS	2003	Affected	Global	16.51195878615
2003-0299-USA	2003	Affected	Global	8.370591767355
2003-0302-AFG	2003	Affected	Global	7.744853544819
2003-0303-BGD	2003	Affected	Global	202.49129084958
2003-0331-CHN	2003	Affected	Global	85.619514696603
2003-0334-USA	2003	Affected	Global	7.100209397008
2003-0337-AFG	2003	Affected	Global	96.887958764484
2003-0339-PER	2003	Affected	Global	3255.806216774156
2003-0341-NPL	2003	Affected	Global	22.797489852242
2003-0343-JPN	2003	Affected	Global	171.14143346718998
2003-0346-CHN	2003	Affected	Global	534.3165578629
2003-0346-PHL	2003	Affected	Global	32.159004205893005
2003-0351-MNG	2003	Affected	Global	17.247308635884
2003-0358-CMR	2003	Affected	Global	8.988440865047
2003-0359-PAK	2003	Affected	Global	430.017385128827
2003-0365-FRA	2003	Affected	Global	32.350191904267
2003-0368-SDN	2003	Affected	Global	340.853181552219
2003-0372-ESP	2003	Affected	Global	1.141604639481
2003-0376-PRT	2003	Affected	Global	334.265041425466
2003-0386-PNG	2003	Affected	Global	104.72483549473701
2003-0387-IND	2003	Affected	Global	82.02883907695401
2003-0388-JPN	2003	Affected	Global	3.084037911031
2003-0389-BFA	2003	Affected	Global	23.466147468473
2003-0389-MLI	2003	Affected	Global	13.887390208028
2003-0389-MRT	2003	Affected	Global	218.497589763491
2003-0389-NER	2003	Affected	Global	33.921018752217
2003-0389-SEN	2003	Affected	Global	47.345362756647006
2003-0392-AFG	2003	Affected	Global	0.05711087505282756
2003-0393-RUS	2003	Affected	Global	19.653186764233
2003-0394-CHN	2003	Affected	Global	26.3318260785
2003-0395-FRA	2003	Affected	Global	0.2032833159574499
2003-0408-ZAF	2003	Affected	Global	1.876235383735
2003-0413-USA	2003	Affected	Global	12.428494727003
2003-0417-CAN	2003	Affected	Global	187.108242118065
2003-0422-GMB	2003	Affected	Global	704.5520440707451
2003-0423-SAU	2003	Affected	Global	101.39029492096999
2003-0433-ITA	2003	Affected	Global	6.658182240154
2003-0436-MEX	2003	Affected	Global	14.600138701317
2003-0437-VNM	2003	Affected	Global	1.495679028591
2003-0439-HTI	2003	Affected	Global	288.27184966873796
2003-0440-CHN	2003	Affected	Global	7.137937141234
2003-0443-CHN	2003	Affected	Global	5.425192193591
2003-0455-NGA	2003	Affected	Global	92.41442182501201
2003-0459-JPN	2003	Affected	Global	1.726439137988
2003-0459-KOR	2003	Affected	Global	53.422399157208
2003-0468-USA	2003	Affected	Global	49.216771947174
2003-0474-MEX	2003	Affected	Global	3.654554012846
2003-0481-HND	2003	Affected	Global	0.6283098465128802
2003-0487-CAN	2003	Affected	Global	1.852052490871
2003-0495-HTI	2003	Affected	Global	0.6988662135608902
2003-0505-VNM	2003	Affected	Global	335.438210346835
2003-0511-CAN	2003	Affected	Global	12.547720549714999
2003-0518-USA	2003	Affected	Global	147.791658692002
2003-0520-COD	2003	Affected	Global	0.6278743528808682
2003-0521-BRA	2003	Affected	Global	1.8540176191000002
2003-0531-IDN	2003	Affected	Global	2.802818535274
2003-0538-SAU	2003	Affected	Global	0.08409393494358643
2003-0539-ARG	2003	Affected	Global	0.42481276613339763
2003-0556-MAR	2003	Affected	Global	83.582548632505
2003-0557-VNM	2003	Affected	Global	279.152849812115
2003-0560-AUS	2003	Affected	Global	90.67882165893799
2003-0561-THA	2003	Affected	Global	11.583016055218
2003-0563-RWA	2003	Affected	Global	99.107243756356
2003-0564-CAF	2003	Affected	Global	57.174166805631
2003-0566-COD	2003	Affected	Global	11.499451859460999
2003-0570-AGO	2003	Affected	Global	0.784075393902054
2003-0571-DOM	2003	Affected	Global	199.938175817517
2003-0578-COL	2003	Affected	Global	9.899521463135
2003-0579-BRA	2003	Affected	Global	2.224019724386
2003-0585-MKD	2003	Affected	Global	485.248447204968
2003-0586-FRA	2003	Affected	Global	67.847378578321
2003-0587-AUS	2003	Affected	Global	1.70936664547
2003-0593-IDN	2003	Affected	Global	143.984832061851
2003-0594-CHN	2003	Affected	Global	2162.510936710471
2003-0595-USA	2003	Affected	Global	0.2786515326602136
2003-0599-DOM	2003	Affected	Global	323.876149760331
2003-0602-MDG	2003	Affected	Global	4.5538984425110005
2003-0604-MYS	2003	Affected	Global	19.583562080217998
2003-0605-IND	2003	Affected	Global	29.868257091620002
2003-0610-PHL	2003	Affected	Global	344.687947733575
2003-0616-AUS	2003	Affected	Global	61.987313263218
2003-0617-THA	2003	Affected	Global	237.582458926258
2003-0620-TZA	2003	Affected	Global	86.672387044211
2003-0621-BOL	2003	Affected	Global	179.212126087223
2003-0624-HTI	2003	Affected	Global	2639.934107244683
2003-0631-ZMB	2003	Affected	Global	6.0691912074409995
2003-0633-USA	2003	Affected	Global	0.08179142858544997
2003-0636-BGD	2003	Affected	Global	0.01940034334145636
2003-0641-COD	2003	Affected	Global	8.416599712822
2003-0644-PER	2003	Affected	Global	11.83455337807
2003-0647-TLS	2003	Affected	Global	79.740577321779
2003-0655-MYS	2003	Affected	Global	64.134014436566
2003-0659-CRI	2003	Affected	Global	649.9415052645261
2003-0661-HND	2003	Affected	Global	42.983575975619004
2003-0672-VNM	2003	Affected	Global	1.1620005373089999
2003-0681-PAK	2003	Affected	Global	0.2768177584128377
2003-0683-IND	2003	Affected	Global	1341.700655671221
2003-0688-MEX	2003	Affected	Global	69.755113049786
2003-0706-UGA	2003	Affected	Global	18.004531997911
2003-0710-MEX	2003	Affected	Global	1.397942508216
2003-0712-MEX	2003	Affected	Global	203.98199608087
2003-0713-VEN	2003	Affected	Global	12.530979365653
2003-0719-IND	2003	Affected	Global	0.7195970256656272
2003-0720-IND	2003	Affected	Global	0.3597985128328136
2003-0724-CHN	2003	Affected	Global	11.937216211336
2003-0728-MWI	2003	Affected	Global	10.739546662256
2003-0729-KEN	2003	Affected	Global	5.581582266941
2003-0730-BRA	2003	Affected	Global	7.199525443280001
2003-0742-ZWE	2003	Affected	Global	121.43839733699
2003-0752-COM	2003	Affected	Global	12.834608950856
2003-0756-USA	2003	Affected	Global	1.045667707193
2003-0759-HTI	2003	Affected	Global	10.631405837306001
2003-0766-CUB	2003	Affected	Global	11.671834695695
2003-0767-ECU	2003	Affected	Global	1075.188378988602
2003-0768-PAN	2003	Affected	Global	29.630068593608
2003-0769-URY	2003	Affected	Global	4.935687985547999
2003-0773-VEN	2003	Affected	Global	0.592224974423284
2003-0774-MYS	2003	Affected	Global	26.469691244478
2003-0776-IDN	2003	Affected	Global	1372.8203535130078
2003-0780-USA	2003	Affected	Global	2.468704423918
2003-0782-USA	2003	Affected	Global	0.0065204042194187736
2003-0786-USA	2003	Affected	Global	0.21811047622786656
2003-0787-IRN	2003	Affected	Global	0.027233467753191257
2003-0822-PHL	2003	Affected	Global	199.897995482657
2003-0823-PHL	2003	Affected	Global	3.208344572098
2003-0824-PHL	2003	Affected	Global	174.007010885321
2003-0825-PHL	2003	Affected	Global	2.7324471002019997
2003-0826-PHL	2003	Affected	Global	16.553650550887
2003-9035-MOZ	2003	Affected	Global	1575.170566586875
2003-9760-IDN	2003	Affected	Global	102.79999780693299
2004-0006-BDI	2004	Affected	Global	61.360233659769
2004-0012-IRN	2004	Affected	Global	0.04709009135006821
2004-0012-IRQ	2004	Affected	Global	128.74092979917998
2004-0019-AGO	2004	Affected	Global	9990
2004-0022-AFG	2004	Affected	Global	58.244510454889
2004-0026-EGY	2004	Affected	Global	0.005498116960394838
2004-0028-PHL	2004	Affected	Global	2.758283380916
2004-0029-MDG	2004	Affected	Global	267.376450829657
2004-0050-MYS	2004	Affected	Global	25.829046896939
2004-0062-IDN	2004	Affected	Global	0.5233639137048794
2004-0067-NZL	2004	Affected	Global	31.391103008021
2004-0072-SYR	2004	Affected	Global	0.693990887128551
2004-0084-IRN	2004	Affected	Global	344.83709895445304
2004-0087-PHL	2004	Affected	Global	42.966732577634
2004-0091-AUS	2004	Affected	Global	95.300561152127
2004-0098-IDN	2004	Affected	Global	13.675439531256
2004-0102-TUR	2004	Affected	Global	97.35721882358901
2004-0103-MDG	2004	Affected	Global	4273.270044785182
2004-0104-PNG	2004	Affected	Global	109.610783070395
2004-0105-BDI	2004	Affected	Global	1432.678440099714
2004-0111-BDI	2004	Affected	Global	1716.325689962927
2004-0119-MYS	2004	Affected	Global	30.674506826235
2004-0123-KOR	2004	Affected	Global	13.556323852083999
2004-0129-IDN	2004	Affected	Global	67.94770744435
2004-0131-BRA	2004	Affected	Global	9990
2004-0141-MEX	2004	Affected	Global	228.121111571961
2004-0144-IDN	2004	Affected	Global	2.8310979859149996
2004-0145-ESP	2004	Affected	Global	4.258768449339001
2004-0146-CAN	2004	Affected	Global	14.344856078058
2004-0146-USA	2004	Affected	Global	74.889867841409
2004-0149-NAM	2004	Affected	Global	557.040998217468
2004-0152-KEN	2004	Affected	Global	22.245827516976
2004-0156-PER	2004	Affected	Global	12.042465536365
2004-0158-DJI	2004	Affected	Global	1889.476936099779
2004-0159-BWA	2004	Affected	Global	355.25505307338597
2004-0159-NAM	2004	Affected	Global	597.034529492013
2004-0159-ZMB	2004	Affected	Global	3327.059740303741
2004-0163-BIH	2004	Affected	Global	1525.811176705579
2004-0164-RUS	2004	Affected	Global	0.7435585885161399
2004-0166-BGD	2004	Affected	Global	17.695472354771
2004-0169-BIH	2004	Affected	Global	97.675645229033
2004-0172-RUS	2004	Affected	Global	6.639271373163
2004-0173-IDN	2004	Affected	Global	0.015684974018960893
2004-0177-IDN	2004	Affected	Global	0.4598796787531408
2004-0178-IND	2004	Affected	Global	36.369905212753
2004-0180-SAU	2004	Affected	Global	3.3230807276769996
2004-0182-CHN	2004	Affected	Global	1.294446283119
2004-0192-KGZ	2004	Affected	Global	14.396256973185999
2004-0194-KEN	2004	Affected	Global	9.894072085438
2004-0196-USA	2004	Affected	Global	9.915783269535
2004-0200-PER	2004	Affected	Global	87.904463085399
2004-0201-DZA	2004	Affected	Global	110.765862801529
2004-0202-COL	2004	Affected	Global	50.367483482777
2004-0214-CRI	2004	Affected	Global	43.001127315545
2004-0218-PHL	2004	Affected	Global	1.5094601291110001
2004-0231-DOM	2004	Affected	Global	120.430283604769
2004-0231-HTI	2004	Affected	Global	357.488132486475
2004-0233-SEN	2004	Affected	Global	41.082777688765006
2004-0235-MMR	2004	Affected	Global	152.564890424844
2004-0236-BRA	2004	Affected	Global	25.513149345871
2004-0244-THA	2004	Affected	Global	976.543615725252
2004-0245-USA	2004	Affected	Global	3.704068331411
[truncated: 25,641 more rows]
