# Supplementary material for: Inequality in human development amplifies climate-related disaster risk
Source: Nat Commun. 2026 Jun 17;17:5067. doi: 10.1038/s41467-026-73873-9 (PMC13276189; doi:10.1038/s41467-026-73873-9)
Supplement: Supplementary file 3 — Source Data [file 41467_2026_73873_MOESM3_ESM.zip › fig5.csv]

...1	time	max t2m	min t2m	rel. humidity	total precip.	total runoff	surf. moisture	max windgust	disaster_type	hdi_category
0	-365	0.05014062	0.02050454	-0.04189119	0.0126923295	-0.007748414	-0.102253035	0.030982092	Flood	Low sHDI
1	-180	0.049148757	0.01588298	0.017830446	-0.021145632	-0.019023674	-0.057243675	-0.014198062	Flood	Low sHDI
2	-90	-0.02368371	-0.06574145	0.050364923	-0.014043047	-0.019782864	-0.076709844	-0.009139325	Flood	Low sHDI
3	-60	0.02891948	-0.009161093	0.00120311	-0.044076663	-0.024682067	-0.054063663	0.012782423	Flood	Low sHDI
4	-45	0.024952296	-0.002826169	0.039112765	-0.0036936973	0.005194189	0.018784458	-0.03285758	Flood	Low sHDI
5	-30	0.021889776	-0.008762871	0.02418005	0.0061053475	3.6699313e-4	-0.06028792	0.0187448	Flood	Low sHDI
6	-15	-0.036792576	-0.026444685	0.11571465	0.034675993	0.036981534	0.073396154	-0.022998339	Flood	Low sHDI
7	-7	-0.10779682	0.0053850072	0.22468358	0.15134071	0.114666	0.17191222	-0.011957007	Flood	Low sHDI
8	-1	-0.29125264	-0.02921637	0.445977	0.53887814	0.42374125	0.42214373	0.038240854	Flood	Low sHDI
9	0	-0.41260004	-0.06923472	0.5033784	0.7620444	0.610942	0.5160298	0.13787718	Flood	Low sHDI
10	1	-0.4925049	-0.12968941	0.51222754	0.6551167	0.5645644	0.5686985	0.06922777	Flood	Low sHDI
11	7	-0.23456533	-0.11713686	0.27621692	0.12444808	0.1631738	0.3133748	-0.06134531	Flood	Low sHDI
12	15	-0.093108505	-0.10557671	0.19870533	0.01390378	0.05385036	0.22445656	-0.0699692	Flood	Low sHDI
13	30	-0.1082064	-0.09150882	0.13790059	0.01704543	0.066747196	0.17730336	-0.032705337	Flood	Low sHDI
14	45	-0.0110298665	-0.0112036	0.09686249	-0.00470856	0.040319685	0.12726168	0.0015384598	Flood	Low sHDI
15	60	9.067503e-4	-0.023828834	0.043655727	-0.014726261	0.035921887	0.110520534	0.004664358	Flood	Low sHDI
16	90	-0.03490711	-0.060526073	0.062908806	-0.03277822	0.004672037	0.05240761	0.0014482226	Flood	Low sHDI
17	180	0.007130893	-0.05899678	-0.025728073	-0.015802834	-0.012019647	-0.029688608	-0.035714775	Flood	Low sHDI
18	365	0.02862158	-2.760796e-4	0.016782878	0.016372934	-0.005591588	-0.03484428	-0.013481407	Flood	Low sHDI
0	-365	0.026354998	0.020185081	0.029370023	-0.011514186	-0.02040421	-0.0059975004	0.03059256	Flood	Medium sHDI
1	-180	-0.017533585	-0.07054041	0.0672524	0.0029249394	0.008526769	0.007139846	-0.007011694	Flood	Medium sHDI
2	-90	-0.012403337	-0.026082661	0.07143152	0.026497453	0.008416922	0.028793098	-0.012157013	Flood	Medium sHDI
3	-60	-0.014133509	-0.024671463	0.03754115	0.023062214	0.02716915	0.05928644	0.01847965	Flood	Medium sHDI
4	-45	-0.033884104	0.0134047745	0.15841126	0.048457716	0.03520719	0.08224776	0.008865114	Flood	Medium sHDI
5	-30	-0.042945635	-0.024162587	0.11471055	0.07589338	0.07627701	0.107514374	-0.030332938	Flood	Medium sHDI
6	-15	-0.0060657654	0.014416631	0.09804593	0.022143126	0.030772852	0.109095804	-0.050215807	Flood	Medium sHDI
7	-7	-0.07869691	0.01588643	0.21248974	0.14543854	0.13846844	0.22810937	-0.017967172	Flood	Medium sHDI
8	-1	-0.25823858	0.08913368	0.4514749	0.60790735	0.54438996	0.50527245	0.09352555	Flood	Medium sHDI
9	0	-0.43437722	0.058095355	0.5643821	1.0340714	0.9355644	0.639708	0.23975703	Flood	Medium sHDI
10	1	-0.5008415	0.0038447995	0.5657971	0.8981517	0.90684515	0.7132043	0.18202388	Flood	Medium sHDI
11	7	-0.16153045	-0.009987552	0.23720157	0.10449619	0.23095773	0.35837516	0.020383902	Flood	Medium sHDI
12	15	-0.052441023	0.027541054	0.15420912	0.01798778	0.1279242	0.23351704	-0.041595776	Flood	Medium sHDI
13	30	-0.03731663	-0.025414295	0.13596453	0.07600009	0.13699731	0.19896026	-0.06167597	Flood	Medium sHDI
14	45	-0.053868588	-0.0071344175	0.11455982	0.011019901	0.09818041	0.17585371	-0.030227788	Flood	Medium sHDI
15	60	-0.009597997	-0.05784522	0.08469397	0.02137719	0.08683114	0.11978417	-0.0216357	Flood	Medium sHDI
16	90	-0.027211115	-0.036578283	0.06677309	2.3908872e-4	0.057587635	0.12477286	-0.027496567	Flood	Medium sHDI
17	180	-0.037288442	-0.060500644	0.029964367	-0.004079891	0.01620349	0.04663739	0.038198996	Flood	Medium sHDI
18	365	-0.0037165922	0.020659726	0.097579695	0.022532528	0.011717217	0.063370615	0.0105502475	Flood	Medium sHDI
0	-365	0.02764003	0.017580204	0.08030506	-0.021045092	0.01486919	0.0045500407	-0.0045835576	Flood	High sHDI
1	-180	-0.012108693	-0.005079192	0.15486294	0.066828676	0.012539447	0.12898745	0.01682888	Flood	High sHDI
2	-90	0.026706966	0.006031619	0.05444889	-0.03763183	-0.0365533	0.05537849	-0.019810453	Flood	High sHDI
3	-60	-0.01912075	-0.038996898	0.09202099	-0.008829766	0.017937168	0.04062697	-0.017368877	Flood	High sHDI
4	-45	0.02521293	0.0018686053	0.081608824	0.02789382	-0.00355851	0.10747247	-0.06372976	Flood	High sHDI
5	-30	-0.05237353	-0.05253355	0.058829784	0.021921	0.03420019	0.10727816	0.025947548	Flood	High sHDI
6	-15	-7.898646e-4	0.010287569	0.17216688	0.04669311	0.032002438	0.17749034	-0.061639495	Flood	High sHDI
7	-7	-0.021284359	0.128626	0.22509593	0.14539401	0.12337472	0.20602407	0.015070296	Flood	High sHDI
8	-1	-0.2138757	0.21546212	0.53389806	0.73848116	0.6229609	0.57156825	0.25441635	Flood	High sHDI
9	0	-0.40116698	0.19745716	0.6729899	1.325745	1.3260623	0.78671163	0.410284	Flood	High sHDI
10	1	-0.5118536	0.10774434	0.7118254	1.17566	1.222366	0.88275695	0.37494057	Flood	High sHDI
11	7	-0.16463159	0.018762475	0.33777988	0.18020335	0.3367427	0.5283863	-0.0048880815	Flood	High sHDI
12	15	-0.036697417	0.04422652	0.1896007	0.031525876	0.16708705	0.3202622	-0.03267568	Flood	High sHDI
13	30	0.045174208	0.11549401	0.13548373	0.019956985	0.1283279	0.25246707	-0.07638484	Flood	High sHDI
14	45	0.02146407	0.059927613	0.124013714	0.009069563	0.15475923	0.25984824	-0.01786703	Flood	High sHDI
15	60	-0.008090952	0.0019747342	0.0996134	0.011288116	0.08514545	0.26184767	-0.023237584	Flood	High sHDI
16	90	0.0066937823	0.027262254	0.11911831	0.0324677	0.1043499	0.17987384	0.031365003	Flood	High sHDI
17	180	-0.0098472815000000009	-0.02987318	0.071544476	-0.058918584	0.017055029	0.09917041	-0.032209214	Flood	High sHDI
18	365	0.057941012	0.05489779	0.032266203	-0.023701701	-0.03546956	0.029825728	-0.021597475	Flood	High sHDI
0	-365	0.12610127	0.09458316	0.008182287	0.011881786	0.025923606	0.009570729	0.009378967	Flood	Very high sHDI
1	-180	-0.008033673	0.030536043	0.06670711	0.018046107	-0.0402964	7.8366156e-4	-0.029101485	Flood	Very high sHDI
2	-90	-0.013843188	-0.0440763	0.05224724	0.009758954	-0.0033052175	0.057087813	0.062206097	Flood	Very high sHDI
3	-60	-0.016646829	0.01187635	0.10508853	0.014602239	0.020953655	0.067354485	0.0068561276	Flood	Very high sHDI
4	-45	0.017274797	-0.0010772581	0.11201533	-0.0036647117	9.537534e-4	0.08832069	0.0078743845	Flood	Very high sHDI
5	-30	-0.046092063	-0.0077389954	0.13396052	0.043598715	0.04249401	0.1480899	-0.011265495	Flood	Very high sHDI
6	-15	-0.046185482	-0.016149791	0.0828425	0.04799354	0.02979701	0.13208057	0.03038403	Flood	Very high sHDI
7	-7	0.025935585	0.109749824	0.18907148	0.0934039	0.08536348	0.17501454	0.023018993	Flood	Very high sHDI
8	-1	-0.12213625	0.34815428	0.6182173	1.1572642	1.085611	0.73420185	0.3657314	Flood	Very high sHDI
9	0	-0.26363924	0.3901498	0.8441712	2.072018	2.0781286	1.082683	0.73874676	Flood	Very high sHDI
10	1	-0.3786654	0.24764007	0.76650524	1.4917678	1.6279348	1.1395593	0.5631092	Flood	Very high sHDI
11	7	-0.07743548	0.07318096	0.2724752	0.12392867	0.39480457	0.54230523	-0.005604159	Flood	Very high sHDI
12	15	-0.087456115	-0.013718273	0.16082457	0.01014535	0.29246894	0.33635843	-0.089574665	Flood	Very high sHDI
13	30	-0.04222605	0.03618371	0.18493536	0.040181447	0.2263952	0.29590717	-0.0025025082	Flood	Very high sHDI
14	45	-0.025166467	-0.026914323	0.077386506	-0.05136277	0.21199624	0.20228933	-0.083538294	Flood	Very high sHDI
15	60	-0.012842591	-0.034948327	0.051235408	-0.0215158	0.17348626	0.15936959	-0.03022852	Flood	Very high sHDI
16	90	0.02572921	0.018963924	0.046366982	0.006732772	0.11114558	0.08099515	0.028614428	Flood	Very high sHDI
17	180	-0.027837386	-0.021684121	0.08200609	-0.0067837755	0.08088974	-0.020768113	-0.01542972	Flood	Very high sHDI
18	365	0.065874875	0.07248709	0.11527292	-0.009770588	-0.029335078	-0.014575099	0.057079036	Flood	Very high sHDI
0	-365	-0.07708741	-0.049408153	0.072421856	-0.036531	-0.030871514	-0.07616195	-0.0022351982	Storm	Low sHDI
1	-180	-0.0048124637	-0.026746958	-0.019406382	0.11292128	0.03488506	-0.039093588	-0.045302592	Storm	Low sHDI
2	-90	0.0014951831	0.027387869	0.07414707	-0.016792653	-0.05068629	-0.100648634	0.011132595	Storm	Low sHDI
3	-60	0.049496196	-0.025719818	-0.049554106	0.003758172	-0.006109102	-0.06380525	-0.018255219	Storm	Low sHDI
4	-45	0.027960328	-0.017290939	-0.035788875	-0.026929911	-0.058372904	-0.005198846	0.050303437	Storm	Low sHDI
5	-30	0.0020599666	-0.06003472	0.07185383	0.012578872	-0.032195624	0.030368092	-0.029512	Storm	Low sHDI
6	-15	-0.0131701315	-0.036250953	0.08413679	0.03139752	0.015795408	-0.013665264	0.04338729	Storm	Low sHDI
7	-7	-0.033705767	0.01898083	0.084720574	0.12597746	0.07493321	0.027275113	0.04577121	Storm	Low sHDI
8	-1	-0.32954732	0.003413272	0.3202938	0.79044366	0.46494803	0.37893823	0.7978737	Storm	Low sHDI
9	0	-0.652281	-0.096109115	0.5819624	2.008542	1.6428533	0.6890242	1.4376279	Storm	Low sHDI
10	1	-0.656988	-0.14637986	0.6150209	1.2738326	1.161819	0.7787025	0.9592301	Storm	Low sHDI
11	7	-0.21871398	-0.09368133	0.25569975	0.116385676	0.16366346	0.31316027	-0.039998386	Storm	Low sHDI
12	15	-0.093796656	-0.13323903	0.059534818	-0.0052521797	0.029293608	0.108129025	-0.055892907	Storm	Low sHDI
13	30	-0.07171405	-0.095937476	0.072878264	0.03218839	0.014873292	0.037713848	-0.051126704	Storm	Low sHDI
14	45	-0.02624773	0.07066879	0.039025698	0.034353144	0.06757848	0.050327163	0.09689049	Storm	Low sHDI
15	60	-0.094697274	-0.09969309	0.055878043	0.06984292	0.06043106	0.06841887	0.009537132	Storm	Low sHDI
16	90	-0.039974935	-0.077361725	0.0063726376	-0.04327604	-0.023038005	-0.028512646	0.077312455	Storm	Low sHDI
17	180	0.0039230166	-0.05186484	-0.0318162	-0.018807465	0.01596052	-0.024054082	-0.06258845	Storm	Low sHDI
18	365	0.08893167	0.026475709	-0.08197901	-0.06453655	-0.024976764	-0.06090964	0.015826097	Storm	Low sHDI
0	-365	0.007531243	-0.058483995	0.008055669	-0.0013498632	-0.007785424	-0.0026970506	0.0144726755	Storm	Medium sHDI
1	-180	0.008126479	-0.0071038282	0.034746975	0.011621208	-0.04474195	0.028563324	0.02419165	Storm	Medium sHDI
2	-90	-0.016882133	-0.048162203	0.10989679	0.036864977	0.00986377	0.072563566	0.002229163	Storm	Medium sHDI
3	-60	0.04441558	0.017926374	0.046696994	0.022565275	-0.0092795575	0.030963453	0.07696907	Storm	Medium sHDI
4	-45	0.0059010517	0.011877916	-0.016840221	-0.008420072	-0.013064438	0.038329888	0.008924212	Storm	Medium sHDI
5	-30	0.01937346	0.051713757	0.06401324	0.060374565	0.04203715	0.090281874	0.006988439	Storm	Medium sHDI
6	-15	-0.025782311	-0.07238908	0.10551566	2.4275082e-4	-0.013789986	0.05344703	-0.037986983	Storm	Medium sHDI
7	-7	-0.03137802	0.0013497786	0.109099515	0.03162624	0.013644485	0.07186565	-0.01102301	Storm	Medium sHDI
8	-1	-0.3627767	0.03806849	0.3278159	0.8602467	0.59263796	0.41708812	0.86229485	Storm	Medium sHDI
9	0	-0.6664686	-0.026124567	0.51094145	1.7243664	1.4759659	0.68362683	1.4022231	Storm	Medium sHDI
10	1	-0.62503225	-0.03479792	0.48772225	1.02501	0.9617305	0.70288026	0.8844357	Storm	Medium sHDI
11	7	-0.074266024	0.029429328	0.13518766	0.093218364	0.19284385	0.2880022	-0.008801844	Storm	Medium sHDI
12	15	-0.048822537	-0.0062651625	0.101040535	0.09111643	0.12262771	0.1920092	-0.0031630937	Storm	Medium sHDI
13	30	-0.014215538	0.05467004	0.034030065	0.038542397	0.04243513	0.1412717	0.0238776	Storm	Medium sHDI
14	45	0.061317023	0.04567061	-0.004541101	0.023661703	0.07406706	0.09730118	-0.09702671	Storm	Medium sHDI
15	60	0.0022862297	0.07310291	0.015723506	0.033771932	0.085844584	0.15703475	-0.0015312177	Storm	Medium sHDI
16	90	-0.006563347	0.009259964	0.050886802	0.042108174	0.06132088	0.08410738	-0.031088628	Storm	Medium sHDI
17	180	-0.022712164	-0.066549554	0.032096997	0.0053303856	-0.0065424563	0.050665073	0.034844346	Storm	Medium sHDI
18	365	0.04133306	0.00831078	0.049396146	0.024010591	0.01817198	0.079238094	-0.052115653	Storm	Medium sHDI
0	-365	0.015552336	-0.015859434	0.056049265	0.008029507	-0.025467146	0.050654035	-0.021525618	Storm	High sHDI
1	-180	-0.011043425	0.0028584863	0.0044139843	0.06986797	0.060458187	0.117005154	9.4541407e-4	Storm	High sHDI
2	-90	0.016421745	0.036221843	0.08573052	0.015692843	-0.022722725	0.1915878	-0.034720905	Storm	High sHDI
3	-60	-0.0036872942	0.019737981	0.025359586	-0.0027495367	0.023192175	0.16565284	0.047996428	Storm	High sHDI
4	-45	0.029382752	0.098779455	0.07165525	0.04527705	0.0825501	0.18467614	0.015321214	Storm	High sHDI
5	-30	0.055843204	-0.013772902	0.1018054	0.052653123	0.022552332	0.13141291	-0.052428186	Storm	High sHDI
6	-15	0.032914948	0.025753599	0.13584277	-0.0053826147	-0.046743732	0.14218834	-0.013660403	Storm	High sHDI
7	-7	-0.011428274	0.015297729	0.146702	0.03743302	-0.009365943	0.14707303	-0.062223554	Storm	High sHDI
8	-1	-0.29978117	0.13379034	0.38415393	0.9432842	0.66019964	0.50314516	1.0225903	Storm	High sHDI
9	0	-0.6070924	0.03868997	0.5748948	1.5842754	1.2837492	0.7600455	1.526311	Storm	High sHDI
10	1	-0.65724504	-0.0419174	0.59687334	1.2033255	0.9783362	0.8457754	1.1069734	Storm	High sHDI
11	7	-0.18206397	-0.09337056	0.27130723	0.12752372	0.16782126	0.38972673	-0.010202132	Storm	High sHDI
12	15	-0.13276058	-0.06400415	0.23766185	0.012050992	0.0809419	0.31710714	0.04744955	Storm	High sHDI
13	30	-0.07168635	-0.006754794	0.23739235	0.017403988	-0.0037157964	0.2861072	-0.014092383	Storm	High sHDI
14	45	-0.030778913	-0.020388363	0.16613509	-6.826149e-4	0.051713794	0.24110752	-0.044500157	Storm	High sHDI
15	60	-0.016014064	-0.024901742	0.12341585	0.0871205	0.091992654	0.28580078	0.046005704	Storm	High sHDI
16	90	-0.027702825	-0.02012522	0.005854218	0.01688716	0.07026297	0.22946595	0.02728295	Storm	High sHDI
17	180	0.054113008	0.08345315	0.041822698	0.05366973	0.033456277	0.13304456	0.03157129	Storm	High sHDI
18	365	0.022396062	0.022522967	0.059505258	-0.03577192	-0.015781805	0.08618815	0.05320124	Storm	High sHDI
0	-365	-0.059661843	-0.106164664	0.061634697	-0.020625565	-0.034207046	-0.023168799	-0.022008548	Storm	Very high sHDI
1	-180	0.010992936	0.016521012	-0.015847035	-0.0177639	-0.04269017	-0.0145354755	0.078323565	Storm	Very high sHDI
2	-90	0.08256246	0.03550758	0.06359491	-0.020493256	-0.045642905	-0.036666118	-0.0048148455	Storm	Very high sHDI
3	-60	0.021176105	0.05525103	0.13445266	0.08498968	0.043951232	0.061932337	-0.0016923442	Storm	Very high sHDI
4	-45	-0.023156894	-0.035261594	0.05751794	-0.01088072	-0.011473709	-0.019676546	0.0058872458	Storm	Very high sHDI
5	-30	-0.020636242	0.016603751	0.1471852	0.064096324	0.018493583	0.11849533	-0.014809401	Storm	Very high sHDI
6	-15	-0.02191315	-0.008254141	0.0986164	0.039001938	0.015761178	0.09066558	0.08378635	Storm	Very high sHDI
7	-7	0.012967611	0.06645829	0.1545477	0.119840026	0.049088124	0.19227163	0.08846035	Storm	Very high sHDI
8	-1	0.12989923	0.29480994	0.28735268	0.48661909	0.29748654	0.3049093	0.5813718	Storm	Very high sHDI
9	0	0.019549876	0.32120112	0.46941978	1.2457722	0.866601	0.6050045	1.2953919	Storm	Very high sHDI
10	1	-0.11517088	0.1629559	0.3592614	0.9599217	0.7354839	0.6385514	1.1494137	Storm	Very high sHDI
11	7	-0.10418882	-0.06877936	0.15285352	0.04713334	0.14453016	0.23847787	0.078054085	Storm	Very high sHDI
12	15	-0.05007066	-0.025869047	0.111822225	-0.007483422	0.10944135	0.18452048	-0.011007116	Storm	Very high sHDI
13	30	-0.062580116	7.2228146e-4	0.13479587	0.06548493	0.1786507	0.19335021	0.021982726	Storm	Very high sHDI
14	45	-0.050827134	-0.038371865	0.09651322	0.018365344	0.118774995	0.10961822	0.05302023	Storm	Very high sHDI
15	60	-0.072944395	-0.05185277	0.032701742	-0.006360473	0.07411739	0.08325944	-0.013223314	Storm	Very high sHDI
16	90	0.043897394	0.021933623	0.12850682	-0.0054925447	0.071233325	0.0029558497	-0.063267775	Storm	Very high sHDI
17	180	0.04667294	0.01780569	-0.005265553	-0.021253087	-6.808234e-4	0.02221668	-0.02626105	Storm	Very high sHDI
18	365	-0.03784502	-0.010776319	0.108279444	0.019454729	-0.031464513	0.04113406	-0.041574884	Storm	Very high sHDI
0	-365	-0.1745296	-0.23538837	0.054487247	-0.07761401	-0.12459888	-0.03526515	-0.032983303	Landslide	Low sHDI
1	-180	0.04532509	-0.03264317	-0.11609756	-0.10248646	-0.016539495	-0.02576475	-0.025024507	Landslide	Low sHDI
2	-90	-0.03324086	-0.096841484	0.021112915	-0.06617044	-0.07713916	-0.11732257	0.03756112	Landslide	Low sHDI
3	-60	-0.1026092	-0.08947655	0.12530293	0.045744624	-0.030317456	-0.063994735	-0.0640842	Landslide	Low sHDI
4	-45	-0.0842188	-0.17899027	0.16675243	-0.04823132	-0.030451702	0.050731294	-0.08149292	Landslide	Low sHDI
5	-30	-0.1095928	-0.06569604	0.17816159	0.060237918	-0.057618827	0.09657033	-0.06180989	Landslide	Low sHDI
6	-15	-0.04263275	-0.0043010483	0.12966782	0.04922793	-0.026137218	0.106218114	-0.11691018	Landslide	Low sHDI
7	-7	-0.09535996	0.04499075	0.26550812	0.18902168	0.12185876	0.20550579	-0.0666315	Landslide	Low sHDI
8	-1	-0.30076796	0.06451636	0.46475747	0.716642	0.4026207	0.38157067	0.41868737	Landslide	Low sHDI
9	0	-0.45306	-0.09785359	0.5152259	0.5724144	0.29343164	0.46338832	0.23280154	Landslide	Low sHDI
10	1	-0.516575	-0.1809299	0.42014134	0.43301415	0.28703246	0.40506905	0.027628308	Landslide	Low sHDI
11	7	-0.17178117	-0.10566639	0.15613085	0.018848352	0.049329847	0.11598145	-0.04775325	Landslide	Low sHDI
12	15	-0.015506962	-0.041264635	0.025488203	-0.056490354	-0.03491949	0.022381503	0.043700553	Landslide	Low sHDI
13	30	-0.034287777	6.567273e-4	0.10853624	0.06046363	0.25824204	0.06763797	0.04165143	Landslide	Low sHDI
14	45	-0.08114894	-0.0027233686	0.10819896	0.021036506	0.010044147	0.00420131	0.041473404	Landslide	Low sHDI
15	60	-0.04244677	-0.030167645	0.10167509	0.02736405	0.06460178	0.12276225	-0.08071691	Landslide	Low sHDI
16	90	-0.0118746655	-0.00961265	0.1266898	0.14322405	0.14342894	0.05041647	-0.0138045	Landslide	Low sHDI
17	180	0.0737943	0.12596369	0.046222135	0.19286892	0.08820822	-0.022104675	0.041948583	Landslide	Low sHDI
18	365	-0.018617775	-0.13834193	-0.058946744	-0.062292848	-0.057086676	-0.077213444	0.009076465	Landslide	Low sHDI
0	-365	-0.04529593	-0.027882038	0.03483131	0.019647347	-0.032685947	0.04856251	0.002167462	Landslide	Medium sHDI
1	-180	-0.028830098	0.032510143	0.061169434	-0.0149902105	9.139948e-4	0.09056111	0.049132254	Landslide	Medium sHDI
2	-90	0.0033314691	0.0758361	0.048859287	-0.048899807000000003	-0.021872183	0.10371788	-0.00944841	Landslide	Medium sHDI
3	-60	-0.08095644	-0.025912242	0.09258544	0.020372923	0.023022313	0.08145158	-0.05089856	Landslide	Medium sHDI
4	-45	-0.11940904	-0.011709973	0.15983458	0.09278471	0.061858412	0.119826645	0.047981378	Landslide	Medium sHDI
5	-30	-0.0032551326	0.015775835	0.03860941	-0.007516638	0.0083610695	0.060650658	0.0080437325	Landslide	Medium sHDI
6	-15	-0.08224985	-0.09542499	0.030212518	0.012030586	0.019130502	0.09493757	-0.10571875	Landslide	Medium sHDI
7	-7	-0.15957135	-0.11705061	0.20900925	0.12818056	0.17116585	0.1761124	-0.049728103	Landslide	Medium sHDI
8	-1	-0.37206006	-0.09237474	0.42505586	0.51737523	0.409727	0.35201684	0.11720771	Landslide	Medium sHDI
9	0	-0.43633452	-0.15377371	0.4713894	0.5214859	0.4882566	0.4130147	0.13016821	Landslide	Medium sHDI
10	1	-0.3581017	-0.17951949	0.38638493	0.35377106	0.37669265	0.39593378	0.03130822	Landslide	Medium sHDI
11	7	-0.20154227	-0.09084834	0.19977807	0.1538008	0.19472529	0.18765055	-0.037481245	Landslide	Medium sHDI
12	15	-0.05586045	-0.045387957	0.0955455	-0.041624084	0.0162769	0.13864712	-0.0598385	Landslide	Medium sHDI
13	30	0.07863578	0.0073254663	-0.04153993	-0.049850706	0.039641377	0.030696632	-0.005900629	Landslide	Medium sHDI
14	45	0.09972248	0.066755995	-0.090839066	-0.027770227	0.009299784	0.03301164	-5.2130787e-4	Landslide	Medium sHDI
15	60	0.0023859006	-0.041645367	-0.046092678	0.07302318	0.0051510083	0.022162257	0.052624926	Landslide	Medium sHDI
16	90	-0.011030707	-0.0122605935	-0.012605266	-0.062475514	-0.052320026	0.046840876	0.0022890407	Landslide	Medium sHDI
17	180	-0.04358717	-0.08084809	0.05659752	-0.040346343	-0.06158381	0.065761864	0.026590453	Landslide	Medium sHDI
18	365	0.004280056	0.06288476	-0.03962225	-0.0075451145	-0.009692682	0.10303585	0.016823892	Landslide	Medium sHDI
0	-365	0.033115216	-0.036486182	0.07091069	-0.08233599	-0.060234755	0.13406277	0.04927306	Landslide	High sHDI
1	-180	0.052517217	0.21673112	0.25370428	0.074979834	0.004606107	0.18173587	-0.0046765227	Landslide	High sHDI
2	-90	0.10017525	0.07921007	0.024017515	-0.12582211	-0.082782626	0.18012924	-0.007273896	Landslide	High sHDI
3	-60	-0.041431624	-0.024956156	0.22838914	0.044513505	0.036441077	0.06311632	0.14840491	Landslide	High sHDI
4	-45	0.23473732	0.17456137	-0.038571604	-0.06572124	0.06807501	0.07890091	0.14669915	Landslide	High sHDI
5	-30	-0.028089775	0.08674754	0.18350293	-0.084375665	-0.025490962	0.07771481	-0.03214395	Landslide	High sHDI
6	-15	-0.052560277	0.116828814	0.28928486	0.1897004	0.14857948	0.19806238	-0.01512154	Landslide	High sHDI
7	-7	0.06455922	0.21412478	0.32382616	0.18800785	0.19555049	0.37416238	-0.030120619	Landslide	High sHDI
8	-1	-0.06874771	0.3103115	0.489612	0.75913477	0.6042058	0.41205677	0.40541354	Landslide	High sHDI
9	0	-0.24055217	0.12456199	0.57018465	0.6152613	0.4914926	0.47059518	0.16534545	Landslide	High sHDI
10	1	-0.14942333	0.067666665	0.48299345	0.2872711	0.33907115	0.31487888000000003	0.14136595	Landslide	High sHDI
11	7	-0.08827787	-0.100389086	0.26962408	0.053713337	0.13555737	0.2531257	-0.12865263	Landslide	High sHDI
12	15	-0.08049841	0.003544894	0.3504596	-0.039622862	0.054849423	0.19384056	-0.12084138	Landslide	High sHDI
13	30	0.011012908	-0.115723364	0.3601284	0.09291249	0.15988055	0.15705073	-0.025090238	Landslide	High sHDI
14	45	-0.17658843	-0.061233796	0.35390386	0.11410841	0.28455108	0.3230422	-0.03547835	Landslide	High sHDI
15	60	0.020962914	-0.004886377	0.15579298	-0.011907786	-0.0052390127	0.018511888	0.110987626	Landslide	High sHDI
16	90	0.08046487	0.0670096	0.15144607	-0.056508273	0.03487018	0.17920673	0.02369709	Landslide	High sHDI
17	180	-0.038717892	0.0012259646	0.104115196	0.036160897	0.11072449	-0.006787186	-0.016329672	Landslide	High sHDI
18	365	0.120508574	-0.0981264	0.0818127	-0.016736323	0.04407285	0.10169907	-0.1352144	Landslide	High sHDI
0	-365	-0.030379357	0.07795897	-0.048931435	-0.0972051	-0.023102917	0.061075047	0.0019504292	Landslide	Very high sHDI
1	-180	-0.09223882	-0.11230725	0.28432962	-0.10084467	-0.087992	-0.10298289	-0.08921302	Landslide	Very high sHDI
2	-90	-0.2660887	-0.107610516	0.027205432	-0.1245609	-0.14189005	-0.04847266	-0.013772981	Landslide	Very high sHDI
3	-60	-0.17025803	0.17935096	0.023631992	0.08758017	-0.0984386	-0.0324765	-0.019522432	Landslide	Very high sHDI
4	-45	-0.06870233	0.0069694296	-0.17881893	0.008672508	0.062496845	0.18930948	0.17683385	Landslide	Very high sHDI
5	-30	-0.06504204	-0.07757509	-0.043947052	0.04196749	0.048717182	-0.019888012	0.06554741	Landslide	Very high sHDI
6	-15	-0.01599333	0.07764197	0.14070466	0.26472908	0.23363173	-0.042410735	0.23188943	Landslide	Very high sHDI
7	-7	0.034623813	-0.067931965	0.031856157	-0.14521237	-0.03383598	-0.026793832	-0.033250168	Landslide	Very high sHDI
8	-1	-0.14364061	0.20733285	0.6339387	0.7273589	0.52242076	0.47642162	0.27059656	Landslide	Very high sHDI
9	0	-0.46264306	0.12447038	0.7780299	1.2499129	0.8310773	0.82173693	0.3395413	Landslide	Very high sHDI
10	1	-0.39250526	-0.086678736	0.5346574	0.7799196	0.65704334	0.826576	0.33729282	Landslide	Very high sHDI
11	7	0.023692798	0.07745597	0.11951817	-0.13887353	0.10540863	0.09908107	-0.13752747	Landslide	Very high sHDI
12	15	-0.18252045	-0.059258338	0.14509664	0.096099414	0.10863256	0.066138424	-0.07398555	Landslide	Very high sHDI
13	30	-0.029888446	-0.15465246	-0.29009205	-0.0803927	0.29658207	-0.09902357	0.034277763	Landslide	Very high sHDI
14	45	-0.3191492	-0.21910965	0.058957074	0.14139698	0.20407774	0.10194795	0.13117863	Landslide	Very high sHDI
15	60	0.095619604	0.108490944	-0.17163676	-0.082467504	0.1551807	-0.014909312	-0.040541746	Landslide	Very high sHDI
16	90	0.1736836	0.08180141	0.2600166	-0.11598398	0.11384908	-0.14647552	0.117798395	Landslide	Very high sHDI
17	180	-0.1073008	0.0441094	0.11235781	-0.0459185	-0.13913038	0.1299773	0.08595371	Landslide	Very high sHDI
18	365	0.20732626	0.14449899	0.12528665	-0.020526549	-0.08663157	0.25103745	-0.19445962	Landslide	Very high sHDI
0	-365	0.16322523	0.047440924	-0.2295234	-0.048690397	0.09884185	-0.14797851	-0.06945138	Cold wave	Low sHDI
1	-180	0.04463555	-0.25483087	-0.01913063	0.01562488	-0.036835186	-0.3026881	-0.031790286	Cold wave	Low sHDI
2	-90	0.20929681	0.28131077	0.08679029	-0.0011607582	0.0027751345	-0.055683337	-0.12532653	Cold wave	Low sHDI
3	-60	0.37337464	0.8517917	0.22159013	0.38182756	0.26659673	0.2198734	0.1567561	Cold wave	Low sHDI
4	-45	-0.009048722	-0.1753072	-0.2600197	-0.0734833	-0.17390221	-0.35609138	-0.10407285	Cold wave	Low sHDI
5	-30	0.40002453	0.50688773	-0.19371206	0.18474665	0.25271308	0.12608874	0.19870134	Cold wave	Low sHDI
6	-15	-0.029229186	-0.21653168	-0.1494622	-0.113969885	-0.19995396	-0.39569777	-0.011840692	Cold wave	Low sHDI
7	-7	-0.29290685	-0.3756998	0.02956317	0.2620509	-0.15208183	-0.29402122	0.04154442	Cold wave	Low sHDI
8	-1	-0.56459725	-0.5399679	0.20702107	0.10672921	-0.2705895	-0.28946814	0.01610754	Cold wave	Low sHDI
9	0	-0.20280616	-0.052901484	0.19383329	-0.044701718	0.15077609	-0.021278733	-0.36122853	Cold wave	Low sHDI
10	1	-0.21230449	-0.14928353	0.16202348	0.05869926	0.23686635	0.0095901955	-0.05678318	Cold wave	Low sHDI
11	7	-0.17391106	-0.27452886	0.14347984	-0.13497664	-0.08808618	-0.13215479	-0.0067749564	Cold wave	Low sHDI
12	15	-0.3851641	-0.4203693	0.11353841	0.01412145	-0.2221829	-0.15921083	0.06882936	Cold wave	Low sHDI
13	30	-0.35708907	-0.23063546	0.045396272	0.1669167	-0.21927236	-0.26530832	0.22398183	Cold wave	Low sHDI
14	45	-0.1461214	-0.010947181	-0.027046869	0.069601	-0.15557474	-0.15766001	0.089498736	Cold wave	Low sHDI
15	60	-0.2903697	-0.39071065	0.0425148	-0.029017232	-0.078768395	-0.1853012	-0.017558852	Cold wave	Low sHDI
16	90	0.104040936	-0.004442063	-0.17682905	-0.091059014	-0.093656704	-0.28013232	-0.15729374	Cold wave	Low sHDI
17	180	-0.37526524	-0.45513952	0.4057592	0.035055388	0.035544224	0.12518398	-0.03743581	Cold wave	Low sHDI
18	365	0.03536165	0.11035707	-0.050176557	0.10682168	-0.0017109698	-0.07658921	-0.08434147	Cold wave	Low sHDI
0	-365	-0.08886219	-0.014790671	0.20701364	-0.030090142	0.16695449	0.21868116	-0.06309014	Cold wave	Medium sHDI
1	-180	0.06768559	0.038312558	-0.023437396	0.058653705	-0.08190025	-0.004664786	0.14097646	Cold wave	Medium sHDI
2	-90	0.30704266	0.20643844	0.07243286	-0.1835364	-0.051604223	0.08707543	0.032391656	Cold wave	Medium sHDI
3	-60	0.2390868	0.21216533	0.03235133	0.0046900255	0.10873518	0.07465563	0.113478154	Cold wave	Medium sHDI
4	-45	0.011030696	0.067303084	0.050580084	-0.08296626	-0.04543414	-0.08108321	-0.013168401	Cold wave	Medium sHDI
5	-30	0.16206014	-0.04762289	-0.013364826	-0.08055406	0.07999954	0.0150066335	-0.023998406	Cold wave	Medium sHDI
6	-15	-0.16237625	-0.07783232	0.12863822	0.15226607	0.041095734	-0.038216826	0.20657693	Cold wave	Medium sHDI
7	-7	-0.19643626	-0.22048272	0.065574095	-0.038744174	-0.1330799	-0.023359729	0.26227817	Cold wave	Medium sHDI
8	-1	-0.3068758	-0.4582008	0.03966538	0.03498158	-0.15157647	-0.06732772	-0.0042707687	Cold wave	Medium sHDI
9	0	-0.33563006	-0.1590743	0.08755369	0.10416779	0.11736392	0.20985001	0.16288358	Cold wave	Medium sHDI
10	1	-0.42282546	-0.2924957	0.18346642	0.43730175	0.25299057	0.24031323	0.28997302	Cold wave	Medium sHDI
11	7	-0.55706203	-0.36547303	0.29222414	0.21030317	0.12036323	0.13992232	0.03824729	Cold wave	Medium sHDI
12	15	-0.40411738	-0.42120856	0.15137698	0.11183466	-0.010883733	0.06964369	-0.052946266	Cold wave	Medium sHDI
13	30	-0.06655096	-0.11782386	0.11812144	0.07467652	0.08643024	0.057819266	-0.003337624	Cold wave	Medium sHDI
14	45	-0.024195971	-0.121217735	0.020006813	-0.057085212	-0.0010357803	0.0076977513	-0.17801721	Cold wave	Medium sHDI
15	60	0.13130076	-0.0047553	0.0070651597	-0.051898673	0.013988639	-0.04696265	0.0293156	Cold wave	Medium sHDI
16	90	0.13446333	-0.10487207	-0.14688787	-0.23234718	-0.14431432	-0.04777983	-0.0482451	Cold wave	Medium sHDI
17	180	-0.019590745	0.21085013	0.107319035	0.13235366	0.045384783	0.27378002	0.041834578	Cold wave	Medium sHDI
18	365	0.114479065	0.11772214	0.08615921	0.28488144	0.17026705	0.26929635	0.05666709	Cold wave	Medium sHDI
0	-365	-0.10471265	-0.17904578	0.06931871	0.052963972	0.009770108	0.124942586	-0.055317625	Cold wave	High sHDI
1	-180	-0.07571902	-0.17648812	0.0529616	0.031450126	0.12672342	-0.109642446	0.06655837	Cold wave	High sHDI
2	-90	0.25261822	0.207024	-0.09241013	-0.031417083	-0.06836275	-0.15034671	-0.08597618	Cold wave	High sHDI
3	-60	0.13627854	0.11777676	-0.06286222	-0.023571357	-0.096220784	-0.10592824	0.1323677	Cold wave	High sHDI
4	-45	-0.08569554	-0.004675332	0.15542778	0.13996576	0.081678756	0.0052654897	-0.056328274	Cold wave	High sHDI
5	-30	0.11205183	0.0826816	0.025797566	7.412132e-4	-0.08239786	0.10871408	0.06667406	Cold wave	High sHDI
6	-15	-0.06787039	-0.077187665	0.02473528	0.17227232	-4.6364282e-4	0.011389255	0.264713	Cold wave	High sHDI
7	-7	-0.32280356	-0.2854191	0.09443341	0.029406335	-0.1527326	-0.3004276	0.0619436	Cold wave	High sHDI
8	-1	-0.6033432	-0.56165427	0.055469476	0.19417523	-0.105806515	-0.34017342	0.1453316	Cold wave	High sHDI
9	0	-0.5010613	-0.40748057	0.07624794	0.19408599	-0.06930754	-0.048410457	0.11741556	Cold wave	High sHDI
10	1	-0.45645756	-0.51623267	0.033941485	0.2670781	0.017726032	-0.043991312	0.22710812	Cold wave	High sHDI
11	7	-0.35788113	-0.40003774	0.008664744	0.32150438	0.08682618	-0.07870277	0.05864868	Cold wave	High sHDI
12	15	-0.532084	-0.4291368	-0.005807954	0.10114277	-0.050547756	-0.19657743	-0.051210903	Cold wave	High sHDI
13	30	-0.11928181	-0.14388274	-0.045422114	-0.056967665	-0.08116658	-0.20186937	-0.031478725	Cold wave	High sHDI
14	45	-0.18928534	-0.14917171	0.012308392	-0.04121667	-0.11720854	-0.20684405	0.0043609855	Cold wave	High sHDI
15	60	-0.0019263353	-0.0033448688	-0.1847779	-0.014488034	-0.078422114	-0.1281589	0.2030871	Cold wave	High sHDI
16	90	0.08856815	0.16946988	0.05689312	-0.005622069	-0.023878383	-0.07176905	-0.019231308	Cold wave	High sHDI
17	180	0.31401503	0.32756978	-0.0906631	-0.06117439	-0.024693014	-0.1988827	0.08181389	Cold wave	High sHDI
18	365	0.11770577	0.07034542	0.042485144	-0.011715465	-0.11185397	0.11679342	0.071634576	Cold wave	High sHDI
0	-365	0.016887648	0.0072254743	0.020549683	0.040807948	-0.048476275	0.048731826	0.06840645	Cold wave	Very high sHDI
1	-180	-0.27495027	-0.18944782	0.2943435	0.1079624	0.0122249285	0.08994307	-0.0011773803	Cold wave	Very high sHDI
2	-90	0.44034883	0.3602626	-0.05347937	-0.067608826	-0.07769381	-0.022354282	-0.25551108	Cold wave	Very high sHDI
3	-60	0.26640916	0.2194488	-0.0949614	-0.124790736	-0.21065855	0.1123539	-0.016580129	Cold wave	Very high sHDI
4	-45	-0.07909664	-0.005313866	0.18469667	-0.030826883	-0.17318605	0.08775546	-0.05944622	Cold wave	Very high sHDI
5	-30	0.31885684	0.24236111	0.061405662	0.018824218	-0.14039697	0.20825285	0.15273611	Cold wave	Very high sHDI
6	-15	-0.07825621	-0.12088739	0.103254445	0.018433614	-0.05519041	0.0036983138	-0.1383499	Cold wave	Very high sHDI
7	-7	-0.32205054	-0.27012393	0.19068398	-0.10683477	-0.06967605	-0.274412	-0.087322645	Cold wave	Very high sHDI
8	-1	-0.931387	-0.90812206	-0.019413183	0.03232372	-0.08375655	-0.55327004	-0.1543238	Cold wave	Very high sHDI
9	0	-0.80663013	-0.7814926	-0.13657598	-0.0355073	-0.19205165	-0.42400703	0.02024673	Cold wave	Very high sHDI
10	1	-1.0426396	-0.83877105	-0.06645621	0.1378364	-0.17534259	-0.5233419	-0.05686833	Cold wave	Very high sHDI
11	7	-0.51460576	-0.554691	-0.026702708	0.058738742	-0.049049165	-0.49188367	-0.09890837	Cold wave	Very high sHDI
12	15	-0.33278474	-0.27991888	0.008881283	-0.13577071	-0.14619273	-0.37659997	-0.15131807	Cold wave	Very high sHDI
13	30	-0.22328424	-0.15414141	0.1442309	0.031486213	-0.114476204	-0.2342012	-0.171602	Cold wave	Very high sHDI
14	45	-0.096644394	-0.19935201	-0.050927687	0.026376368	-0.16155465	-0.2842689	-0.13770491	Cold wave	Very high sHDI
15	60	-0.26917422	-0.25591874	-0.028854692	0.07406176	-0.12648298	-0.3459036	-0.11404176	Cold wave	Very high sHDI
16	90	0.12070098	0.05046803	-0.11734427	-0.08923641	-0.101656124	-0.08380133	-0.087870166	Cold wave	Very high sHDI
17	180	0.3657608	0.37966207	-0.07782891	-0.074062414	-0.08417504	0.12152521	-0.043886926	Cold wave	Very high sHDI
18	365	0.2370467	0.1627267	-0.052283462	-0.03471079	-0.035542216	0.011957288	0.1508392	Cold wave	Very high sHDI
0	-365	-0.5558097	-0.39739954	0.2584258	0.06348086	0.044380642	0.26129696	0.23196784	Heat wave	Low sHDI
1	-180	0.52702653	0.84949124	-0.07519	0.020789452	-0.0277665	0.005174157	0.11773728	Heat wave	Low sHDI
2	-90	0.10550566	0.3226717	0.3477736	-0.08500566	-0.14845681	0.103316456	0.12960821	Heat wave	Low sHDI
3	-60	-0.23942474	-0.17764851	0.18783498	-0.10623016	-0.1105486	0.147012	0.15371217	Heat wave	Low sHDI
4	-45	0.1401482	0.09026789	-0.30565327	-0.1341171	-0.14679442	-0.070580006	-0.047759417	Heat wave	Low sHDI
5	-30	-0.14484343	-0.26885456	-0.21057016	-0.21290582	-0.11636461	0.06721926	-0.049654108	Heat wave	Low sHDI
6	-15	0.039277554	-0.07234475	0.25896934	-0.03945042	-0.10429884	-0.18418166	-0.2507002	Heat wave	Low sHDI
7	-7	0.21159564	0.33442095	-0.35608593	-0.16114411	-0.113923304	-0.13638371	0.2324718	Heat wave	Low sHDI
8	-1	0.32910657	0.4395469	-0.3036815	0.09533968	-0.051469706	-0.02880216	-0.07361724	Heat wave	Low sHDI
9	0	-0.28512597	-0.44219592	-0.32712862	-0.048817985	-0.06961377	-0.021718968	0.0075847926	Heat wave	Low sHDI
10	1	-0.05836214	-0.6390301	-0.43875208	0.07724564	-0.13453348	0.062675595	-0.12909657	Heat wave	Low sHDI
11	7	0.23645964	0.116324835	-0.046587866	-0.15395153	-0.16457641	-0.08286865	0.10638514	Heat wave	Low sHDI
12	15	0.2039588	0.06512066	-0.1475942	-0.119977996	-0.120827526	-0.08781792	0.010437734	Heat wave	Low sHDI
13	30	0.18862584	0.062304042	0.047663525	0.117677584	0.121584795	-0.21335897	0.12281637	Heat wave	Low sHDI
14	45	-0.11996135	-0.20003054	0.18231283	-0.12524794	-0.08898705	0.03138623	-0.28053758	Heat wave	Low sHDI
15	60	-0.1004341	-0.026140153	0.04256183	-0.15573056	-0.084931605	0.113882646	0.07635711	Heat wave	Low sHDI
16	90	-0.27726087	-0.18833344	0.269442	-0.031215064	-0.043673746	0.122468024	0.1202579	Heat wave	Low sHDI
17	180	-0.071771994	-0.24555425	-0.17870559	-0.09984215	-0.08851456	-0.07896586	-0.23957726	Heat wave	Low sHDI
18	365	0.05885188	0.13007793	-0.060119476	-0.10663043	-0.19032016	-0.2347379	0.59413004	Heat wave	Low sHDI
0	-365	0.13731056	0.15151167	0.05243624	-0.002351358	-0.11233376	0.031149555	-0.1279958	Heat wave	Medium sHDI
1	-180	0.34772414	0.121115364	0.038520556	-0.1202835	0.025558282	-0.13467205	-0.39477932	Heat wave	Medium sHDI
2	-90	-0.20554559	-0.45963335	0.24352998	0.08467755	0.015831718	0.18496287	-0.07911069	Heat wave	Medium sHDI
3	-60	-0.08406923	-0.503814	0.08008836	-0.1498828	-0.08269143	-0.20859213	0.075352505	Heat wave	Medium sHDI
4	-45	-0.04763612	-0.102619186	0.20326811	0.055423692	-0.030279584	0.06315315	0.12248324	Heat wave	Medium sHDI
5	-30	-0.01907683	-0.36908993	-0.23568588	-0.09504247	-0.043842807	-0.063187726	-0.2835571	Heat wave	Medium sHDI
6	-15	0.32757685	0.31045854	0.08124089	-0.16234083	-0.1309484	-0.027541988	-0.30739874	Heat wave	Medium sHDI
7	-7	0.22950387	0.33247864	0.23523511	-0.108246006	-0.09328867	0.0143824145	-0.13269736	Heat wave	Medium sHDI
8	-1	1.1718446	1.136642	-0.74134856	-0.19430834	-0.15639652	-0.3695849	-0.10598719	Heat wave	Medium sHDI
9	0	1.0545375	0.78495234	-0.68181014	-0.17668158	-0.07922239	-0.35833958	-0.115821004	Heat wave	Medium sHDI
10	1	0.8392913	0.6546197	-0.33841214	0.0951032	0.07236481	-0.21950369	0.010109252	Heat wave	Medium sHDI
11	7	0.69415855	0.7542465	-0.4049583	-0.02695235	-0.0079615805	-0.11386126	0.015163799	Heat wave	Medium sHDI
12	15	0.47303513	0.37823743	-0.3762337	-0.10279264	-0.123219214	-0.18619597	0.15928243	Heat wave	Medium sHDI
13	30	0.33337674	0.22038233	-0.25231215	0.066707216	0.27918804	-0.058417656	-0.002414571	Heat wave	Medium sHDI
14	45	0.28539464	0.13002636	-0.2646407	-0.30318367	-0.17109114	-0.2901963	0.32424867	Heat wave	Medium sHDI
15	60	-0.18798836	-0.3914801	0.08088037	-0.027298165	-0.08527532	-0.021689555	-0.14867415	Heat wave	Medium sHDI
16	90	-0.51868314	-0.5874126	0.2800554	0.052717254	-0.046089515	-0.033297963	-0.15026492	Heat wave	Medium sHDI
17	180	-0.4562269	-0.23079473	0.29851118	0.31947467	0.3827771	0.16460106	0.21273996	Heat wave	Medium sHDI
18	365	-0.34575722	-0.28062084	0.20611104	0.0038705866	-0.013998651	0.22983858	-0.050387364	Heat wave	Medium sHDI
0	-365	-0.0072200033	-0.25820357	2.3245811e-5	-0.073423475	0.06996858	0.08399995	-0.18857779	Heat wave	High sHDI
1	-180	0.11234832	0.0057826373	-0.036893867	-0.21506508	0.028279612	0.04209133	0.006763392	Heat wave	High sHDI
2	-90	-0.1315041	-0.2657126	-0.20247367	0.08984624	0.12644696	-0.7116149	0.2538238	Heat wave	High sHDI
3	-60	-0.030494682	-0.10311839	-0.15584254	-0.14200239	-0.0398372	-0.43081602	0.34362006	Heat wave	High sHDI
4	-45	0.10490475	-0.2750677	-0.13439415	-0.16562517	-0.13398953	-0.5279843	-0.31922266	Heat wave	High sHDI
5	-30	-0.52273345	-0.5681391	0.41944394	0.3056676	0.080858156	-0.25942177	0.12977484	Heat wave	High sHDI
6	-15	0.29479933	-0.06301369	-0.053092763	-0.23457251	-0.24470013	-0.9195418	0.12734805	Heat wave	High sHDI
7	-7	0.82232565	0.33847994	-0.24265634	-0.120550856	-0.12296053	-0.851485	-0.13789397	Heat wave	High sHDI
8	-1	0.6797502	0.2763929	-0.41884395	-0.27753985	-0.26372525	-1.0826204	-0.1450006	Heat wave	High sHDI
9	0	0.21110591	-0.23009722	-0.48303965	-0.2488838	-0.15113916	-0.8169133	0.11262284	Heat wave	High sHDI
10	1	0.3225602	-0.13888381	-0.58019924	-0.080944404	-0.16213728	-0.78300816	-0.2277848	Heat wave	High sHDI
11	7	0.31213662	0.10815975	-0.38858467	-0.073759556	-0.22359368	-0.73193127	0.17213501	Heat wave	High sHDI
12	15	0.12091453	0.0025536683	-0.07664826	-0.24261706	-0.25439957	-0.8673807	-0.23434731	Heat wave	High sHDI
13	30	-0.19194618	-0.16718215	0.12218763	0.04791045	-0.110698156	-0.3070391	-0.041281357	Heat wave	High sHDI
14	45	-0.14649877	-0.057093725	-0.11285642	-0.07804451	-0.19904594	-0.6286411	0.21246009	Heat wave	High sHDI
15	60	-0.11399278	-0.34506622	-0.19058606	-0.11527349	-0.20313622	-0.73132247	0.1355114	Heat wave	High sHDI
16	90	-0.14375423	-0.19020669	0.1449362	0.34241545	0.003791417	-0.16525486	-0.10973088	Heat wave	High sHDI
17	180	0.04976116	0.21647424	0.103155464	0.41833360000000003	0.26337647	-0.3271643	0.3296267	Heat wave	High sHDI
18	365	0.21207148	0.1413967	-0.20387965	-0.10357451	-0.21786174	-0.29490718	-0.021496402	Heat wave	High sHDI
0	-365	-0.019266175	-0.10247847	-0.10946018	0.0023428663	-0.065527745	-0.023153704	0.07166581	Heat wave	Very high sHDI
1	-180	-0.034661192	-0.050578296	0.19307485	-0.07374564	0.07624677	-0.075215034	-0.013831913	Heat wave	Very high sHDI
2	-90	-0.08678134	-0.20668377	-0.26952222	-0.1095133	-0.09965023	-0.36249718	0.14412811	Heat wave	Very high sHDI
3	-60	-0.036849327	-0.08562878	-0.1488559	0.009283167	-0.17553389	-0.26386666	0.17325841	Heat wave	Very high sHDI
4	-45	-0.03971716	-0.0539303	0.042917844	-0.0121878935	-0.22775847	-0.19637471	0.026946219	Heat wave	Very high sHDI
5	-30	-0.21702223	-0.19727775	0.15301551	0.040059317	-0.23138948	-0.25399128	0.12162285	Heat wave	Very high sHDI
6	-15	-0.034252573	0.11361587	0.046416562	0.17270727	-0.14400636	-0.33257934	0.0440631	Heat wave	Very high sHDI
7	-7	0.2918418	0.21554254	-0.15439002	-0.14786015	-0.2648771	-0.34833357	-0.042140353	Heat wave	Very high sHDI
8	-1	0.5767058	0.51046616	-0.09134364	-0.13256396	-0.29926884	-0.48555875	-0.22017485	Heat wave	Very high sHDI
9	0	0.47307205	0.15145788	-0.40313172	-0.2127652	-0.21938556	-0.4338165	-0.15014592	Heat wave	Very high sHDI
10	1	0.6742763	0.32901278	-0.5370142	-0.18385519	-0.19374798	-0.53556824	-0.18016058	Heat wave	Very high sHDI
11	7	0.65854025	0.46871117	-0.37619528	-0.21481508	-0.26451463	-0.5391951	-0.19226432	Heat wave	Very high sHDI
12	15	0.4632687	0.35304248	-0.09785609	-0.16888627	-0.32193843	-0.4975675	-0.078736655	Heat wave	Very high sHDI
13	30	-0.1586804	-0.09815076	0.15405756	0.04465281	-0.20708992	-0.1843784	-0.078763805	Heat wave	Very high sHDI
14	45	0.13908264	-0.0019879504	-0.052926525	-0.055776846	-0.2090536	-0.31015468	0.011053014	Heat wave	Very high sHDI
15	60	-0.07614912	-0.060821142	0.0119612925	0.019797051	-0.20054117	-0.0700317	0.20283666	Heat wave	Very high sHDI
16	90	-0.21871425	-0.21931152	-0.07640155	0.051865283	-0.14786047	-0.041557092	0.063696854	Heat wave	Very high sHDI
17	180	-0.40379766	-0.33413833	0.1722345	-0.07523611	-0.1811659	-0.18098363	0.14886275	Heat wave	Very high sHDI
18	365	0.2245499	0.15077107	-0.026591701	-0.05853352	-0.12122272	-0.13199508	-0.21497075	Heat wave	Very high sHDI
0	-365	0.008449153	-0.12428625	0.012001941	-0.067005865	-0.026472298	-0.014757454	-0.08414816	Drought	Low sHDI
1	-180	0.23132682	0.048944052	-0.14688568	0.0071358103	-0.033847608	-0.116297185	0.03440409	Drought	Low sHDI
2	-90	-0.0064561088	-0.07993309	-0.09579865	-0.07272783	-0.097140014	-0.11786562	0.16335797	Drought	Low sHDI
3	-60	0.0622543	0.094328456	-0.0474069	-0.003743253	-0.046830554	-0.21195245	0.08905498	Drought	Low sHDI
4	-45	0.14722146	0.10640174	-0.12398938	-0.09382775	-0.15498327	-0.28994894	0.06510333	Drought	Low sHDI
5	-30	0.20361298	0.029102713	-0.23357573	-0.067445315	-0.07744053	-0.19674027	-0.024569407	Drought	Low sHDI
6	-15	-0.017061256	0.052671462	-0.085458174	-0.1349938	-0.17992789	-0.35268152	0.021611372	Drought	Low sHDI
7	-7	0.022405302	0.044323776	-0.103815906	-0.06730555	-0.1396349	-0.34961206	0.052821234	Drought	Low sHDI
8	-1	-0.022925194	-0.09431143	0.04519777	0.25499684	0.13317151	-0.15596877	0.011277038	Drought	Low sHDI
9	0	-0.0029446646	-0.09441404	-0.16776899	-0.14402843	-0.113491915	-0.2517825	0.082647145	Drought	Low sHDI
10	1	0.06903666	-0.08775411	-0.28278932	-0.08928028	-0.010715108	-0.26462525	0.090568006	Drought	Low sHDI
11	7	0.12393199	-0.03921236	-0.16780484	-0.17942318	-0.16429599	-0.43564758	0.1277164	Drought	Low sHDI
12	15	0.18314472	0.053972278	-0.14092948	-0.14129609	-0.15392135	-0.3836712	0.004418775	Drought	Low sHDI
13	30	-0.03088097	-0.10730446	0.017383695	-0.04525253	-0.103552826	-0.23224203	-0.02239999	Drought	Low sHDI
14	45	0.13082728	0.13179277	-0.034440886	-0.076249935	-0.08054918	-0.21677299	-0.10258733	Drought	Low sHDI
15	60	0.097126484	0.006083307	-0.24526079	0.016917687	-0.046838555	-0.24735749	-0.011622845	Drought	Low sHDI
16	90	-0.03955245	-0.09977576	-0.080659315	-0.0985	-0.15414552	-0.3127798	0.16817056	Drought	Low sHDI
17	180	0.07409251	-0.14278863	-0.06424709	-0.085511066	-0.18149495	-0.31725308	-0.042744096	Drought	Low sHDI
18	365	0.03492969	0.0019695726	-0.035735313	-0.026333727	-0.006765552	-0.052522387	-0.09449696	Drought	Low sHDI
0	-365	0.26021555	0.27865446	-0.01491507	0.021597654	0.21413311	0.15457237	0.07786636	Drought	Medium sHDI
1	-180	-0.2946639	0.005938084	0.28807697	0.32000235	0.31753787	0.1752035	0.24534072	Drought	Medium sHDI
2	-90	0.27154592	0.15796825	-0.40194678	-0.16158295	-0.054377466	-0.31169698	0.15802333	Drought	Medium sHDI
3	-60	0.17825726	0.014470073	-0.013742653	-0.069078356	-0.109754965	-0.43082786	0.0064899107	Drought	Medium sHDI
4	-45	0.026657408	0.06384969	-0.065277405	-0.1300635	-0.12584586	-0.16088164	-0.01478777	Drought	Medium sHDI
5	-30	0.23171034	0.2992445	-0.20870604	-0.16193335	-0.14759529	-0.455456	0.12306315	Drought	Medium sHDI
6	-15	0.18514153	0.09854635	-0.17935789	-0.1285092	-0.09770644	-0.2966579	-0.012966146	Drought	Medium sHDI
7	-7	0.18044499	0.16038369	-0.13932136	-0.0748114	-0.10522584	-0.2992301	-0.19663544	Drought	Medium sHDI
8	-1	0.39065892	0.36425006	-0.14561026	0.022352444	-0.05128686	-0.38330525	-0.004787557	Drought	Medium sHDI
9	0	0.3451586	0.12547183	-0.16843212	-0.17734148	-0.12933588	-0.42456502	0.19354329	Drought	Medium sHDI
10	1	0.13320294	0.041637126000000003	-0.22212712	-0.07759432	-0.04886939	-0.3771972	0.1272299	Drought	Medium sHDI
11	7	0.28347972	-0.112762384	-0.42490315	-0.20904906	-0.18073991	-0.46026266	0.42835227	Drought	Medium sHDI
12	15	0.13137057	0.12696153	0.0021744028	0.01882663	-0.15074398	-0.34328812	0.12582967	Drought	Medium sHDI
13	30	0.33721033	0.03851496	-0.13192002	-0.24651788	-0.29844427	-0.6666604	0.02491071	Drought	Medium sHDI
14	45	0.27737457	0.08769029	-0.14922181	-0.15678889	-0.22036472	-0.53007835	0.09298441	Drought	Medium sHDI
15	60	0.10495695	0.029963711	-0.104154974	-0.14893693	-0.14438694999999999	-0.44718808	0.21520811	Drought	Medium sHDI
16	90	-0.048601873	-0.04134689	0.12140449	-0.19558516	-0.24431217	-0.3094062	0.12049951	Drought	Medium sHDI
17	180	0.076825544	-0.050829224	-0.028298255	0.0122808	-0.08146397	-0.13859013	-0.10305961	Drought	Medium sHDI
18	365	-0.09533235	0.16571866	0.24284554	0.13230905	0.15956791	0.10092162	-0.22139314	Drought	Medium sHDI
0	-365	-0.17162995	-0.04812366	0.037894893	-0.15209438	-0.0037492546	0.34805295	-0.19304425	Drought	High sHDI
1	-180	0.06009872	0.20082727	-0.2760066	-0.09733022	-0.025164876	0.10768493	0.17150344	Drought	High sHDI
2	-90	-0.064304315	-0.10402716	0.19832054	-0.092431605	0.07046656	0.04278158	-0.015934892	Drought	High sHDI
3	-60	0.0700151	0.031601198	0.17686382	-0.023587476	-0.034904018	0.07096463	-0.020729436	Drought	High sHDI
4	-45	0.24761648	-0.13438992	-0.25524583	-0.17663802	-0.0989883	-0.25691167	0.14325783	Drought	High sHDI
5	-30	0.15825588	-0.32839206	-0.22800986	-0.28221595	-0.14287244	-0.26760206	-0.012986523	Drought	High sHDI
6	-15	-0.049125887	-0.24917199	-0.15309773	-0.06628303	-0.10733864	-0.2954377	0.10508722	Drought	High sHDI
7	-7	0.079156876	-0.033805393	0.08385055	-0.15053286	-0.14800575	-0.34875226	-0.11506085	Drought	High sHDI
8	-1	0.20322715	0.17833519	-0.17597729	0.027601495	-0.16798778	-0.5623058	0.38605005	Drought	High sHDI
9	0	-0.2799417	-0.11783252	0.07409541	-0.0571868	-0.11502414	-0.41034076	0.31426847	Drought	High sHDI
10	1	-0.23376852	-0.33984166	-0.057184223	-0.13145189	-0.0974301	-0.4422039	0.024700392	Drought	High sHDI
11	7	0.0920155	-0.09161521	-0.12749805	0.03927529	-0.066609174	-0.4118074	-0.06142146	Drought	High sHDI
12	15	0.12485261	-0.09286241	-0.22529015	0.15582126	0.016013434	-0.3509703	0.068912715	Drought	High sHDI
13	30	0.15651646	0.15075147	-0.106479414	-0.13185826	-0.1859254	-0.6382793	0.2085103	Drought	High sHDI
14	45	0.077160046	-0.10198313	-0.39303914	-0.20768732	-0.19610883	-0.5442756	0.04669797	Drought	High sHDI
15	60	0.36126193	0.4026079	-0.39455467	-0.041564614	-0.13491613	-0.42216468	0.2801905	Drought	High sHDI
16	90	0.48555663	0.2754094	-0.42528176	-0.17312038	-0.15816107	-0.5430075	-0.0031008124	Drought	High sHDI
17	180	0.039661687	0.008937959	-0.15545446	-0.11049308	-0.12675576	-0.43324175	0.11989249	Drought	High sHDI
18	365	0.14236102	0.25880346	0.23055981	-0.14498103	-0.14336333	-0.13727748	0.12854056	Drought	High sHDI
0	-365	-0.10980108	-0.08964144	-0.14641908	-0.07639234	0.09560989	0.008807051	-0.10582131	Drought	Very high sHDI
1	-180	0.47902137	0.3134049	0.06251784	0.14961424	0.0034048557	0.08259642	-0.06430336	Drought	Very high sHDI
2	-90	-0.35516533	-0.25088376	-0.1432094	-0.16001116	-0.08867381	-0.3728041	0.48569188	Drought	Very high sHDI
3	-60	-0.091764875	-0.24201818	-0.22205052	-0.18649504	-0.17435451	-0.54037213	0.32950735	Drought	Very high sHDI
4	-45	-0.0630996	-0.19957697	-0.12680829	-0.09011015	-0.17903225	-0.51591	0.062140297	Drought	Very high sHDI
5	-30	0.28531647	0.0109198475	-0.030912805	-0.11154045	-0.1889917	-0.56343603	-0.084061265	Drought	Very high sHDI
6	-15	0.23684697	-0.029380774	-0.31841254	-0.14219627	-0.22466826	-0.8398035	0.5494399	Drought	Very high sHDI
7	-7	0.5500393	-0.0016041577	-0.30103445	-0.28804243	-0.29821435	-0.79434174	-0.114863075	Drought	Very high sHDI
8	-1	0.3421091	-0.13997123	-0.67993295	-0.25114292	-0.3175779	-0.90826494	0.11469501	Drought	Very high sHDI
9	0	0.21856132	-0.23779169	-0.83449477	-0.3091249	-0.23915835	-0.90413076	0.018678155	Drought	Very high sHDI
10	1	0.102859125	-0.077237524	-0.70512426	-0.10176929	-0.21446869	-0.83126944	0.14449528	Drought	Very high sHDI
11	7	0.6165752	0.19715993	-0.720996	-0.31975392	-0.25794712	-0.9344959	0.4205598	Drought	Very high sHDI
12	15	0.40495056	0.12549435	-0.9078208	-0.11850921	-0.22459634	-0.8080878	0.31485468	Drought	Very high sHDI
13	30	0.4777259	0.4824604	-0.3271534	0.0859146	-0.17130527	-0.60492134	-0.40853626	Drought	Very high sHDI
14	45	0.41878566	0.29227844	-0.16772678	-0.075871214	-0.24910566	-0.8549112	0.113635376	Drought	Very high sHDI
15	60	0.43004656	0.52139556	-0.13017438	0.002078581	-0.18618208	-0.499983	0.13208099	Drought	Very high sHDI
16	90	-0.2926279	-0.08950137	0.31949848	0.5651433	0.02189911	-0.16708846	-0.027154744	Drought	Very high sHDI
17	180	0.02008767	-0.07703136	0.20480838	0.018123869	-0.064899154	-0.41493034	-0.10454118	Drought	Very high sHDI
18	365	-0.3131261	-0.53608966	-0.009884846	-0.21763	-0.04407423	-0.20431478	-0.03919025	Drought	Very high sHDI
0	-365	0.24146047	-0.36030695	-0.36280042	-0.19533236	-0.15044732	-0.33300528	-0.2898338	Wildfire	Low sHDI
1	-180	-0.078034416	0.055004112	0.058902122	0.1448315	0.1541768	-0.12491853	-0.08185272	Wildfire	Low sHDI
2	-90	0.1862053	0.05953275	-0.07613537	-0.059216842	-0.06647042	-0.023723336	-0.005889968	Wildfire	Low sHDI
3	-60	-0.14251852	-0.30976528	-0.017064221	-0.03431632	-0.035697598	-0.10583997	-0.10636057	Wildfire	Low sHDI
4	-45	0.34683368	0.14497373	-0.12954006	-0.055947483	-0.26114994	-0.47849062	-0.034591366	Wildfire	Low sHDI
5	-30	0.32902706	0.36808613	-0.13685459	0.3580814	0.15875332	-0.2786735	0.36932918	Wildfire	Low sHDI
6	-15	0.19500916	0.05882137	-0.5451726	-0.075525805	-0.17532478	-0.6449713	0.04852609	Wildfire	Low sHDI
7	-7	0.2870045	0.06345272	-0.51518923	-0.2585331	-0.19875273	-0.47414663	0.046117403	Wildfire	Low sHDI
8	-1	0.4150443	0.067962326	-0.8365114	-0.22837962	-0.007228405	-0.63947856	0.60764813	Wildfire	Low sHDI
9	0	0.14933564	-0.04750816	-0.9481818	-0.25718945	-0.03364575	-0.5202783	0.6988828	Wildfire	Low sHDI
10	1	-0.103866376	-0.43239826	-0.54861957	-0.27973402000000003	-0.0607309	-0.5413138	0.25337	Wildfire	Low sHDI
11	7	0.48086557	0.025172153	-0.2661768	-0.09465183	-0.055571772	-0.65685934	0.11183263	Wildfire	Low sHDI
12	15	0.3066403	0.122361965	-0.3943351	-0.09397101	-0.22452529	-0.72108823	0.12591273	Wildfire	Low sHDI
13	30	0.1081495	0.07033961	-0.19816318	-0.08607015	-0.007824931	-0.57444036	-0.0099006295	Wildfire	Low sHDI
14	45	0.51785713	0.29009676	-0.18770555	-0.08185533	-0.19430111	-0.5301369	0.34995496	Wildfire	Low sHDI
15	60	0.20159344	0.31041303	-0.14204982	-0.20751992	-0.11890745	-0.54144794	0.05762378	Wildfire	Low sHDI
16	90	-0.12747604	-0.06805941	0.11949166	-0.08014776	-0.116509296	-0.31915826	-0.11177643	Wildfire	Low sHDI
17	180	0.27555546	-0.031683292	-0.050895207	0.038799927	-0.020847619	-0.17128228	-0.17818357	Wildfire	Low sHDI
18	365	-0.2930938	-0.3084153	0.122805156	0.2912778	0.05326033	-0.17002079	-0.155615	Wildfire	Low sHDI
0	-365	-0.08945478	-0.02137169	0.19910236	-0.09124807	4.8941816e-4	0.18461372	-0.18835601	Wildfire	Medium sHDI
1	-180	0.3956968	0.3059516	-0.37051287	-0.18477957	-0.06127338	-0.2206258	-0.06882137	Wildfire	Medium sHDI
2	-90	-0.041052803	-0.06798571	0.14824758	-0.100015275	-0.05944959	-0.18657131	0.06463601	Wildfire	Medium sHDI
3	-60	0.17876147	-0.08143753	0.0356627	-0.067126684	-0.056465186	-0.2406689	-0.043276075	Wildfire	Medium sHDI
4	-45	0.026070675	-0.09750794	-0.14896771	-0.16197872	-0.17940474	-0.50068897	0.29772437	Wildfire	Medium sHDI
5	-30	-0.03071999	-0.16773298	-0.008046978	0.019803042	-0.018838365	-0.19649673	-0.01338003	Wildfire	Medium sHDI
6	-15	0.073247015	-0.14582546	-0.12162157	-0.12173153	-0.2150876	-0.5328144	0.14736858	Wildfire	Medium sHDI
7	-7	0.20526962	0.16337913	-0.07940189	-0.015590127	-0.17492723	-0.5567956	0.39751613	Wildfire	Medium sHDI
8	-1	0.2407573	-0.07690839	-0.4272335	-0.135854	-0.13253646	-0.61860263	0.297588	Wildfire	Medium sHDI
9	0	0.08445024	-0.24454714	-0.59077203	-0.2091628	-0.15630513	-0.448926	0.39457092	Wildfire	Medium sHDI
10	1	-0.09762559	-0.36223954	-0.6741377	-0.28009757	-0.17228669	-0.4203298	0.37669182	Wildfire	Medium sHDI
11	7	0.16263469	-0.13808031	-0.41349012	-0.041209776	-0.13369228	-0.46331185	0.04731595	Wildfire	Medium sHDI
12	15	0.33716083	0.03986678	-0.47667205	-0.21389851	-0.15089726	-0.580758	0.06141419	Wildfire	Medium sHDI
13	30	0.034554694	-0.063182786	-0.0808692	-0.12567896	-0.2007201	-0.573959	0.11851299	Wildfire	Medium sHDI
14	45	-0.041808903	0.12226458	0.0772188	0.21641438	0.016613478	-0.21326588	-0.13185	Wildfire	Medium sHDI
15	60	-0.028899748	-0.08398056	-0.07327347	-0.17898774	-0.15738927	-0.28330854	0.008577229	Wildfire	Medium sHDI
16	90	-0.033277605	-0.3357689	-0.03967008	-0.11371766	-0.15190664	-0.0849103	-0.029727155	Wildfire	Medium sHDI
17	180	0.041766386	0.19923514	0.084637284	0.13374278	0.30814174	0.02744246	0.057096925	Wildfire	Medium sHDI
18	365	-0.06887294	-0.021458473	0.042802274	-0.11733758	-0.044655956	0.04218837	-0.06842253	Wildfire	Medium sHDI
0	-365	-0.02495971	-0.026790075	0.13389678	0.13549308	0.2213826	0.23141278	0.12346607	Wildfire	High sHDI
1	-180	-0.2007795	-0.17959875	0.21293402	-0.10472877	-0.046950802	-0.026795097	-0.06297014	Wildfire	High sHDI
2	-90	-0.13021417	-0.27161658	-0.013500035	-0.24465065	-0.14695932	-0.24586168	-0.25630978	Wildfire	High sHDI
3	-60	-0.06395775	-0.13541998	-0.04954504	0.033985287	-0.05434485	-0.22253671	-0.09505153	Wildfire	High sHDI
4	-45	0.30291682	0.10331381	-0.2725172	-0.13444503	-0.1304095	-0.26552415	-0.0987009	Wildfire	High sHDI
5	-30	-0.0046566776	-0.044769987	-0.18966295	-0.092023	-0.14070453	-0.14771901	-0.011653851	Wildfire	High sHDI
6	-15	0.24272682	0.07133482	-0.14864093	-0.1426552	-0.16914812	-0.32442653	-0.11143902	Wildfire	High sHDI
7	-7	0.35428777	0.3168608	-0.1341375	-0.18944962	-0.26966283	-0.5403643	-0.12683305	Wildfire	High sHDI
8	-1	0.61565644	0.412188	-0.6835478	-0.084361	-0.19650926	-0.6523378	0.3726884	Wildfire	High sHDI
9	0	0.71460307	0.43488446	-0.9409051	-0.23417065	-0.19609839	-0.49723178	0.62452406	Wildfire	High sHDI
10	1	0.45798385	0.46801195	-0.7334542	-0.09156113	-0.15835604	-0.5229486	0.43514022	Wildfire	High sHDI
11	7	0.35895833	0.2753917	-0.28631482	-0.08448012	-0.17692152	-0.46865845	-0.04890111	Wildfire	High sHDI
12	15	0.30065128	0.30019316	-0.19689164	-0.029225308	-0.15506597	-0.39965865	-0.07375576	Wildfire	High sHDI
13	30	0.18467076	0.14641236	-0.14911523	-0.026307821	-0.20742585	-0.43026924	0.19444181	Wildfire	High sHDI
14	45	0.33756205	0.26672217	-0.17752986	-0.26419201	-0.2582022	-0.5083202	-0.2038358	Wildfire	High sHDI
15	60	0.094202764	-0.009645737	-0.12684469	-0.032327168	-0.18281612	-0.23552424	-0.0650601	Wildfire	High sHDI
16	90	0.11489808	0.02657782	-0.28100213	0.091081664	-0.058740925	-0.14486982	0.09089105	Wildfire	High sHDI
17	180	0.15694943	0.14492878	-0.0014947021	-0.15281808	-0.17531648	-0.31155613	-0.033300046	Wildfire	High sHDI
18	365	-0.036173515	-0.07218657	-0.13585748	0.007857779	-0.035290577	-0.2255886	-0.06711347	Wildfire	High sHDI
0	-365	-0.12290276	-0.1211252	0.08462391	0.005827404	-0.0085839415	0.00989164	-0.10657505	Wildfire	Very high sHDI
1	-180	0.011534808	0.045271896	-0.06035614	-0.045816027	0.015952585	-0.18257289	-0.015835565	Wildfire	Very high sHDI
2	-90	-0.0100964075	0.06362142	0.08886695	-0.03431248	-0.060442653	-0.23397715	0.07388875	Wildfire	Very high sHDI
3	-60	0.032896798	-0.0800005	-0.024822276	-0.01606663	-0.044787347	-0.24847096	0.09469827	Wildfire	Very high sHDI
4	-45	0.15498975	0.12789102	-0.017640376	-0.109349065	-0.15310054	-0.2831642	0.0012094155	Wildfire	Very high sHDI
5	-30	-0.062689	-0.07343802	-0.13650528	-0.035414655	-0.09377245	-0.33915573	0.12036445	Wildfire	Very high sHDI
6	-15	0.054182984	0.0918699	0.037295356	-0.006037689	-0.09295809	-0.36137044	0.10882178	Wildfire	Very high sHDI
7	-7	0.27200842	0.0045871236	-0.28285664	-0.1759242	-0.19491424	-0.47909066	-0.025811149	Wildfire	Very high sHDI
8	-1	0.65255505	0.4275796	-0.6319211	-0.1816057	-0.19585235	-0.54666847	0.30472258	Wildfire	Very high sHDI
9	0	0.6107751	0.3443043	-0.7847739	-0.16278554	-0.17199215	-0.5398782	0.6180267	Wildfire	Very high sHDI
10	1	0.4422933	0.31058854	-0.80267626	-0.11697262	-0.16159235	-0.52497596	0.4292345	Wildfire	Very high sHDI
11	7	0.13954733	0.017490076	-0.24808197	-0.05086364	-0.13887453	-0.40751195	0.086873196	Wildfire	Very high sHDI
12	15	0.08559369	-0.006624031	-0.13885768	-0.0366332	-0.16314326	-0.3839898	8.387422e-4	Wildfire	Very high sHDI
13	30	0.19062649	0.09442209	-0.14369942	-0.15109071	-0.16814291	-0.39540818	-0.04186127	Wildfire	Very high sHDI
14	45	0.09568637	0.07287641	-0.14711978	-0.059965372	-0.1415267	-0.3632113	0.045236953	Wildfire	Very high sHDI
15	60	-0.009137011	-0.013258317	-0.056638334	-0.024843877	-0.13033272	-0.17754963000000001	0.016232476	Wildfire	Very high sHDI
16	90	-0.18970363	-0.29773095	-0.031860232	-0.06237166	-0.07096143	-0.22699758	0.06766176	Wildfire	Very high sHDI
17	180	-0.116145656	0.009485875	0.21055165	0.14373554	0.016945595	0.10815042	0.14974043	Wildfire	Very high sHDI
18	365	0.021065533	0.07673811	0.10842459	0.039088905	0.035264064	-0.011408014	-0.024219042	Wildfire	Very high sHDI
