# Supplementary material for: Inequality in human development amplifies climate-related disaster risk
Source: Nat Commun. 2026 Jun 17;17:5067. doi: 10.1038/s41467-026-73873-9 (PMC13276189; doi:10.1038/s41467-026-73873-9)
Supplement: Supplementary file 3 — Source Data [file 41467_2026_73873_MOESM3_ESM.zip › fig6.csv]

case	odds_ratio	ci_low	ci_high	log_odds	ci_log_low	ci_log_high	disaster_type	pvalue	sHDI_category	npoints	impact	significance	alpha_sig
High sHDI : Very high sHDI	1.5919570172660489	1.1378119625367866	2.2863450728278827	0.4649640878529629	0.1291070870221421	0.8269545044741267	All types	0.00984446879028062	High sHDI	2276	Likelihood affected	**	1
Low sHDI : Very high sHDI	3.4287175452468444	2.551577830863791	4.77775750879927	1.2321862977482012	0.9367119250205136	1.5639712960040053	All types	1.4651390707861452e-14	Low sHDI	2690	Likelihood affected	***	1
Medium sHDI : Very high sHDI	2.4314207032166233	1.804752997615748	3.4366199724749316	0.8884757380398117	0.5904237389947499	1.2344884222097532	All types	4.964073685012489e-8	Medium sHDI	3021	Likelihood affected	***	1
High sHDI : Very high sHDI	2.2522260535024134	1.4199257763011308	3.726998274642525	0.8119190842373288	0.3506046000365631	1.315603157562355	Flood	0.00113416531670983	High sHDI	1176	Likelihood affected	**	1
Low sHDI : Very high sHDI	4.704598641650928	3.098537153873046	7.643256045685003	1.5485404647548964	1.1309301142705313	2.0338236963780107	Flood	1.2852945829412803e-11	Low sHDI	1518	Likelihood affected	***	1
Medium sHDI : Very high sHDI	3.765896573768577	2.456190083071308	6.08111869574281	1.3259859667055782	0.8986114026773679	1.8051886750632165	Flood	1.3326674887141858e-8	Medium sHDI	1607	Likelihood affected	***	1
High sHDI : Very high sHDI	0.978590260306316	0.1078241061874702	5.3194726871643025	-0.02164225285770085	-2.2272540259565488	1.6713741794868664	Landslide	0.9842633685287158	High sHDI	77	Likelihood affected	.	0.8
Low sHDI : Very high sHDI	1.7155237397407264	0.419981313060514	7.86436033868632	0.5397184216005225	-0.8675450614076151	2.0623412030929553	Landslide	0.464521255453425	Low sHDI	136	Likelihood affected	.	0.8
Medium sHDI : Very high sHDI	0.5669498945594739	0.18283965156116255	2.412032090132595	-0.567484348542833	-1.699145731223961	0.8804695831431842	Landslide	0.3925128116585091	Medium sHDI	182	Likelihood affected	.	0.8
High sHDI : Very high sHDI	1.7000712243943432	0.9345104065278562	3.1561377539660955	0.5306701468870829	-0.06773251621716327	1.1493490503093	Storm	0.08341522651057426	High sHDI	755	Likelihood affected	.	0.8
Low sHDI : Very high sHDI	2.510075994136417	1.4930918035434262	4.435841244610682	0.9203130292337404	0.4008490059790717	1.4897172808879962	Storm	9.332376791153546e-4	Low sHDI	776	Likelihood affected	***	1
Medium sHDI : Very high sHDI	2.2828784724726727	1.451332705482023	4.002042486173592	0.8254371346251931	0.3724822415410447	1.3868048523404704	Storm	0.00135217070765613	Medium sHDI	990	Likelihood affected	**	1
High sHDI : Very high sHDI	0.6873268048183379	0.1079733783454628	49.52774924021536	-0.3749454014428865	-2.2258705790445177	3.9025331032137927	Cold wave	0.8481201230948693	High sHDI	68	Likelihood affected	.	0.8
Medium sHDI : Very high sHDI	2.1004191225290154	0.3665144618298252	163.42068662996752	0.7421369069721824	-1.0037172991438186	5.096327775575244	Cold wave	0.7036197101174625	Medium sHDI	37	Likelihood affected	.	0.8
High sHDI : Very high sHDI	1.9847947942473152	0.16435693948924368	11.262003628822754	0.6855155305823185	-1.805714755916376	2.421434549050698	Wildfire	0.5284966567344089	High sHDI	158	Likelihood affected	.	0.8
Low sHDI : Very high sHDI	0.4281045826953145	0.08568654600517271	2.1858720455851044	-0.8483877611575941	-2.457059455140426	0.7820148544570654	Wildfire	0.28883223059813495	Low sHDI	141	Likelihood affected	.	0.8
Medium sHDI : Very high sHDI	0.6584246312870038	0.14953200679787998	3.1897621737536417	-0.4179052194943121	-1.900244816772369	1.1599463603352451	Wildfire	0.5824973175755925	Medium sHDI	151	Likelihood affected	.	0.8
Low sHDI : Very high sHDI	3.973454276151678	2.862806128447261	5.446980544260489	1.3796358111346263	1.051802307597934	1.6950614265685546	Drought	7.533814680047245e-17	Low sHDI	66	Likelihood affected	***	1
High sHDI : Very high sHDI	1.2677612835048178	0.564888152878933	3.130035073560211	0.2372525760713026	-0.5711275269385786	1.1410442100995706	All types	0.5971621392729389	High sHDI	2161	Likelihood fatalities	.	0.8
Low sHDI : Very high sHDI	1.9856481759964624	0.9138605062451584	4.733598415265176	0.6859453978634676	-0.09007733816324148	1.5546856775960205	All types	0.1093193070615792	Low sHDI	2623	Likelihood fatalities	.	0.8
Medium sHDI : Very high sHDI	1.575027024748033	0.7487176157107528	3.796923581958548	0.45427243070056944	-0.28939338162539424	1.33419115514736	All types	0.28617723070287643	Medium sHDI	3017	Likelihood fatalities	.	0.8
High sHDI : Very high sHDI	2.3918312426767168	1.0207524105553196	5.032963510313108	0.87205928287913	0.02054001276785267	1.6160089776811355	Flood	0.03137816107642436	High sHDI	898	Likelihood fatalities	*	1
Low sHDI : Very high sHDI	2.9921348883641694	1.6667119607898897	5.638019644022729	1.0959871421054377	0.5108527998706507	1.7295328769041427	Flood	4.735070911099423e-4	Low sHDI	1260	Likelihood fatalities	***	1
Medium sHDI : Very high sHDI	3.0356422825320686	1.4514071778779272	6.316232052250212	1.1104230273385012	0.3725335533353584	1.8431228361000884	Flood	0.00373800744124299	Medium sHDI	1359	Likelihood fatalities	**	1
High sHDI : Very high sHDI	0.596722641197984	0.17070613628619494	5.768876544557263	-0.5163028611518622	-1.7678117020469757	1.7524773552463735	Landslide	0.5798320276704638	High sHDI	100	Likelihood fatalities	.	0.8
Low sHDI : Very high sHDI	0.3809496004063159	0.11652437694598364	3.596940681387457	-0.9650881950036452	-2.149654783693357	1.2800836734425212	Landslide	0.292526920804156	Low sHDI	193	Likelihood fatalities	.	0.8
Medium sHDI : Very high sHDI	0.2575667414930235	0.08676409208225018	2.4136431635145232	-1.3564764021981708	-2.444562428595725	0.8811372921609291	Landslide	0.12965235277264955	Medium sHDI	271	Likelihood fatalities	.	0.8
High sHDI : Very high sHDI	0.44864599925975024	0.2339718261743001	1.0055571769744769	-0.8015211225635751	-1.452554571837743	0.00554179283512113	Storm	0.03152268317075438	High sHDI	815	Likelihood fatalities	*	1
Low sHDI : Very high sHDI	8.238046142223611	2.089029952426485	23.59687435583632	2.1087631971421223	0.7366998206365424	3.161114260710967	Storm	6.554537198949357e-4	Low sHDI	877	Likelihood fatalities	***	1
Medium sHDI : Very high sHDI	2.082186319583879	0.8077814383311214	5.4954953290734885	0.7334184568630192	-0.21346375416693375	1.7039287255716735	Storm	0.13267450396006542	Medium sHDI	1077	Likelihood fatalities	.	0.8
High sHDI : Very high sHDI	2.0202803601423875	0.997288350762224	4.283131183581859	0.703236293932071	-0.00271533241840636	1.4546843270649163	Cold wave	0.05783291487124947	High sHDI	156	Likelihood fatalities	.	0.8
Low sHDI : Very high sHDI	2.9958405264379815	1.015613707299792	7.308148669136651	1.097224835412495	0.01549306750779029	1.9889899816499224	Cold wave	0.02886719670729059	Low sHDI	113	Likelihood fatalities	*	1
Medium sHDI : Very high sHDI	12.54613824992922	0.5128700645478476	48.14468082932468	2.529412909056626	-0.6677327513753313	3.874210661307404	Cold wave	0.08833388552481232	Medium sHDI	118	Likelihood fatalities	.	0.8
High sHDI : Very high sHDI	0.35546634822955037	0.11864305812969927	1.5848017804482653	-1.0343246946144955	-2.1316358049362942	0.460459339854542	Wildfire	0.11968690805921496	High sHDI	107	Likelihood fatalities	.	0.8
Low sHDI : Very high sHDI	0.7555857703898792	0.1455705776597526	3.6290827740729097	-0.280261975731847	-1.9270942401524491	1.288979937029204	Wildfire	0.732775468811442	Low sHDI	87	Likelihood fatalities	.	0.8
Medium sHDI : Very high sHDI	0.21005498684814664	0.05081843815758584	0.982538719048754	-1.560385940405305	-2.9794960343922554	-0.01761552731420135	Wildfire	0.03874960960840117	Medium sHDI	102	Likelihood fatalities	*	1
High sHDI : Very high sHDI	0.1306108468785065	0.02070611765821978	0.4877947459718712	-2.035533011388719	-3.87732608332944	-0.717860564123696	Heat wave	0.0171891241315465	High sHDI	85	Likelihood fatalities	*	1
Low sHDI : Very high sHDI	0.10558225892302432	0.0091591594506575	0.38806567628537625	-2.248264924446873	-4.693000867535239	-0.9465806849064636	Heat wave	0.01314990659395999	Low sHDI	87	Likelihood fatalities	*	1
Medium sHDI : Very high sHDI	0.5250257895404258	0.07335816456065206	1.850848858522825	-0.6443078946628609	-2.612401470967261	0.6156443762989993	Heat wave	0.4145341521911737	Medium sHDI	87	Likelihood fatalities	.	0.8
High sHDI : Very high sHDI	0.4604785553799631	0.28025154233600424	0.7375230117061302	-0.7754889924927914	-1.2720677136159153	-0.30445798894154735	All types	0.00178924439550475	High sHDI	1353	Likelihood economic losses	**	1
Low sHDI : Very high sHDI	0.6555356965825129	0.3916012247292601	1.085026665435739	-0.4223025202321075	-0.937511240830008	0.08160456312889619	All types	0.1023458534446608	Low sHDI	1200	Likelihood economic losses	.	0.8
Medium sHDI : Very high sHDI	0.6484576906343865	0.41139346160122053	1.0171170334687183	-0.4331585192439037	-0.8882051949347376	0.01697218760260321	All types	0.06054186814026183	Medium sHDI	1701	Likelihood economic losses	.	0.8
High sHDI : Very high sHDI	0.5534083876167702	0.28015490403329885	1.139021998094138	-0.591659055226696	-1.272412600097109	0.13016999779402716	Flood	0.10001755259374544	High sHDI	533	Likelihood economic losses	.	0.8
Low sHDI : Very high sHDI	0.4924287956602038	0.26483036495184153	0.9841875833389108	-0.7084054061619922	-1.3286657902252474	-0.01593876662363262	Flood	0.03142550557499279	Low sHDI	498	Likelihood economic losses	*	1
Medium sHDI : Very high sHDI	0.5291113605509534	0.26530418829486535	1.1151913280718633	-0.6365563578397861	-1.3268782309488638	0.10902598487468376	Flood	0.0824558138428571	Medium sHDI	712	Likelihood economic losses	.	0.8
Medium sHDI : Very high sHDI	2.9194978287298574	0.3679519154960349	13.016767086888168	1.0714116250281651	-0.999803013763493	2.5662383023295554	Landslide	0.2386035270492781	Medium sHDI	40	Likelihood economic losses	.	0.8
High sHDI : Very high sHDI	0.49088255639200207	0.1877333190794986	1.1242489072224209	-0.7115503724830625	-1.6727328387323832	0.1171151746623552	Storm	0.1170796317629892	High sHDI	644	Likelihood economic losses	.	0.8
Low sHDI : Very high sHDI	0.9030981206669908	0.4419162843264577	1.8858346130437151	-0.10192407070751731	-0.8166348168195985	0.6343704884486685	Storm	0.7816411667411527	Low sHDI	550	Likelihood economic losses	.	0.8
Medium sHDI : Very high sHDI	0.6046167821976697	0.29316109345732244	1.2054413953306278	-0.5031604395002297	-1.2270330140319947	0.18684580304893184	Storm	0.16635301203589614	Medium sHDI	802	Likelihood economic losses	.	0.8
High sHDI : Very high sHDI	0.27398907185959465	0.11813049304851347	0.6722706972538591	-1.2946670571135508	-2.135965392251417	-0.39709419627607584	Wildfire	0.00313342927716912	High sHDI	100	Likelihood economic losses	**	1
Low sHDI : Very high sHDI	9.026351654591908	0.01343959034487891	16221.120375371758	2.200148260826682	-4.309550424643414	9.694069398981322	Wildfire	0.5087202188095503	Low sHDI	88	Likelihood economic losses	.	0.8
Medium sHDI : Very high sHDI	2.1767789829977566	0.03837221313604039	9.000633090445001	0.7778462534410967	-3.2604216975740106	2.1972949182450177	Wildfire	0.5218145171127351	Medium sHDI	97	Likelihood economic losses	.	0.8
