# Supplementary material for: Inequality in human development amplifies climate-related disaster risk
Source: Nat Commun. 2026 Jun 17;17:5067. doi: 10.1038/s41467-026-73873-9 (PMC13276189; doi:10.1038/s41467-026-73873-9)
Supplement: Supplementary file 3 — Source Data [file 41467_2026_73873_MOESM3_ESM.zip › fig7.csv]

case	odds_ratio	ci_low	ci_high	log_odds	ci_log_low	ci_log_high	disaster_type	pvalue	sHDI_category	deviation_category	npoints	impact	significance	alpha_sig
High sHDI - better-off : Very high sHDI	1.3641371733588867	0.7416948483744459	2.342871681259068	0.31052212134340673	-0.2988173759635629	0.8513773911710418	All types	0.2901898604466525	High sHDI	better-off	1396	Likelihood affected	.	0.2
High sHDI - nat-average : Very high sHDI	1.6049078218883512	1.1088711432267275	2.3540654892550386	0.4730663230874436	0.10334250975695262	0.8561438288653094	All types	0.0149335362520683	High sHDI	nat-average	1867	Likelihood affected	*	1
High sHDI - worse-off : Very high sHDI	2.012914779956334	0.9465607306994214	3.701854650629719	0.6995838109161714	-0.054920146947488153	1.3088339509898423	All types	0.04354884977191559	High sHDI	worse-off	1247	Likelihood affected	*	1
Low sHDI - better-off : Very high sHDI	2.28625350730926	1.45767086064393	3.5858587043394987	0.826914454810011	0.37683986094394295	1.276997972381981	All types	2.9626493689843407e-4	Low sHDI	better-off	1411	Likelihood affected	***	1
Low sHDI - nat-average : Very high sHDI	3.0476552202158804	2.176960136020132	4.346561595482093	1.114372514699147	0.7779294706562432	1.4693850947196931	All types	2.7366739201234256e-10	Low sHDI	nat-average	1857	Likelihood affected	***	1
Low sHDI - worse-off : Very high sHDI	4.6272466605072635	3.290731394031806	6.712655635330894	1.531962017453043	1.191109848286825	1.9039946454627896	All types	2.022200274463013e-17	Low sHDI	worse-off	1656	Likelihood affected	***	1
Medium sHDI - better-off : Very high sHDI	1.6677433238013577	1.0553033568326629	2.579411767564127	0.5114714094823161	0.05382826761722707	0.9475613758700752	All types	0.02352014206327631	Medium sHDI	better-off	1557	Likelihood affected	*	1
Medium sHDI - nat-average : Very high sHDI	2.4703880123073856	1.782518630017384	3.509649460455866	0.9043752283055334	0.5780273248743519	1.2555161636745595	All types	1.589119522804281e-7	Medium sHDI	nat-average	2133	Likelihood affected	***	1
Medium sHDI - worse-off : Very high sHDI	3.117129162069891	2.0957857177423627	4.5592154283183985	1.1369124378701727	0.7399285273310097	1.5171505535297682	All types	8.868312094561004e-9	Medium sHDI	worse-off	1565	Likelihood affected	***	1
High sHDI - better-off : Very high sHDI	2.572251113495061	1.0538399974154182	5.371748455542575	0.9447814351612625	0.05244063348689743	1.6811534524608969	Flood	0.02123477101400191	High sHDI	better-off	628	Likelihood affected	*	1
High sHDI - nat-average : Very high sHDI	2.0815242060339645	1.28951679109274	3.52830429039817	0.7331004167152125	0.2542675676524994	1.2608173845380777	Flood	0.00442806605942188	High sHDI	nat-average	964	Likelihood affected	**	1
High sHDI - worse-off : Very high sHDI	2.7264329354578662	1.1329117226434648	6.000341958189888	1.0029941377801097	0.12479106430909452	1.791816460635662	Flood	0.01888087005856656	High sHDI	worse-off	578	Likelihood affected	*	1
Low sHDI - better-off : Very high sHDI	2.6900780036503407	1.481860699267494	4.834608381603335	0.989570190832856	0.3932985273599215	1.5758001290588473	Flood	9.067184556497868e-4	Low sHDI	better-off	681	Likelihood affected	***	1
Low sHDI - nat-average : Very high sHDI	4.545897641140629	2.8884949073454695	7.426753422691906	1.514225208929745	1.0607355731583386	2.005088808013754	Flood	4.354927176157458e-10	Low sHDI	nat-average	978	Likelihood affected	***	1
Low sHDI - worse-off : Very high sHDI	6.011378950289914	3.827072535073904	10.008666381938788	1.7936541648730908	1.342100159771633	2.3034513558738703	Flood	1.656031617800269e-13	Low sHDI	worse-off	853	Likelihood affected	***	1
Medium sHDI - better-off : Very high sHDI	2.422836595830407	1.286003681956409	4.503680642310478	0.8849390007779587	0.25153948891895644	1.5048949829750131	Flood	0.00578332021389012	Medium sHDI	better-off	774	Likelihood affected	**	1
Medium sHDI - nat-average : Very high sHDI	3.693485224269985	2.325649810568597	6.242960771787118	1.306570517510259	0.8439994884063087	1.8314545525082264	Flood	1.2573529839552884e-7	Medium sHDI	nat-average	1074	Likelihood affected	***	1
Medium sHDI - worse-off : Very high sHDI	5.446073395722734	3.214520232510426	9.44344875736197	1.6948948711572165	1.1676781187189862	2.245321247905333	Flood	3.6465489224331175e-10	Medium sHDI	worse-off	753	Likelihood affected	***	1
High sHDI - better-off : Very high sHDI	0.12369885706053364	0.02849905699107633	0.5592431988342463	-2.0899052392340307	-3.5578842802873627	-0.5811708399120488	Landslide	0.00437664538780919	High sHDI	better-off	42	Likelihood affected	**	1
High sHDI - nat-average : Very high sHDI	0.2776975654714139	0.0716761591498546	1.2442162024303645	-1.2812226514654137	-2.6355970950399565	0.2185057753820716	Landslide	0.07400105529274777	High sHDI	nat-average	53	Likelihood affected	.	0.2
High sHDI - worse-off : Very high sHDI	3.3220506377459564	0.07845080272907097	22.428672565086664	1.200582254225426	-2.5452835674899776	3.110340165554208	Landslide	0.48339120495351434	High sHDI	worse-off	42	Likelihood affected	.	0.2
Low sHDI - better-off : Very high sHDI	0.6469129644174003	0.13564852843437414	3.080535105412086	-0.43554351529609714	-1.9976880881898236	1.1251033174186194	Landslide	0.5868273984963779	Low sHDI	better-off	57	Likelihood affected	.	0.2
Low sHDI - nat-average : Very high sHDI	2.5744414094746753	0.2874016543437608	12.872300931267082	0.9456325822239902	-1.2468745491124409	2.5550777881665767	Landslide	0.3128413546939978	Low sHDI	nat-average	76	Likelihood affected	.	0.2
Low sHDI - worse-off : Very high sHDI	1.4347305581291137	0.1250858435602163	7.5540965772569475	0.36097706721169254	-2.0787550289019374	2.022090009124735	Landslide	0.7308614302153122	Low sHDI	worse-off	63	Likelihood affected	.	0.2
Medium sHDI - better-off : Very high sHDI	0.12074615509854592	0.02537409872831216	0.5869517612896638	-2.114064828790405	-3.6740263603470407	-0.532812640913043	Landslide	0.00772324519837094	Medium sHDI	better-off	57	Likelihood affected	**	1
Medium sHDI - nat-average : Very high sHDI	0.6704299157946968	0.13068809742421716	3.1704834469133445	-0.39983610701110384	-2.0349417304084803	1.1538840831739192	Landslide	0.6260104371243627	Medium sHDI	nat-average	110	Likelihood affected	.	0.2
Medium sHDI - worse-off : Very high sHDI	0.6538147171315155	0.1846502041734588	2.959555777733814	-0.4249312748023425	-1.6892920319519324	1.0850391819836482	Landslide	0.545045021501451	Medium sHDI	worse-off	75	Likelihood affected	.	0.2
High sHDI - better-off : Very high sHDI	1.3814500544944408	0.5380151916091059	3.115217807673458	0.32313371162930854	-0.619868482027368	1.1362990720015402	Storm	0.47413705514852167	High sHDI	better-off	533	Likelihood affected	.	0.2
High sHDI - nat-average : Very high sHDI	1.7967706949801543	0.8927958371658783	3.540398719178615	0.5859909953076827	-0.11339735003858828	1.2642393533394471	Storm	0.09205265230716753	High sHDI	nat-average	624	Likelihood affected	.	0.2
High sHDI - worse-off : Very high sHDI	2.2508680604350846	0.09751963056176768	6.747192524401564	0.811315946450671	-2.327701582149278	1.9091264960538836	Storm	0.3979686471926562	High sHDI	worse-off	456	Likelihood affected	.	0.2
Low sHDI - better-off : Very high sHDI	2.608754619721943	1.090860780759471	5.487148596960566	0.958872950264224	0.08696709170523277	1.702408739350481	Storm	0.01854891790855758	Low sHDI	better-off	504	Likelihood affected	*	1
Low sHDI - nat-average : Very high sHDI	2.178704574504887	1.1085895100105907	4.2473819223218205	0.7787304682967681	0.1030884955833618	1.44630277484189	Storm	0.02143413190116475	Low sHDI	nat-average	591	Likelihood affected	*	1
Low sHDI - worse-off : Very high sHDI	2.940750042817476	1.4054571136023932	5.980658596138879	1.0786646654184666	0.3403625976313139	1.7885306950319235	Storm	0.0030862531094909	Low sHDI	worse-off	539	Likelihood affected	**	1
Medium sHDI - better-off : Very high sHDI	1.82671449328464	0.8978060856319711	3.646500694658336	0.602518994404155	-0.1078011742745974	1.2937679939421562	Storm	0.090009884709252	Medium sHDI	better-off	556	Likelihood affected	.	0.2
Medium sHDI - nat-average : Very high sHDI	2.3230268969170647	1.3634939504436998	4.162233574311584	0.8428710322477437	0.3100504865086984	1.4260518470866883	Storm	0.00285087413710496	Medium sHDI	nat-average	735	Likelihood affected	**	1
Medium sHDI - worse-off : Very high sHDI	2.649293342322107	1.3660913594356516	5.275565305709741	0.9742929411624812	0.31195363990458874	1.6630858405793545	Storm	0.005097985967318	Medium sHDI	worse-off	557	Likelihood affected	**	1
High sHDI - better-off : Very high sHDI	0.05089750366776504	0.00786908298823918	3.624804796124157	-2.977941400483653	-4.8448137432605805	1.28780043751165	Cold wave	0.12211520806021936	High sHDI	better-off	31	Likelihood affected	.	0.2
High sHDI - nat-average : Very high sHDI	0.90350984986848	0.10962783685769756	68.89127862105619	-0.10146826710725385	-2.21066395078929	4.2325295897617385	Cold wave	0.9588551176253924	High sHDI	nat-average	47	Likelihood affected	.	0.2
Medium sHDI - nat-average : Very high sHDI	1.4988079347899468	0.19137760563673956	116.59754040508432	0.40467008201862226	-1.653506809751506	4.758728179397886	Cold wave	0.8363395609152815	Medium sHDI	nat-average	31	Likelihood affected	.	0.2
High sHDI - better-off : Very high sHDI	0.16770357609391545	0.03530454661376769	0.825026458436039	-1.7855572860278277	-3.343743524079923	-0.19233982233015187	Wildfire	0.02183116453765467	High sHDI	better-off	135	Likelihood affected	*	1
High sHDI - nat-average : Very high sHDI	3.4397902585106004	0.2043017527566104	20.805031064062874	1.2354104981632803	-1.5881571978678524	3.0351948355394316	Wildfire	0.29565134296255013	High sHDI	nat-average	145	Likelihood affected	.	0.2
High sHDI - worse-off : Very high sHDI	0.03804751375252879	0.00523759138253142	0.2005435756593206	-3.268919538398553	-5.251893546147395	-1.606723720890129	Wildfire	7.318554827211323e-4	High sHDI	worse-off	132	Likelihood affected	***	1
Low sHDI - better-off : Very high sHDI	3.2574545898271032	1.5602219402346948	13.115450786311303	1.1809460897284785	0.44482808052333167	2.5737909845399054	Wildfire	0.03297546532496439	Low sHDI	better-off	128	Likelihood affected	*	1
Low sHDI - nat-average : Very high sHDI	0.2666326715244595	0.04185484179885947	1.2798283424470076	-1.3218833298920891	-3.173547794620195	0.24672596147504056	Wildfire	0.11576225625663689	Low sHDI	nat-average	136	Likelihood affected	.	0.2
Low sHDI - worse-off : Very high sHDI	0.13185849927354465	0.01814263361888372	0.6832806791211454	-2.0260259065725443	-4.009490661873761	-0.38084955343134286	Wildfire	0.02677937655791527	Low sHDI	worse-off	131	Likelihood affected	*	1
Medium sHDI - better-off : Very high sHDI	2.2801036858284225	0.05362930334110546	11.62196334457586	0.8242209181728727	-2.925659656168534	2.452896699679248	Wildfire	0.45077450098278593	Medium sHDI	better-off	130	Likelihood affected	.	0.2
Medium sHDI - nat-average : Very high sHDI	0.1930107251016891	0.06422224221149407	0.855004342725571	-1.6450095211461602	-2.7454056763943897	-0.1566487308470818	Wildfire	0.01195663391077707	Medium sHDI	nat-average	142	Likelihood affected	*	1
Medium sHDI - worse-off : Very high sHDI	1.057435786187061	0.00508506853733214	6.112702311221136	0.05584690781288456	-5.2814467712377065	1.810368952203553	Wildfire	0.9748616674870364	Medium sHDI	worse-off	133	Likelihood affected	.	0.2
High sHDI - better-off : Very high sHDI	1.35696714239001	0.3732848774191187	3.856382436740516	0.30525216714028264	-0.985413404412259	1.349729551482946	All types	0.6159837828422539	High sHDI	better-off	1435	Likelihood fatalities	.	0.2
High sHDI - nat-average : Very high sHDI	0.9187188365627004	0.3214850422208882	2.475470118837456	-0.08477514841790304	-1.1348042613606923	0.906430324988038	All types	0.8715129721094654	High sHDI	nat-average	1787	Likelihood fatalities	.	0.2
High sHDI - worse-off : Very high sHDI	3.3002867225627557	0.9173867730980018	9.763549425817072	1.1940093503231748	-0.08622611473638686	2.278656004990827	All types	0.04712297942641656	High sHDI	worse-off	1253	Likelihood fatalities	*	1
Low sHDI - better-off : Very high sHDI	2.2708423980596946	0.7991631172471616	6.076827825153081	0.8201508631193896	-0.224190202303357	1.8044828205407428	All types	0.12129800616314768	Low sHDI	better-off	1426	Likelihood fatalities	.	0.2
Low sHDI - nat-average : Very high sHDI	2.3767576476780765	0.93094779200004385	6.168871895414275	0.8657372259558657	-0.07155208061361312	1.8195159841526365	All types	0.0733794515669608	Low sHDI	nat-average	1885	Likelihood fatalities	.	0.2
Low sHDI - worse-off : Very high sHDI	1.2150226593548858	0.5440157760489392	3.0496884146121004	0.194762726293412	-0.608777032456727	1.115039426257146	All types	0.667061650954701	Low sHDI	worse-off	1626	Likelihood fatalities	.	0.2
Medium sHDI - better-off : Very high sHDI	1.0323674956607565	0.4284198849336817	2.641556173445686	0.03185470411712453	-0.8476515247404783	0.971368203133651	All types	0.9467396004261204	Medium sHDI	better-off	1628	Likelihood fatalities	.	0.2
Medium sHDI - nat-average : Very high sHDI	1.3897865113035837	0.547509170880601	3.7173203695884554	0.32915014635637607	-0.6023760669649175	1.31300307796641	All types	0.5125354567100416	Medium sHDI	nat-average	2086	Likelihood fatalities	.	0.2
Medium sHDI - worse-off : Very high sHDI	2.5048332216572486	0.9996462250306266	6.611879052431692	0.9182221541396636	-3.5383756250089327e-4	1.8888678876607563	All types	0.0603347391876952	Medium sHDI	worse-off	1617	Likelihood fatalities	.	0.2
High sHDI - better-off : Very high sHDI	3.926662439514728	0.7194574819759207	10.737807712630604	1.3677898130304886	-0.3292578482494409	2.3737709446534714	Flood	0.05125017133393369	High sHDI	better-off	489	Likelihood fatalities	.	0.2
High sHDI - nat-average : Very high sHDI	1.8187673479008712	0.6413445752435301	4.379639479892222	0.5981589902569159	-0.4441884076122223	1.4769664104737674	Flood	0.23122403516477616	High sHDI	nat-average	725	Likelihood fatalities	.	0.2
High sHDI - worse-off : Very high sHDI	2.743083120797548	0.6631728600397881	6.366536927769867	1.0090825143755076	-0.4107195987369683	1.85105566833965	Flood	0.07023200307667704	High sHDI	worse-off	418	Likelihood fatalities	.	0.2
Low sHDI - better-off : Very high sHDI	2.7743398399699917	1.1013437206330712	5.976085926373765	1.020412823390464	0.0965309985137036	1.787765826303746	Flood	0.01727515577473066	Low sHDI	better-off	520	Likelihood fatalities	*	1
Low sHDI - nat-average : Very high sHDI	2.791004910868169	1.299975040536483	5.700198081218652	1.0264017140897812	0.2623450646958558	1.7405009253276909	Flood	0.00606770095908181	Low sHDI	nat-average	809	Likelihood fatalities	**	1
Low sHDI - worse-off : Very high sHDI	3.402280054956926	1.3272592563976071	8.221621292433412	1.2244458112665568	0.2831161065749418	2.1067674271416386	Flood	0.01072368656041993	Low sHDI	worse-off	665	Likelihood fatalities	*	1
Medium sHDI - better-off : Very high sHDI	2.1318930316973415	0.9687863710152428	4.364183113072948	0.7570103322950638	-0.03171115474554984	1.4734310270064226	Flood	0.05094473778472266	Medium sHDI	better-off	635	Likelihood fatalities	.	0.2
Medium sHDI - nat-average : Very high sHDI	2.218323009343659	1.171673622558302	4.258508470358817	0.7967515092283878	0.15843317332651377	1.4489189746445292	Flood	0.01582458030408851	Medium sHDI	nat-average	858	Likelihood fatalities	*	1
Medium sHDI - worse-off : Very high sHDI	5.79763629848969	1.325246819040567	17.265507568496552	1.7574502997443646	0.28159872061167873	2.848710729106408	Flood	0.0179119389204456	Medium sHDI	worse-off	600	Likelihood fatalities	*	1
High sHDI - better-off : Very high sHDI	0.6287193075731535	0.07693661663705785	7.009690953613723	-0.46407037375267496	-2.564773356668833	1.947293613571625	Landslide	0.6815258910599724	High sHDI	better-off	48	Likelihood fatalities	.	0.2
High sHDI - nat-average : Very high sHDI	0.4692868393578832	0.07849509719957488	4.972543726326324	-0.7565410997075546	-2.544719112200606	1.6039315253375577	Landslide	0.46838136782947426	High sHDI	nat-average	68	Likelihood fatalities	.	0.2
High sHDI - worse-off : Very high sHDI	0.8749262173175532	0.17122506793259523	9.27296753093018	-0.13361571924556567	-1.7647764011536404	2.22710345034859	Landslide	0.8941451890353531	High sHDI	worse-off	46	Likelihood fatalities	.	0.2
Low sHDI - better-off : Very high sHDI	0.5680274441500293	0.1087129159970322	5.955833050616321	-0.5655855442626779	-2.2190446694939983	1.78437108397496	Landslide	0.5756089455528293	Low sHDI	better-off	68	Likelihood fatalities	.	0.2
Low sHDI - nat-average : Very high sHDI	0.48356357003902145	0.11933711520466338	4.8385608465732775	-0.7265724938502587	-2.125802890092526	1.576617330763205	Landslide	0.4516768123633731	Low sHDI	nat-average	103	Likelihood fatalities	.	0.2
Low sHDI - worse-off : Very high sHDI	0.11106545801303824	0.0373594366895471	1.053954107545572	-2.197635539652321	-3.2871697436380827	0.05254890794311371	Landslide	0.01401538161104257	Low sHDI	worse-off	84	Likelihood fatalities	*	1
Medium sHDI - better-off : Very high sHDI	0.19945592753738853	0.04767670200015074	2.005755169333821	-1.6121619816569996	-3.043312428077286	0.696020632905603	Landslide	0.09796895717193596	Medium sHDI	better-off	91	Likelihood fatalities	.	0.2
Medium sHDI - nat-average : Very high sHDI	0.21409611169541845	0.06216840062489122	2.0571945963429616	-1.5413302447124693	-2.7779084368659506	0.7213432082104114	Landslide	0.09857906556347368	Medium sHDI	nat-average	140	Likelihood fatalities	.	0.2
Medium sHDI - worse-off : Very high sHDI	0.3734312635740637	0.10442940395947412	3.5390366024051336	-0.985021324614371	-2.259243996067304	1.2638545438939432	Landslide	0.2925113961961022	Medium sHDI	worse-off	102	Likelihood fatalities	.	0.2
High sHDI - better-off : Very high sHDI	0.3645133019353317	0.15866120608918516	0.8467986131077535	-1.0091922345495572	-1.8409841294153455	-0.16629237752655482	Storm	0.01833756119759242	High sHDI	better-off	631	Likelihood fatalities	*	1
High sHDI - nat-average : Very high sHDI	0.3424180931775104	0.17468799599524473	0.7724264289381103	-1.0717227938866138	-1.7447537763079783	-0.2582185123661958	Storm	0.00401648999935315	High sHDI	nat-average	690	Likelihood fatalities	**	1
High sHDI - worse-off : Very high sHDI	1.5653731689718258	0.41621551728702483	4.5701071516298235	0.44812424219560254	-0.8765520824715108	1.5195366513773747	Storm	0.4742503743103557	High sHDI	worse-off	552	Likelihood fatalities	.	0.2
Low sHDI - better-off : Very high sHDI	2.739142636211994	1.3389357085854507	6.160395596784235	1.0076449649425547	0.29187505105701245	1.818140995740577	Storm	0.00873036219594861	Low sHDI	better-off	606	Likelihood fatalities	**	1
Low sHDI - nat-average : Very high sHDI	12.720019629519763	1.2026965845445272	39.435363952552535	2.543177101112025	0.18456618950711	3.674662975983289	Storm	0.00440867107789812	Low sHDI	nat-average	698	Likelihood fatalities	**	1
Low sHDI - worse-off : Very high sHDI	4.964165581495911	1.963349044429627	12.4610265961494	1.602245223251782	0.6746517112195446	2.5226059013095803	Storm	5.41514107207303e-4	Low sHDI	worse-off	631	Likelihood fatalities	***	1
Medium sHDI - better-off : Very high sHDI	0.6778373936069186	0.3110096408279716	1.573627750530903	-0.3888478522443129	-1.1679313678365215	0.4533836229975261	Storm	0.3458539749032519	Medium sHDI	better-off	657	Likelihood fatalities	.	0.2
Medium sHDI - nat-average : Very high sHDI	1.0403268017641314	0.5185270839498166	2.3873289090855883	0.03953489625811134	-0.6567630174794334	0.8701751296889839	Storm	0.9179331346614864	Medium sHDI	nat-average	816	Likelihood fatalities	.	0.2
Medium sHDI - worse-off : Very high sHDI	5.682221076565961	1.2514327763924695	17.50485619819945	1.7373421909056364	0.2242891160183103	2.862478339474255	Storm	0.01005794607619834	Medium sHDI	worse-off	662	Likelihood fatalities	*	1
High sHDI - better-off : Very high sHDI	2.764122265035759	0.8972107646282201	7.165760028988808	1.0167231397446612	-0.10846447838284762	1.9693141308797912	Cold wave	0.06184310910875244	High sHDI	better-off	108	Likelihood fatalities	.	0.2
High sHDI - nat-average : Very high sHDI	1.6670240735159445	0.8664306300730438	3.466382417809521	0.511040044885706	-0.14337323065036547	1.2431115192548166	Cold wave	0.14592879117082974	High sHDI	nat-average	130	Likelihood fatalities	.	0.2
High sHDI - worse-off : Very high sHDI	0.02743210501795967	0.01667001172824071	0.05159121929355059	-3.5960412355276037	-4.09414387866595	-2.9644037897046007	Cold wave	3.791350056739773e-35	High sHDI	worse-off	84	Likelihood fatalities	***	1
Low sHDI - better-off : Very high sHDI	7.252558533177377	4.407253316093137	13.639796781161978	1.9813543077395408	1.4832516646011846	2.612991753562538	Cold wave	9.37872880425818e-12	Low sHDI	better-off	84	Likelihood fatalities	***	1
Low sHDI - nat-average : Very high sHDI	3.525143789106361	1.078160504353734	8.77853867104271	1.2599212266681392	0.07525635226983286	2.172309955416798	Cold wave	0.02018558650068759	Low sHDI	nat-average	105	Likelihood fatalities	*	1
Low sHDI - worse-off : Very high sHDI	0.7242669519364904	0.05475686597644443	2.3817202908650876	-0.32259523641192706	-2.904852512185742	0.8678230378689673	Cold wave	0.7579793561403505	Low sHDI	worse-off	90	Likelihood fatalities	.	0.2
Medium sHDI - better-off : Very high sHDI	101.97692807426854	0.612701678344862	367.91381522609714	4.624746592347936	-0.4898771199938556	5.907848712985183	Cold wave	0.0510165854004759	Medium sHDI	better-off	87	Likelihood fatalities	.	0.2
Medium sHDI - nat-average : Very high sHDI	0.8104327428689875	0.2496746705654249	1.9959126383427777	-0.21018692352107823	-1.3875965263073993	0.6911014085660675	Cold wave	0.6818999480024269	Medium sHDI	nat-average	103	Likelihood fatalities	.	0.2
Medium sHDI - worse-off : Very high sHDI	1.3835778804426548	0.27420663549898405	4.165899915771094	0.3246728109934531	-1.2938733126610071	1.4269323184914111	Cold wave	0.6588296213073208	Medium sHDI	worse-off	94	Likelihood fatalities	.	0.2
High sHDI - better-off : Very high sHDI	0.27463043585339314	0.00630318547860566	1.3880521842165705	-1.2923289547421932	-5.066700141848487	0.32790145807569177	Wildfire	0.31537209898112667	High sHDI	better-off	81	Likelihood fatalities	.	0.2
High sHDI - nat-average : Very high sHDI	0.3908163363872364	0.09757976781259718	1.6955188413351054	-0.939517557263367	-2.3270851040541616	0.5279887950756934	Wildfire	0.19566008074390817	High sHDI	nat-average	97	Likelihood fatalities	.	0.2
High sHDI - worse-off : Very high sHDI	0.2878331713675	0.01771927383725883	1.4231164718407785	-1.2453742327706785	-4.033102314483565	0.35284916525982873	Wildfire	0.25079890411217365	High sHDI	worse-off	81	Likelihood fatalities	.	0.2
Low sHDI - better-off : Very high sHDI	1.8266297605392707	0.8137374263129293	6.943150138080556	0.6024726080033683	-0.20611753711430497	1.937755581918804	Wildfire	0.28481434850671805	Low sHDI	better-off	77	Likelihood fatalities	.	0.2
Low sHDI - nat-average : Very high sHDI	0.16727963527772408	0.05113813087867571	0.7267173201635045	-1.7880884041742502	-2.973224858893881	-0.3192177076494829	Wildfire	0.00873245096211044	Low sHDI	nat-average	83	Likelihood fatalities	**	1
Low sHDI - worse-off : Very high sHDI	1.7714023726703074	0.07357376557195347	9.0708379057610955	0.5717715338247097	-2.6094667628225348	2.20506464197266	Wildfire	0.6160931025355858	Low sHDI	worse-off	79	Likelihood fatalities	.	0.2
Medium sHDI - better-off : Very high sHDI	0.18611265130885948	0.00758055040737992	1.0192089605266086	-1.6814031364040387	-4.882169468853252	0.01902679752259423	Wildfire	0.23833608946666965	Medium sHDI	better-off	82	Likelihood fatalities	.	0.2
Medium sHDI - nat-average : Very high sHDI	0.3040538053745088	0.03873484690104475	1.4813646079804792	-1.190550601873523	-3.251015647376851	0.39296369538448145	Wildfire	0.1929191457064093	Medium sHDI	nat-average	88	Likelihood fatalities	.	0.2
Medium sHDI - worse-off : Very high sHDI	0.08701514591232141	0.01735694335423645	0.39361557470461794	-2.4416730845334005	-4.053762659317512	-0.9323805447072868	Wildfire	0.00214043606279797	Medium sHDI	worse-off	84	Likelihood fatalities	**	1
High sHDI - better-off : Very high sHDI	0.30172881583634953	0.12239145502510654	0.5919789480673594	-1.198226625822377	-2.100530723227259	-0.5242842054274559	All types	0.00270666887429046	High sHDI	better-off	968	Likelihood economic losses	**	1
High sHDI - nat-average : Very high sHDI	0.46183701052304776	0.2516040182941074	0.7924634352097888	-0.7725432412214641	-1.379898783321115	-0.23260891283166052	All types	0.00914334566611784	High sHDI	nat-average	1176	Likelihood economic losses	**	1
High sHDI - worse-off : Very high sHDI	0.909655106848767	0.3570954317460512	1.792592855377963	-0.0946897547740994	-1.029752217109735	0.5836630943133909	All types	0.8163163161708622	High sHDI	worse-off	883	Likelihood economic losses	.	0.2
Low sHDI - better-off : Very high sHDI	0.4623736937139788	0.21643041731086052	0.8695178192552053	-0.7713818539992761	-1.5304861813012929	-0.13981645171727983	All types	0.02600230600899459	Low sHDI	better-off	894	Likelihood economic losses	*	1
Low sHDI - nat-average : Very high sHDI	0.5300965213730532	0.3236934628923928	0.8495520529443199	-0.6346961732188248	-1.1279583132109403	-0.1630460649453497	All types	0.00985234252451016	Low sHDI	nat-average	1016	Likelihood economic losses	**	1
Low sHDI - worse-off : Very high sHDI	0.9218788232649672	0.3570377552710784	1.9351936427072869	-0.08134149219207944	-1.0299137457325376	0.6602073952252372	All types	0.852428283337201	Low sHDI	worse-off	964	Likelihood economic losses	.	0.2
Medium sHDI - better-off : Very high sHDI	0.5608680974838504	0.1977971717429548	1.2399104895050956	-0.5782695214542064	-1.6205131584652412	0.2150391911284319	All types	0.21981188417435055	Medium sHDI	better-off	1010	Likelihood economic losses	.	0.2
Medium sHDI - nat-average : Very high sHDI	0.6123068467829735	0.35349132514249454	1.0388429350076196	-0.4905217384882769	-1.0398963338546958	0.03810753130353279	All types	0.07082187035128533	Medium sHDI	nat-average	1328	Likelihood economic losses	.	0.2
Medium sHDI - worse-off : Very high sHDI	0.8181173738808543	0.3319180635717292	1.5608784702136451	-0.20074946382103057	-1.1028671369956042	0.44524878469961265	All types	0.6099050313331589	Medium sHDI	worse-off	1036	Likelihood economic losses	.	0.2
High sHDI - better-off : Very high sHDI	0.239634105616028	0.08222027704357801	0.585787513365348	-1.4286420788973793	-2.498353327978091	-0.5347981603408657	Flood	0.00413719791837642	High sHDI	better-off	329	Likelihood economic losses	**	1
High sHDI - nat-average : Very high sHDI	0.5351153622917141	0.2582936414191269	1.1456554883385646	-0.6252729248792329	-1.3536581962211829	0.13597695210098115	Flood	0.09979445757302072	High sHDI	nat-average	458	Likelihood economic losses	.	0.2
High sHDI - worse-off : Very high sHDI	1.3285826040300657	0.26458954210236685	3.632888820306379	0.2841126627040526	-1.3295755515050027	1.2900281500475272	Flood	0.6714997184876952	High sHDI	worse-off	304	Likelihood economic losses	.	0.2
Low sHDI - better-off : Very high sHDI	0.6311361078184028	0.1618465026215284	1.7211184141835651	-0.4602337379287772	-1.8211069076074688	0.542974320314807	Flood	0.449346273019873	Low sHDI	better-off	309	Likelihood economic losses	.	0.2
Low sHDI - nat-average : Very high sHDI	0.4727419348834509	0.2461887814290367	1.0204461954804818	-0.7492056315923705	-1.4016566331707312	0.02023997819382392	Flood	0.03507004283399481	Low sHDI	nat-average	385	Likelihood economic losses	*	1
Low sHDI - worse-off : Very high sHDI	0.4676052382328186	0.20898680565270372	1.0467970128020192	-0.7601308470671184	-1.5654841598584694	0.04573503802249425	Flood	0.0628096543745579	Low sHDI	worse-off	362	Likelihood economic losses	.	0.2
Medium sHDI - better-off : Very high sHDI	1.1446130169201705	0.2624506523180197	3.3761850110213314	0.1350666033903433	-1.3376922057924625	1.216746377074956	Flood	0.8420071481281854	Medium sHDI	better-off	355	Likelihood economic losses	.	0.2
Medium sHDI - nat-average : Very high sHDI	0.4659527962539765	0.2480163954039219	0.9725490063766355	-0.7636709455795613	-1.3942604245026726	-0.02783481259811307	Flood	0.02752891600668593	Medium sHDI	nat-average	535	Likelihood economic losses	*	1
Medium sHDI - worse-off : Very high sHDI	0.23402209955601833	0.08866873687356669	0.5685479851648556	-1.4523397255367654	-2.422847910942992	-0.5646695627311475	Flood	0.00217186071624388	Medium sHDI	worse-off	380	Likelihood economic losses	**	1
High sHDI - better-off : Very high sHDI	0.39949323423681	0.07986764433675064	1.0033863802233267	-0.917558449496663	-2.5273844602056963	0.00338065934954931	Storm	0.1356360013027016	High sHDI	better-off	503	Likelihood economic losses	.	0.2
High sHDI - nat-average : Very high sHDI	0.5438787943685012	0.1297991883376427	1.4330645818644048	-0.6090288614204648	-2.0417667279085654	0.3598152154260584	Storm	0.3246726879323274	High sHDI	nat-average	561	Likelihood economic losses	.	0.2
High sHDI - worse-off : Very high sHDI	0.46159886087867097	0.14288232166518372	1.044486247135874	-0.7730590315584694	-1.9457339129295257	0.04352513499230209	Storm	0.1276788654294035	High sHDI	worse-off	450	Likelihood economic losses	.	0.2
Low sHDI - better-off : Very high sHDI	0.440900328278184	0.1940822854325307	0.9055775174449798	-0.8189364420547118	-1.639473058131644	-0.09918239798430328	Storm	0.03898545406387056	Low sHDI	better-off	459	Likelihood economic losses	*	1
Low sHDI - nat-average : Very high sHDI	0.8791902067334152	0.37421725223273344	1.856338899948544	-0.12875401479300752	-0.982918761895102	0.6186062146502483	Storm	0.7530922257222381	Low sHDI	nat-average	493	Likelihood economic losses	.	0.2
Low sHDI - worse-off : Very high sHDI	1.288955941660228	0.3110126036816698	3.550163069105346	0.2538325431248146	-1.1679218413164516	1.2669935373915988	Storm	0.6924422778215331	Low sHDI	worse-off	468	Likelihood economic losses	.	0.2
Medium sHDI - better-off : Very high sHDI	0.16638747577865834	0.08605085502224974	0.32626516902515773	-1.793436019180893	-2.452816820031714	-1.1200448263298284	Storm	1.2917398555318532e-7	Medium sHDI	better-off	524	Likelihood economic losses	***	1
Medium sHDI - nat-average : Very high sHDI	0.33965107807246786	0.15894207589498976	0.6932068737881415	-1.0798364292810636	-1.839215445683433	-0.3664268051654099	Storm	0.00365628587982512	Medium sHDI	nat-average	632	Likelihood economic losses	**	1
Medium sHDI - worse-off : Very high sHDI	1.7740068519266206	0.5742197708786274	4.1384435527894965	0.5732407462962874	-0.5547430798457492	1.420319763716525	Storm	0.25866081217401304	Medium sHDI	worse-off	516	Likelihood economic losses	.	0.2
