# Supplementary material for: Inequality in human development amplifies climate-related disaster risk
Source: Nat Commun. 2026 Jun 17;17:5067. doi: 10.1038/s41467-026-73873-9 (PMC13276189; doi:10.1038/s41467-026-73873-9)
Supplement: Supplementary file 3 — Source Data [file 41467_2026_73873_MOESM3_ESM.zip › fig8.csv]

GDLCODE	iso_code	hdi_1990	hdi_2020	promotion
AFGr101	AFG	Low HDI	Medium HDI	Changed
AFGr102	AFG	Low HDI	Low HDI	Did not change
AFGr103	AFG	Low HDI	Low HDI	Did not change
AFGr104	AFG	Low HDI	Low HDI	Did not change
AFGr105	AFG	Low HDI	Low HDI	Did not change
AFGr106	AFG	Low HDI	Low HDI	Did not change
AFGr107	AFG	Low HDI	Low HDI	Did not change
AFGr108	AFG	Low HDI	Low HDI	Did not change
AGOr201	AGO	Low HDI	Medium HDI	Changed
AGOr202	AGO	Low HDI	Medium HDI	Changed
AGOr203	AGO	Low HDI	Low HDI	Did not change
AGOr204	AGO	Low HDI	High HDI	Changed
AGOr205	AGO	Low HDI	Low HDI	Did not change
AGOr206	AGO	Low HDI	Low HDI	Did not change
AGOr207	AGO	Low HDI	Medium HDI	Changed
AGOr208	AGO	Low HDI	Low HDI	Did not change
AGOr209	AGO	Low HDI	Low HDI	Did not change
AGOr210	AGO	Low HDI	Low HDI	Did not change
AGOr211	AGO	Low HDI	Low HDI	Did not change
AGOr212	AGO	Low HDI	Low HDI	Did not change
AGOr213	AGO	Low HDI	Low HDI	Did not change
AGOr214	AGO	Low HDI	Medium HDI	Changed
AGOr215	AGO	Low HDI	Low HDI	Did not change
AGOr216	AGO	Low HDI	Low HDI	Did not change
AGOr217	AGO	Low HDI	Medium HDI	Changed
AGOr218	AGO	Low HDI	Medium HDI	Changed
ALBr201	ALB	Medium HDI	High HDI	Changed
ALBr202	ALB	Medium HDI	High HDI	Changed
ALBr203	ALB	Medium HDI	Very high HDI	Changed
ALBr204	ALB	Medium HDI	High HDI	Changed
ALBr205	ALB	Medium HDI	High HDI	Changed
ALBr206	ALB	Medium HDI	High HDI	Changed
ALBr207	ALB	Medium HDI	High HDI	Changed
ALBr208	ALB	Medium HDI	High HDI	Changed
ALBr209	ALB	Medium HDI	High HDI	Changed
ALBr210	ALB	Medium HDI	High HDI	Changed
ALBr211	ALB	Medium HDI	Very high HDI	Changed
ALBr212	ALB	Medium HDI	Very high HDI	Changed
ANDt	AND	Very high HDI	Very high HDI	Did not change
AREt	ARE	High HDI	Very high HDI	Changed
ARGr101	ARG	High HDI	Very high HDI	Changed
ARGr102	ARG	High HDI	Very high HDI	Changed
ARGr103	ARG	High HDI	Very high HDI	Changed
ARGr104	ARG	High HDI	Very high HDI	Changed
ARGr105	ARG	High HDI	Very high HDI	Changed
ARGr106	ARG	High HDI	Very high HDI	Changed
ARMr101	ARM	Medium HDI	High HDI	Changed
ARMr102	ARM	Medium HDI	High HDI	Changed
ARMr103	ARM	Medium HDI	High HDI	Changed
ARMr104	ARM	Medium HDI	High HDI	Changed
ARMr105	ARM	Medium HDI	High HDI	Changed
ARMr106	ARM	Medium HDI	High HDI	Changed
ARMr107	ARM	Medium HDI	High HDI	Changed
ARMr108	ARM	Medium HDI	High HDI	Changed
ARMr109	ARM	Medium HDI	High HDI	Changed
ARMr110	ARM	Medium HDI	High HDI	Changed
ARMr111	ARM	Medium HDI	High HDI	Changed
ATGt	ATG	Very high HDI	High HDI	Did not change
AUSr101	AUS	Very high HDI	Very high HDI	Did not change
AUSr102	AUS	Very high HDI	Very high HDI	Did not change
AUSr103	AUS	Very high HDI	Very high HDI	Did not change
AUSr104	AUS	Very high HDI	Very high HDI	Did not change
AUSr105	AUS	Very high HDI	Very high HDI	Did not change
AUSr106	AUS	Very high HDI	Very high HDI	Did not change
AUSr107	AUS	Very high HDI	Very high HDI	Did not change
AUSr108	AUS	Very high HDI	Very high HDI	Did not change
AUTr101	AUT	High HDI	Very high HDI	Changed
AUTr102	AUT	High HDI	Very high HDI	Changed
AUTr103	AUT	Very high HDI	Very high HDI	Did not change
AUTr104	AUT	Very high HDI	Very high HDI	Did not change
AUTr105	AUT	Very high HDI	Very high HDI	Did not change
AUTr106	AUT	Very high HDI	Very high HDI	Did not change
AUTr107	AUT	Very high HDI	Very high HDI	Did not change
AUTr108	AUT	Very high HDI	Very high HDI	Did not change
AUTr109	AUT	Very high HDI	Very high HDI	Did not change
AZEr101	AZE	Medium HDI	High HDI	Changed
AZEr102	AZE	Medium HDI	High HDI	Changed
AZEr103	AZE	Medium HDI	Medium HDI	Did not change
AZEr104	AZE	Medium HDI	High HDI	Changed
AZEr105	AZE	Medium HDI	Medium HDI	Did not change
AZEr106	AZE	Medium HDI	High HDI	Changed
AZEr107	AZE	Low HDI	Medium HDI	Changed
AZEr108	AZE	Low HDI	Medium HDI	Changed
AZEr109	AZE	Medium HDI	Medium HDI	Did not change
BDIr101	BDI	Low HDI	Low HDI	Did not change
BDIr102	BDI	Low HDI	Low HDI	Did not change
BDIr103	BDI	Low HDI	Low HDI	Did not change
BDIr104	BDI	Low HDI	Low HDI	Did not change
BDIr105	BDI	Low HDI	Low HDI	Did not change
BELr101	BEL	Very high HDI	Very high HDI	Did not change
BELr102	BEL	Very high HDI	Very high HDI	Did not change
BELr103	BEL	Very high HDI	Very high HDI	Did not change
BELr104	BEL	Very high HDI	Very high HDI	Did not change
BELr105	BEL	Very high HDI	Very high HDI	Did not change
BELr106	BEL	Very high HDI	Very high HDI	Did not change
BELr107	BEL	High HDI	Very high HDI	Changed
BELr108	BEL	High HDI	Very high HDI	Changed
BELr109	BEL	High HDI	Very high HDI	Changed
BELr110	BEL	High HDI	Very high HDI	Changed
BELr111	BEL	High HDI	Very high HDI	Changed
BENr101	BEN	Low HDI	Low HDI	Did not change
BENr102	BEN	Low HDI	Medium HDI	Changed
BENr103	BEN	Low HDI	Low HDI	Did not change
BENr104	BEN	Low HDI	Low HDI	Did not change
BENr105	BEN	Low HDI	Medium HDI	Changed
BENr106	BEN	Low HDI	Low HDI	Did not change
BFAr101	BFA	Low HDI	Low HDI	Did not change
BFAr102	BFA	Low HDI	Low HDI	Did not change
BFAr103	BFA	Low HDI	Medium HDI	Changed
BFAr104	BFA	Low HDI	Low HDI	Did not change
BFAr105	BFA	Low HDI	Low HDI	Did not change
BFAr106	BFA	Low HDI	Low HDI	Did not change
BFAr107	BFA	Low HDI	Low HDI	Did not change
BFAr108	BFA	Low HDI	Low HDI	Did not change
BFAr109	BFA	Low HDI	Low HDI	Did not change
BFAr110	BFA	Low HDI	Low HDI	Did not change
BFAr111	BFA	Low HDI	Low HDI	Did not change
BFAr112	BFA	Low HDI	Low HDI	Did not change
BFAr113	BFA	Low HDI	Low HDI	Did not change
BGDr201	BGD	Low HDI	Medium HDI	Changed
BGDr202	BGD	Low HDI	Medium HDI	Changed
BGDr203	BGD	Low HDI	Medium HDI	Changed
BGDr204	BGD	Low HDI	Medium HDI	Changed
BGDr205	BGD	Low HDI	Medium HDI	Changed
BGDr206	BGD	Low HDI	Medium HDI	Changed
BGDr207	BGD	Low HDI	Medium HDI	Changed
BGDr208	BGD	Low HDI	High HDI	Changed
BGDr209	BGD	Low HDI	Medium HDI	Changed
BGDr210	BGD	Low HDI	Medium HDI	Changed
BGDr211	BGD	Low HDI	Medium HDI	Changed
BGDr212	BGD	Low HDI	Medium HDI	Changed
BGDr213	BGD	Low HDI	Medium HDI	Changed
BGDr214	BGD	Low HDI	Medium HDI	Changed
BGDr215	BGD	Low HDI	Medium HDI	Changed
BGDr216	BGD	Low HDI	Medium HDI	Changed
BGDr217	BGD	Low HDI	Medium HDI	Changed
BGDr218	BGD	Low HDI	Medium HDI	Changed
BGDr219	BGD	Low HDI	Medium HDI	Changed
BGDr220	BGD	Low HDI	Medium HDI	Changed
BGDr221	BGD	Low HDI	Medium HDI	Changed
BGDr222	BGD	Low HDI	Medium HDI	Changed
BGDr223	BGD	Low HDI	Medium HDI	Changed
BGRr101	BGR	Medium HDI	High HDI	Changed
BGRr102	BGR	Medium HDI	High HDI	Changed
BGRr103	BGR	Medium HDI	High HDI	Changed
BGRr104	BGR	Medium HDI	High HDI	Changed
BGRr105	BGR	High HDI	Very high HDI	Changed
BGRr106	BGR	Medium HDI	High HDI	Changed
BHRt	NA	High HDI	Very high HDI	Changed
BHSt	BHS	High HDI	Very high HDI	Changed
BIHr101	BIH	Medium HDI	High HDI	Changed
BIHr102	BIH	Medium HDI	High HDI	Changed
BIHr103	BIH	Medium HDI	High HDI	Changed
BIHr104	BIH	Medium HDI	Very high HDI	Changed
BIHr105	BIH	Medium HDI	High HDI	Changed
BLRr101	BLR	Medium HDI	High HDI	Changed
BLRr102	BLR	Medium HDI	High HDI	Changed
BLRr103	BLR	Medium HDI	Very high HDI	Changed
BLRr104	BLR	Medium HDI	Very high HDI	Changed
BLRr105	BLR	Medium HDI	Very high HDI	Changed
BLRr106	BLR	Medium HDI	High HDI	Changed
BLZr101	BLZ	Medium HDI	Medium HDI	Did not change
BLZr102	BLZ	Medium HDI	High HDI	Changed
BLZr103	BLZ	Medium HDI	Medium HDI	Did not change
BLZr104	BLZ	Medium HDI	High HDI	Changed
BOLr101	BOL	Low HDI	Medium HDI	Changed
BOLr102	BOL	Medium HDI	Medium HDI	Did not change
BOLr103	BOL	Medium HDI	Medium HDI	Did not change
BOLr104	BOL	Medium HDI	High HDI	Changed
BOLr105	BOL	Low HDI	Medium HDI	Changed
BOLr106	BOL	Medium HDI	High HDI	Changed
BOLr107	BOL	Medium HDI	High HDI	Changed
BOLr108	BOL	Low HDI	High HDI	Changed
BOLr109	BOL	Low HDI	High HDI	Changed
BRAr101	BRA	Medium HDI	High HDI	Changed
BRAr102	BRA	Medium HDI	High HDI	Changed
BRAr103	BRA	Medium HDI	High HDI	Changed
BRAr104	BRA	Medium HDI	High HDI	Changed
BRAr105	BRA	Medium HDI	High HDI	Changed
BRAr106	BRA	Medium HDI	High HDI	Changed
BRAr107	BRA	Medium HDI	High HDI	Changed
BRAr108	BRA	Low HDI	High HDI	Changed
BRAr109	BRA	Low HDI	High HDI	Changed
BRAr110	BRA	Medium HDI	High HDI	Changed
BRAr111	BRA	Medium HDI	High HDI	Changed
BRAr112	BRA	Medium HDI	High HDI	Changed
BRAr113	BRA	Medium HDI	High HDI	Changed
BRAr114	BRA	Low HDI	High HDI	Changed
BRAr115	BRA	Medium HDI	High HDI	Changed
BRAr116	BRA	Medium HDI	High HDI	Changed
BRAr117	BRA	Medium HDI	High HDI	Changed
BRAr118	BRA	Medium HDI	High HDI	Changed
BRAr119	BRA	Medium HDI	High HDI	Changed
BRAr120	BRA	Medium HDI	High HDI	Changed
BRAr121	BRA	Medium HDI	High HDI	Changed
BRAr122	BRA	Medium HDI	High HDI	Changed
BRAr123	BRA	Medium HDI	High HDI	Changed
BRAr124	BRA	Medium HDI	High HDI	Changed
BRAr125	BRA	Medium HDI	High HDI	Changed
BRAr126	BRA	Medium HDI	High HDI	Changed
BRAr127	BRA	Medium HDI	Very high HDI	Changed
BRBr101	BRB	High HDI	High HDI	Did not change
BRBr102	BRB	High HDI	High HDI	Did not change
BRBr103	BRB	High HDI	Very high HDI	Changed
BRBr104	BRB	High HDI	High HDI	Did not change
BRNt	BRN	High HDI	Very high HDI	Changed
BTNr101	BTN	Medium HDI	Medium HDI	Did not change
BTNr102	BTN	Medium HDI	High HDI	Changed
BTNr103	BTN	Low HDI	Medium HDI	Changed
BTNr104	BTN	Low HDI	Low HDI	Did not change
BTNr105	BTN	Medium HDI	High HDI	Changed
BTNr106	BTN	Low HDI	Medium HDI	Changed
BTNr107	BTN	Low HDI	Medium HDI	Changed
BTNr108	BTN	Medium HDI	High HDI	Changed
BTNr109	BTN	Medium HDI	Medium HDI	Did not change
BTNr110	BTN	Medium HDI	Medium HDI	Did not change
BTNr111	BTN	Medium HDI	Medium HDI	Did not change
BTNr112	BTN	Medium HDI	Medium HDI	Did not change
BTNr113	BTN	Medium HDI	Medium HDI	Did not change
BTNr114	BTN	Medium HDI	Very high HDI	Changed
BTNr115	BTN	Low HDI	Medium HDI	Changed
BTNr116	BTN	Low HDI	Medium HDI	Changed
BTNr117	BTN	Low HDI	Medium HDI	Changed
BTNr118	BTN	Medium HDI	Medium HDI	Did not change
BTNr119	BTN	Low HDI	Medium HDI	Changed
BTNr120	BTN	Low HDI	Medium HDI	Changed
BWAr101	BWA	Medium HDI	Medium HDI	Did not change
BWAr102	BWA	Medium HDI	Medium HDI	Did not change
BWAr103	BWA	Medium HDI	Medium HDI	Did not change
BWAr104	BWA	Medium HDI	High HDI	Changed
BWAr105	BWA	Medium HDI	Medium HDI	Did not change
BWAr106	BWA	Medium HDI	High HDI	Changed
BWAr107	BWA	Low HDI	Medium HDI	Changed
BWAr108	BWA	Medium HDI	High HDI	Changed
BWAr109	BWA	Low HDI	Medium HDI	Changed
BWAr110	BWA	Low HDI	Medium HDI	Changed
CAFr101	CAF	Low HDI	Low HDI	Did not change
CAFr102	CAF	Low HDI	Low HDI	Did not change
CAFr103	CAF	Low HDI	Low HDI	Did not change
CAFr104	CAF	Low HDI	Low HDI	Did not change
CAFr105	CAF	Low HDI	Low HDI	Did not change
CAFr106	CAF	Low HDI	Medium HDI	Changed
CANr101	CAN	Very high HDI	Very high HDI	Did not change
CANr102	CAN	Very high HDI	Very high HDI	Did not change
CANr103	CAN	Very high HDI	Very high HDI	Did not change
CANr104	CAN	Very high HDI	Very high HDI	Did not change
CANr105	CAN	Very high HDI	Very high HDI	Did not change
CANr106	CAN	Very high HDI	Very high HDI	Did not change
CANr107	CAN	Very high HDI	Very high HDI	Did not change
CANr108	CAN	Very high HDI	Very high HDI	Did not change
CANr109	CAN	Very high HDI	Very high HDI	Did not change
CANr110	CAN	Very high HDI	Very high HDI	Did not change
CHEr101	CHE	Very high HDI	Very high HDI	Did not change
CHEr102	CHE	Very high HDI	Very high HDI	Did not change
CHEr103	CHE	Very high HDI	Very high HDI	Did not change
CHEr104	CHE	Very high HDI	Very high HDI	Did not change
CHEr105	CHE	Very high HDI	Very high HDI	Did not change
CHEr106	CHE	Very high HDI	Very high HDI	Did not change
CHEr107	CHE	Very high HDI	Very high HDI	Did not change
CHLr101	CHL	High HDI	Very high HDI	Changed
CHLr102	CHL	High HDI	Very high HDI	Changed
CHLr103	CHL	High HDI	Very high HDI	Changed
CHLr104	CHL	Medium HDI	Very high HDI	Changed
CHLr105	CHL	High HDI	Very high HDI	Changed
CHLr106	CHL	Medium HDI	Very high HDI	Changed
CHLr107	CHL	Medium HDI	High HDI	Changed
CHLr108	CHL	Medium HDI	Very high HDI	Changed
CHLr109	CHL	Medium HDI	High HDI	Changed
CHLr110	CHL	Medium HDI	High HDI	Changed
CHLr111	CHL	Medium HDI	Very high HDI	Changed
CHLr112	CHL	High HDI	Very high HDI	Changed
CHLr113	CHL	High HDI	Very high HDI	Changed
CHNr101	CHN	Medium HDI	Very high HDI	Changed
CHNr102	CHN	Medium HDI	Very high HDI	Changed
CHNr103	CHN	Low HDI	High HDI	Changed
CHNr104	CHN	Low HDI	High HDI	Changed
CHNr105	CHN	Low HDI	High HDI	Changed
CHNr106	CHN	Low HDI	High HDI	Changed
CHNr107	CHN	Low HDI	High HDI	Changed
CHNr108	CHN	Low HDI	High HDI	Changed
CHNr109	CHN	Medium HDI	Very high HDI	Changed
CHNr110	CHN	Low HDI	Very high HDI	Changed
CHNr111	CHN	Low HDI	High HDI	Changed
CHNr112	CHN	Low HDI	High HDI	Changed
CHNr113	CHN	Low HDI	High HDI	Changed
CHNr114	CHN	Low HDI	High HDI	Changed
CHNr115	CHN	Low HDI	High HDI	Changed
CHNr116	CHN	Low HDI	High HDI	Changed
CHNr117	CHN	Low HDI	High HDI	Changed
CHNr118	CHN	Low HDI	High HDI	Changed
CHNr119	CHN	Low HDI	High HDI	Changed
CHNr120	CHN	Low HDI	High HDI	Changed
CHNr121	CHN	Low HDI	High HDI	Changed
CHNr122	CHN	Low HDI	High HDI	Changed
CHNr123	CHN	Low HDI	High HDI	Changed
CHNr124	CHN	Low HDI	Medium HDI	Changed
CHNr125	CHN	Low HDI	Medium HDI	Changed
CHNr126	CHN	Low HDI	Medium HDI	Changed
CHNr127	CHN	Low HDI	High HDI	Changed
CHNr128	CHN	Low HDI	Medium HDI	Changed
CHNr129	CHN	Low HDI	Medium HDI	Changed
CHNr130	CHN	Low HDI	High HDI	Changed
CHNr131	CHN	Low HDI	High HDI	Changed
CHNr132	CHN	NA	NA	Did not change
CHNr133	NA	NA	NA	Did not change
CIVr101	CIV	Low HDI	Low HDI	Did not change
CIVr102	CIV	Low HDI	Low HDI	Did not change
CIVr103	CIV	Low HDI	Low HDI	Did not change
CIVr104	CIV	Low HDI	Low HDI	Did not change
CIVr105	CIV	Low HDI	Low HDI	Did not change
CIVr106	CIV	Low HDI	Low HDI	Did not change
CIVr107	CIV	Low HDI	Low HDI	Did not change
CIVr108	CIV	Low HDI	Low HDI	Did not change
CIVr109	CIV	Low HDI	Medium HDI	Changed
CIVr110	CIV	Low HDI	Low HDI	Did not change
CMRr101	CMR	Low HDI	Low HDI	Did not change
CMRr102	CMR	Low HDI	Medium HDI	Changed
CMRr103	CMR	Low HDI	Low HDI	Did not change
CMRr104	CMR	Low HDI	Low HDI	Did not change
CMRr105	CMR	Medium HDI	Medium HDI	Did not change
CMRr106	CMR	Low HDI	Low HDI	Did not change
CMRr107	CMR	Low HDI	Medium HDI	Changed
CMRr108	CMR	Low HDI	Medium HDI	Changed
CMRr109	CMR	Low HDI	Medium HDI	Changed
CMRr110	CMR	Low HDI	Medium HDI	Changed
CODr101	COD	Low HDI	Medium HDI	Changed
CODr102	COD	Low HDI	Low HDI	Did not change
CODr103	COD	Low HDI	Low HDI	Did not change
CODr104	COD	Low HDI	Low HDI	Did not change
CODr105	COD	Low HDI	Low HDI	Did not change
CODr106	COD	Low HDI	Low HDI	Did not change
CODr107	COD	Low HDI	Low HDI	Did not change
CODr108	COD	Low HDI	Low HDI	Did not change
CODr109	COD	Low HDI	Low HDI	Did not change
CODr110	COD	Low HDI	Low HDI	Did not change
CODr111	COD	Low HDI	Low HDI	Did not change
COGr201	COG	Low HDI	Low HDI	Did not change
COGr202	COG	Low HDI	Low HDI	Did not change
COGr203	COG	Low HDI	Low HDI	Did not change
COGr204	COG	Low HDI	Low HDI	Did not change
COGr205	COG	Low HDI	Low HDI	Did not change
COGr206	COG	Low HDI	Low HDI	Did not change
COGr207	COG	Low HDI	Low HDI	Did not change
COGr208	COG	Low HDI	Low HDI	Did not change
COGr209	COG	Low HDI	Low HDI	Did not change
COGr210	COG	Low HDI	Low HDI	Did not change
COGr211	COG	Medium HDI	Medium HDI	Did not change
COGr212	COG	Medium HDI	Medium HDI	Did not change
COLr101	COL	Medium HDI	High HDI	Changed
COLr102	COL	Medium HDI	High HDI	Changed
COLr103	COL	Medium HDI	Very high HDI	Changed
COLr104	COL	Medium HDI	High HDI	Changed
COLr105	COL	Medium HDI	High HDI	Changed
COLr106	COL	Medium HDI	High HDI	Changed
COLr107	COL	Medium HDI	High HDI	Changed
COLr108	COL	Medium HDI	High HDI	Changed
COLr109	COL	Medium HDI	High HDI	Changed
COLr110	COL	Medium HDI	High HDI	Changed
COLr111	COL	Medium HDI	High HDI	Changed
COLr112	COL	Medium HDI	Medium HDI	Did not change
COLr113	COL	Medium HDI	High HDI	Changed
COLr114	COL	Medium HDI	Medium HDI	Did not change
COLr115	COL	Medium HDI	High HDI	Changed
COLr116	COL	Medium HDI	High HDI	Changed
COLr117	COL	Low HDI	High HDI	Changed
COLr118	COL	Medium HDI	High HDI	Changed
COLr119	COL	Medium HDI	High HDI	Changed
COLr120	COL	Medium HDI	High HDI	Changed
COLr121	COL	Medium HDI	High HDI	Changed
COLr122	COL	Low HDI	High HDI	Changed
COLr123	COL	Medium HDI	High HDI	Changed
COLr124	COL	Medium HDI	High HDI	Changed
COLr125	COL	Medium HDI	High HDI	Changed
COLr126	COL	Medium HDI	High HDI	Changed
COLr127	COL	Medium HDI	High HDI	Changed
COLr128	COL	Medium HDI	High HDI	Changed
COLr129	COL	Medium HDI	High HDI	Changed
COLr130	COL	Medium HDI	Medium HDI	Did not change
COLr131	COL	Medium HDI	High HDI	Changed
COLr132	COL	Medium HDI	Medium HDI	Did not change
COLr133	COL	Medium HDI	High HDI	Changed
COMr101	COM	Low HDI	Medium HDI	Changed
COMr102	COM	Low HDI	Medium HDI	Changed
COMr103	COM	Low HDI	Low HDI	Did not change
CPVr101	CPV	Medium HDI	Medium HDI	Did not change
CPVr102	CPV	Medium HDI	Medium HDI	Did not change
CPVr103	CPV	Low HDI	Medium HDI	Changed
CPVr104	CPV	Medium HDI	Medium HDI	Did not change
CPVr105	CPV	Medium HDI	Medium HDI	Did not change
CRIr101	CRI	Medium HDI	Very high HDI	Changed
CRIr102	CRI	Medium HDI	Very high HDI	Changed
CRIr103	CRI	Medium HDI	Very high HDI	Changed
CRIr104	CRI	Medium HDI	Very high HDI	Changed
CRIr105	CRI	Medium HDI	Very high HDI	Changed
CRIr106	CRI	Medium HDI	High HDI	Changed
CRIr107	CRI	Medium HDI	High HDI	Changed
CUBr101	CUB	Medium HDI	High HDI	Changed
CUBr102	CUB	Medium HDI	High HDI	Changed
CUBr103	CUB	Medium HDI	Very high HDI	Changed
CUBr104	CUB	Medium HDI	High HDI	Changed
CUBr105	NA	Medium HDI	High HDI	Changed
CUBr106	NA	Medium HDI	High HDI	Changed
CUBr107	NA	Medium HDI	High HDI	Changed
CUBr108	NA	Medium HDI	High HDI	Changed
CUBr109	NA	Medium HDI	High HDI	Changed
CUBr110	NA	Medium HDI	High HDI	Changed
CUBr111	NA	Medium HDI	High HDI	Changed
CUBr112	NA	Medium HDI	High HDI	Changed
CUBr113	NA	Medium HDI	High HDI	Changed
CUBr114	NA	Medium HDI	High HDI	Changed
CUBr115	NA	Medium HDI	Very high HDI	Changed
CYPt	CYP	High HDI	Very high HDI	Changed
CZEr101	CZE	Very high HDI	Very high HDI	Did not change
CZEr102	CZE	High HDI	Very high HDI	Changed
CZEr103	CZE	High HDI	Very high HDI	Changed
CZEr104	CZE	High HDI	Very high HDI	Changed
CZEr105	CZE	High HDI	Very high HDI	Changed
CZEr106	CZE	High HDI	Very high HDI	Changed
CZEr107	CZE	High HDI	Very high HDI	Changed
CZEr108	CZE	High HDI	Very high HDI	Changed
DEUr101	DEU	Very high HDI	Very high HDI	Did not change
DEUr102	DEU	Very high HDI	Very high HDI	Did not change
DEUr103	DEU	Very high HDI	Very high HDI	Did not change
DEUr104	DEU	Very high HDI	Very high HDI	Did not change
DEUr105	DEU	Very high HDI	Very high HDI	Did not change
DEUr106	DEU	Very high HDI	Very high HDI	Did not change
DEUr107	DEU	Very high HDI	Very high HDI	Did not change
DEUr108	DEU	Very high HDI	Very high HDI	Did not change
DEUr109	DEU	Very high HDI	Very high HDI	Did not change
DEUr110	DEU	Very high HDI	Very high HDI	Did not change
DEUr111	DEU	Very high HDI	Very high HDI	Did not change
DEUr112	DEU	Very high HDI	Very high HDI	Did not change
DEUr113	DEU	Very high HDI	Very high HDI	Did not change
DEUr114	DEU	High HDI	Very high HDI	Changed
DEUr115	DEU	Very high HDI	Very high HDI	Did not change
DEUr116	DEU	Very high HDI	Very high HDI	Did not change
DJIr101	DJI	Low HDI	Low HDI	Did not change
DJIr102	DJI	Low HDI	Low HDI	Did not change
DMAt	DMA	Medium HDI	High HDI	Changed
DNKr101	DNK	Very high HDI	Very high HDI	Did not change
DNKr102	DNK	Very high HDI	Very high HDI	Did not change
DNKr103	DNK	Very high HDI	Very high HDI	Did not change
DNKr104	DNK	Very high HDI	Very high HDI	Did not change
DNKr105	DNK	Very high HDI	Very high HDI	Did not change
DOMr101	DOM	Medium HDI	High HDI	Changed
DOMr102	DOM	Medium HDI	High HDI	Changed
DOMr103	DOM	Medium HDI	High HDI	Changed
DOMr104	DOM	Low HDI	High HDI	Changed
DOMr105	DOM	Low HDI	High HDI	Changed
DOMr106	DOM	Low HDI	High HDI	Changed
DOMr107	DOM	Low HDI	High HDI	Changed
DOMr108	DOM	Low HDI	High HDI	Changed
DOMr109	DOM	Medium HDI	High HDI	Changed
DZAr101	DZA	Medium HDI	High HDI	Changed
DZAr102	DZA	Medium HDI	High HDI	Changed
DZAr103	DZA	Medium HDI	High HDI	Changed
DZAr104	DZA	Medium HDI	High HDI	Changed
DZAr105	DZA	Medium HDI	High HDI	Changed
DZAr106	DZA	Medium HDI	High HDI	Changed
DZAr107	DZA	Medium HDI	High HDI	Changed
ECUr101	ECU	Medium HDI	High HDI	Changed
ECUr102	ECU	Medium HDI	High HDI	Changed
ECUr103	ECU	Medium HDI	Medium HDI	Did not change
EGYr101	EGY	Medium HDI	High HDI	Changed
EGYr102	EGY	Medium HDI	High HDI	Changed
EGYr103	EGY	Medium HDI	Very high HDI	Changed
EGYr104	EGY	Medium HDI	High HDI	Changed
EGYr105	EGY	Medium HDI	High HDI	Changed
EGYr106	EGY	Medium HDI	High HDI	Changed
EGYr107	EGY	Medium HDI	High HDI	Changed
EGYr108	EGY	Medium HDI	High HDI	Changed
EGYr109	EGY	Medium HDI	High HDI	Changed
EGYr110	EGY	Medium HDI	High HDI	Changed
EGYr111	EGY	Medium HDI	High HDI	Changed
EGYr112	EGY	Low HDI	High HDI	Changed
EGYr113	EGY	Medium HDI	High HDI	Changed
EGYr114	EGY	Medium HDI	High HDI	Changed
EGYr115	EGY	Low HDI	High HDI	Changed
EGYr116	EGY	Low HDI	High HDI	Changed
EGYr117	EGY	Low HDI	Medium HDI	Changed
EGYr118	EGY	Low HDI	Medium HDI	Changed
EGYr119	EGY	Low HDI	Medium HDI	Changed
EGYr120	EGY	Low HDI	High HDI	Changed
EGYr121	EGY	Medium HDI	High HDI	Changed
EGYr122	EGY	Medium HDI	High HDI	Changed
ERIr101	ERI	Low HDI	Low HDI	Did not change
ERIr102	ERI	Medium HDI	Medium HDI	Did not change
ERIr103	ERI	Low HDI	Low HDI	Did not change
ERIr104	ERI	Low HDI	Low HDI	Did not change
ERIr105	ERI	Low HDI	Low HDI	Did not change
ERIr106	ERI	Low HDI	Low HDI	Did not change
ESPr101	ESP	High HDI	Very high HDI	Changed
ESPr102	ESP	High HDI	Very high HDI	Changed
ESPr103	ESP	High HDI	Very high HDI	Changed
ESPr104	ESP	High HDI	Very high HDI	Changed
ESPr105	ESP	High HDI	Very high HDI	Changed
ESPr106	ESP	High HDI	Very high HDI	Changed
ESPr107	ESP	High HDI	Very high HDI	Changed
ESPr108	ESP	High HDI	Very high HDI	Changed
ESPr109	ESP	High HDI	Very high HDI	Changed
ESPr110	ESP	High HDI	Very high HDI	Changed
ESPr111	ESP	High HDI	Very high HDI	Changed
ESPr112	ESP	High HDI	Very high HDI	Changed
ESPr113	ESP	High HDI	Very high HDI	Changed
ESPr114	ESP	High HDI	Very high HDI	Changed
ESPr115	ESP	High HDI	Very high HDI	Changed
ESPr116	ESP	High HDI	Very high HDI	Changed
ESPr119	ESP	High HDI	Very high HDI	Changed
ESTr101	EST	High HDI	Very high HDI	Changed
ESTr102	EST	High HDI	Very high HDI	Changed
ESTr103	EST	Medium HDI	Very high HDI	Changed
ESTr104	EST	Medium HDI	Very high HDI	Changed
ESTr105	EST	High HDI	Very high HDI	Changed
ETHr101	ETH	Low HDI	Low HDI	Did not change
ETHr102	ETH	Low HDI	Low HDI	Did not change
ETHr103	ETH	Low HDI	Low HDI	Did not change
ETHr104	ETH	Low HDI	Low HDI	Did not change
ETHr105	ETH	Low HDI	Low HDI	Did not change
ETHr106	ETH	Low HDI	Low HDI	Did not change
ETHr107	ETH	Low HDI	Low HDI	Did not change
ETHr108	ETH	Low HDI	Medium HDI	Changed
ETHr109	ETH	Low HDI	Medium HDI	Changed
ETHr110	ETH	Low HDI	High HDI	Changed
ETHr111	ETH	Low HDI	Medium HDI	Changed
FINr101	FIN	Very high HDI	Very high HDI	Did not change
FINr102	FIN	Very high HDI	Very high HDI	Did not change
FINr103	FIN	Very high HDI	Very high HDI	Did not change
FINr104	FIN	Very high HDI	Very high HDI	Did not change
FINr105	FIN	Very high HDI	Very high HDI	Did not change
FRAr101	FRA	Very high HDI	Very high HDI	Did not change
FRAr102	FRA	High HDI	Very high HDI	Changed
FRAr103	FRA	High HDI	Very high HDI	Changed
FRAr104	FRA	High HDI	Very high HDI	Changed
FRAr105	FRA	High HDI	Very high HDI	Changed
FRAr106	FRA	High HDI	Very high HDI	Changed
FRAr107	FRA	High HDI	Very high HDI	Changed
FRAr108	FRA	High HDI	Very high HDI	Changed
FRAr109	FRA	High HDI	Very high HDI	Changed
FRAr110	FRA	High HDI	Very high HDI	Changed
FRAr111	FRA	High HDI	Very high HDI	Changed
FRAr112	FRA	High HDI	Very high HDI	Changed
FRAr113	FRA	High HDI	Very high HDI	Changed
FRAr114	FRA	High HDI	Very high HDI	Changed
FRAr115	FRA	High HDI	Very high HDI	Changed
FRAr116	FRA	High HDI	Very high HDI	Changed
FRAr117	FRA	High HDI	Very high HDI	Changed
FRAr118	FRA	High HDI	Very high HDI	Changed
FRAr119	FRA	High HDI	Very high HDI	Changed
FRAr120	FRA	High HDI	Very high HDI	Changed
FRAr121	FRA	High HDI	Very high HDI	Changed
FRAr122	FRA	High HDI	Very high HDI	Changed
FRAr127	FRA	High HDI	High HDI	Did not change
FRAr129	FRA	Medium HDI	High HDI	Changed
FSMt	FSM	Medium HDI	Medium HDI	Did not change
GABr101	GAB	Medium HDI	Medium HDI	Did not change
GABr102	GAB	Medium HDI	Medium HDI	Did not change
GABr103	GAB	Medium HDI	Medium HDI	Did not change
GABr104	GAB	Medium HDI	Medium HDI	Did not change
GABr105	GAB	Low HDI	Medium HDI	Changed
GABr106	GAB	Medium HDI	Medium HDI	Did not change
GABr107	GAB	Medium HDI	Medium HDI	Did not change
GABr108	GAB	Medium HDI	Medium HDI	Did not change
GABr109	GAB	Low HDI	Medium HDI	Changed
GBRr101	GBR	High HDI	Very high HDI	Changed
GBRr102	GBR	High HDI	Very high HDI	Changed
GBRr103	GBR	High HDI	Very high HDI	Changed
GBRr104	GBR	High HDI	Very high HDI	Changed
GBRr105	GBR	High HDI	Very high HDI	Changed
GBRr106	GBR	Very high HDI	Very high HDI	Did not change
GBRr107	GBR	Very high HDI	Very high HDI	Did not change
GBRr108	GBR	Very high HDI	Very high HDI	Did not change
GBRr109	GBR	Very high HDI	Very high HDI	Did not change
GBRr110	GBR	High HDI	Very high HDI	Changed
GBRr111	GBR	Very high HDI	Very high HDI	Did not change
GBRr112	GBR	High HDI	Very high HDI	Changed
GEOr102	GEO	High HDI	Very high HDI	Changed
GEOr103	GEO	Medium HDI	High HDI	Changed
GEOr104	GEO	Medium HDI	Very high HDI	Changed
GEOr105	GEO	Medium HDI	High HDI	Changed
GEOr106	GEO	Medium HDI	High HDI	Changed
GEOr107	GEO	Medium HDI	High HDI	Changed
GEOr108	GEO	Medium HDI	High HDI	Changed
GEOr109	GEO	Medium HDI	High HDI	Changed
GEOr110	GEO	Medium HDI	High HDI	Changed
GEOr111	GEO	High HDI	Very high HDI	Changed
GEOr112	GEO	NA	NA	Did not change
GHAr101	GHA	Low HDI	Medium HDI	Changed
GHAr102	GHA	Low HDI	Medium HDI	Changed
GHAr103	GHA	Medium HDI	High HDI	Changed
GHAr104	GHA	Low HDI	Medium HDI	Changed
GHAr105	GHA	Low HDI	Medium HDI	Changed
GHAr106	GHA	Low HDI	Medium HDI	Changed
GHAr107	GHA	Low HDI	Medium HDI	Changed
GHAr108	GHA	Low HDI	Low HDI	Did not change
GHAr109	GHA	Low HDI	Medium HDI	Changed
GHAr110	GHA	Low HDI	Medium HDI	Changed
GINr101	GIN	Low HDI	Low HDI	Did not change
GINr102	GIN	Low HDI	Medium HDI	Changed
GINr103	GIN	Low HDI	Low HDI	Did not change
GINr104	GIN	Low HDI	Low HDI	Did not change
GINr105	GIN	Low HDI	Low HDI	Did not change
GINr106	GIN	Low HDI	Low HDI	Did not change
GINr107	GIN	Low HDI	Low HDI	Did not change
GINr108	GIN	Low HDI	Low HDI	Did not change
GMBr101	GMB	Low HDI	Low HDI	Did not change
GMBr102	GMB	Low HDI	Medium HDI	Changed
GMBr103	GMB	Low HDI	Low HDI	Did not change
GMBr104	GMB	Low HDI	Low HDI	Did not change
GMBr105	GMB	Low HDI	Low HDI	Did not change
GMBr106	GMB	Low HDI	Low HDI	Did not change
GMBr107	GMB	Low HDI	Low HDI	Did not change
GMBr108	GMB	Low HDI	Low HDI	Did not change
GNBr101	GNB	Low HDI	Low HDI	Did not change
GNBr102	GNB	Low HDI	Low HDI	Did not change
GNBr103	GNB	Low HDI	Low HDI	Did not change
GNBr104	GNB	Low HDI	Low HDI	Did not change
GNBr105	GNB	Low HDI	Low HDI	Did not change
GNBr106	GNB	Low HDI	Low HDI	Did not change
GNBr107	GNB	Low HDI	Low HDI	Did not change
GNBr108	GNB	Low HDI	Low HDI	Did not change
GNBr109	GNB	Low HDI	Medium HDI	Changed
GNQr101	GNQ	Medium HDI	High HDI	Changed
GNQr102	GNQ	Low HDI	Low HDI	Did not change
GNQr103	GNQ	Low HDI	Low HDI	Did not change
GNQr104	GNQ	Low HDI	Medium HDI	Changed
GNQr105	GNQ	Low HDI	Low HDI	Did not change
GRCr101	GRC	High HDI	Very high HDI	Changed
GRCr102	GRC	High HDI	Very high HDI	Changed
GRCr103	GRC	High HDI	Very high HDI	Changed
GRCr104	GRC	High HDI	Very high HDI	Changed
GRCr105	GRC	High HDI	Very high HDI	Changed
GRCr106	GRC	High HDI	Very high HDI	Changed
GRCr107	GRC	High HDI	Very high HDI	Changed
GRCr108	GRC	High HDI	Very high HDI	Changed
GRCr109	GRC	High HDI	Very high HDI	Changed
GRCr110	GRC	High HDI	Very high HDI	Changed
GRCr111	GRC	High HDI	Very high HDI	Changed
GRCr112	GRC	High HDI	Very high HDI	Changed
GRCr113	GRC	High HDI	Very high HDI	Changed
GRDt	GRD	High HDI	High HDI	Did not change
GRLt	NA	NA	NA	Did not change
GTMr101	GTM	Medium HDI	High HDI	Changed
GTMr102	GTM	Low HDI	Medium HDI	Changed
GTMr103	GTM	Low HDI	Medium HDI	Changed
GTMr104	GTM	Low HDI	Medium HDI	Changed
GTMr105	GTM	Low HDI	Medium HDI	Changed
GTMr106	GTM	Low HDI	Medium HDI	Changed
GTMr107	GTM	Low HDI	Medium HDI	Changed
GTMr108	GTM	Low HDI	Medium HDI	Changed
GUYr101	GUY	Low HDI	Medium HDI	Changed
GUYr102	GUY	Low HDI	Medium HDI	Changed
GUYr103	GUY	Low HDI	High HDI	Changed
GUYr104	GUY	Low HDI	High HDI	Changed
GUYr105	GUY	Low HDI	High HDI	Changed
GUYr106	GUY	Low HDI	High HDI	Changed
GUYr107	GUY	Low HDI	Medium HDI	Changed
GUYr108	GUY	Low HDI	Medium HDI	Changed
GUYr109	GUY	Low HDI	Medium HDI	Changed
GUYr110	GUY	Low HDI	High HDI	Changed
HNDr101	HND	Medium HDI	Medium HDI	Did not change
HNDr102	HND	Medium HDI	Medium HDI	Did not change
HNDr103	HND	Low HDI	Medium HDI	Changed
HNDr104	HND	Low HDI	Medium HDI	Changed
HNDr105	HND	Medium HDI	Medium HDI	Did not change
HNDr106	HND	Low HDI	Medium HDI	Changed
HNDr107	HND	Low HDI	Medium HDI	Changed
HNDr108	HND	Medium HDI	Medium HDI	Did not change
HNDr109	HND	Low HDI	Low HDI	Did not change
HNDr110	HND	Low HDI	Medium HDI	Changed
HNDr111	HND	Medium HDI	Medium HDI	Did not change
HNDr112	HND	Low HDI	Medium HDI	Changed
HNDr113	HND	Low HDI	Low HDI	Did not change
HNDr114	HND	Low HDI	Medium HDI	Changed
HNDr115	HND	Low HDI	Medium HDI	Changed
HNDr116	HND	Low HDI	Medium HDI	Changed
HNDr117	HND	Low HDI	Medium HDI	Changed
HNDr118	HND	Medium HDI	Medium HDI	Did not change
HRVr101	HRV	High HDI	Very high HDI	Changed
HRVr102	HRV	Medium HDI	Very high HDI	Changed
HRVr103	HRV	Medium HDI	Very high HDI	Changed
HRVr104	HRV	High HDI	Very high HDI	Changed
HRVr105	HRV	High HDI	Very high HDI	Changed
HRVr106	HRV	Medium HDI	Very high HDI	Changed
HRVr107	HRV	Medium HDI	Very high HDI	Changed
HRVr108	HRV	Medium HDI	High HDI	Changed
HRVr109	HRV	Medium HDI	Very high HDI	Changed
HRVr110	HRV	Medium HDI	Very high HDI	Changed
HRVr111	HRV	Medium HDI	Very high HDI	Changed
HRVr112	HRV	Medium HDI	Very high HDI	Changed
HRVr113	HRV	Medium HDI	Very high HDI	Changed
HRVr114	HRV	Medium HDI	Very high HDI	Changed
HRVr115	HRV	High HDI	Very high HDI	Changed
HRVr116	HRV	Medium HDI	Very high HDI	Changed
HRVr117	HRV	Medium HDI	Very high HDI	Changed
HRVr118	HRV	Medium HDI	Very high HDI	Changed
HRVr119	HRV	High HDI	Very high HDI	Changed
HRVr120	HRV	High HDI	Very high HDI	Changed
HRVr121	HRV	High HDI	Very high HDI	Changed
HTIr101	HTI	Low HDI	Medium HDI	Changed
HTIr102	HTI	Low HDI	Low HDI	Did not change
HTIr103	HTI	Low HDI	Medium HDI	Changed
HTIr104	HTI	Low HDI	Low HDI	Did not change
HTIr105	HTI	Low HDI	Low HDI	Did not change
HTIr106	HTI	Low HDI	Low HDI	Did not change
HTIr107	HTI	Low HDI	Low HDI	Did not change
HTIr108	HTI	Low HDI	Low HDI	Did not change
HTIr109	HTI	Low HDI	Low HDI	Did not change
HUNr101	HUN	High HDI	Very high HDI	Changed
HUNr102	HUN	High HDI	Very high HDI	Changed
HUNr103	HUN	High HDI	Very high HDI	Changed
HUNr104	HUN	High HDI	Very high HDI	Changed
HUNr105	HUN	Medium HDI	Very high HDI	Changed
HUNr106	HUN	Medium HDI	Very high HDI	Changed
HUNr107	HUN	High HDI	Very high HDI	Changed
IDNr101	IDN	Low HDI	High HDI	Changed
IDNr102	IDN	Medium HDI	High HDI	Changed
IDNr103	IDN	Low HDI	High HDI	Changed
IDNr104	IDN	Low HDI	High HDI	Changed
IDNr105	IDN	Low HDI	High HDI	Changed
IDNr106	IDN	Low HDI	High HDI	Changed
IDNr107	IDN	Low HDI	High HDI	Changed
IDNr108	IDN	Low HDI	Medium HDI	Changed
IDNr109	IDN	Medium HDI	Medium HDI	Did not change
IDNr110	IDN	Medium HDI	High HDI	Changed
IDNr111	IDN	Low HDI	High HDI	Changed
IDNr112	IDN	Low HDI	High HDI	Changed
IDNr113	IDN	Medium HDI	High HDI	Changed
IDNr114	IDN	Low HDI	High HDI	Changed
IDNr115	IDN	Medium HDI	High HDI	Changed
IDNr116	IDN	Medium HDI	High HDI	Changed
IDNr117	IDN	Low HDI	Medium HDI	Changed
IDNr118	IDN	Low HDI	Medium HDI	Changed
IDNr120	IDN	Low HDI	Medium HDI	Changed
IDNr121	IDN	Low HDI	Medium HDI	Changed
IDNr122	IDN	Low HDI	Medium HDI	Changed
IDNr123	IDN	Medium HDI	High HDI	Changed
IDNr124	IDN	Low HDI	High HDI	Changed
IDNr125	IDN	Low HDI	Medium HDI	Changed
IDNr126	IDN	Low HDI	High HDI	Changed
IDNr127	IDN	Low HDI	High HDI	Changed
IDNr128	IDN	Low HDI	Medium HDI	Changed
IDNr129	IDN	Low HDI	Medium HDI	Changed
IDNr130	IDN	Low HDI	Medium HDI	Changed
INDr101	IND	Low HDI	Medium HDI	Changed
INDr102	IND	Low HDI	Medium HDI	Changed
INDr103	IND	Low HDI	Medium HDI	Changed
INDr104	IND	Medium HDI	High HDI	Changed
INDr105	IND	Low HDI	Medium HDI	Changed
INDr106	IND	Low HDI	High HDI	Changed
INDr107	IND	Low HDI	High HDI	Changed
INDr108	IND	Low HDI	High HDI	Changed
INDr109	IND	Low HDI	Medium HDI	Changed
INDr110	IND	Medium HDI	High HDI	Changed
INDr111	IND	Low HDI	Medium HDI	Changed
INDr112	IND	Low HDI	Medium HDI	Changed
INDr113	IND	Low HDI	Medium HDI	Changed
INDr114	IND	Low HDI	Medium HDI	Changed
INDr115	IND	Low HDI	Medium HDI	Changed
INDr116	IND	Low HDI	Medium HDI	Changed
INDr117	IND	Low HDI	Medium HDI	Changed
INDr118	IND	Low HDI	High HDI	Changed
INDr119	IND	Low HDI	Medium HDI	Changed
INDr120	IND	Low HDI	High HDI	Changed
INDr121	IND	Low HDI	Medium HDI	Changed
INDr122	IND	Low HDI	Medium HDI	Changed
INDr123	IND	Low HDI	Medium HDI	Changed
INDr124	IND	Medium HDI	High HDI	Changed
INDr125	IND	Low HDI	Medium HDI	Changed
INDr126	IND	Low HDI	Medium HDI	Changed
INDr127	IND	Medium HDI	Medium HDI	Did not change
INDr128	IND	Medium HDI	Medium HDI	Did not change
INDr129	IND	Medium HDI	Medium HDI	Did not change
INDr130	IND	Medium HDI	Medium HDI	Did not change
INDr131	IND	Medium HDI	High HDI	Changed
INDr132	IND	Medium HDI	Medium HDI	Did not change
INDr133	IND	High HDI	High HDI	Did not change
INDr134	IND	Medium HDI	Medium HDI	Did not change
INDr135	IND	Medium HDI	High HDI	Changed
INDr136	IND	Medium HDI	High HDI	Changed
IRLr101	IRL	High HDI	Very high HDI	Changed
IRLr102	IRL	High HDI	Very high HDI	Changed
IRLr103	IRL	High HDI	Very high HDI	Changed
IRLr104	IRL	High HDI	Very high HDI	Changed
IRLr105	IRL	High HDI	Very high HDI	Changed
IRLr106	IRL	High HDI	Very high HDI	Changed
IRLr107	IRL	High HDI	Very high HDI	Changed
IRLr108	IRL	High HDI	Very high HDI	Changed
IRNr101	IRN	Medium HDI	High HDI	Changed
IRNr102	IRN	Medium HDI	High HDI	Changed
IRNr103	IRN	Medium HDI	Very high HDI	Changed
IRNr104	IRN	Medium HDI	High HDI	Changed
IRNr105	IRN	Medium HDI	High HDI	Changed
IRNr106	IRN	Medium HDI	High HDI	Changed
IRNr107	IRN	Medium HDI	High HDI	Changed
IRNr108	IRN	Medium HDI	High HDI	Changed
IRNr109	IRN	Medium HDI	High HDI	Changed
IRNr110	IRN	Medium HDI	High HDI	Changed
IRNr111	IRN	Medium HDI	Very high HDI	Changed
IRNr112	IRN	Low HDI	Medium HDI	Changed
IRNr113	IRN	Medium HDI	High HDI	Changed
IRNr114	IRN	Medium HDI	High HDI	Changed
IRNr115	IRN	Medium HDI	High HDI	Changed
IRNr116	IRN	Medium HDI	High HDI	Changed
IRNr117	IRN	Medium HDI	High HDI	Changed
IRNr118	IRN	Medium HDI	High HDI	Changed
IRNr119	IRN	Medium HDI	High HDI	Changed
IRNr120	IRN	Medium HDI	High HDI	Changed
IRNr121	IRN	Medium HDI	Very high HDI	Changed
IRNr122	IRN	Medium HDI	Very high HDI	Changed
IRNr123	IRN	Medium HDI	High HDI	Changed
IRNr124	IRN	Medium HDI	Very high HDI	Changed
IRNr125	IRN	Medium HDI	High HDI	Changed
IRNr126	IRN	Medium HDI	High HDI	Changed
IRNr127	IRN	Medium HDI	High HDI	Changed
IRNr128	IRN	Medium HDI	High HDI	Changed
IRNr129	IRN	Low HDI	High HDI	Changed
IRNr130	IRN	Low HDI	High HDI	Changed
IRQr101	IRQ	Low HDI	Medium HDI	Changed
IRQr102	IRQ	Low HDI	Medium HDI	Changed
IRQr103	IRQ	Low HDI	Medium HDI	Changed
IRQr104	IRQ	Low HDI	Medium HDI	Changed
IRQr105	IRQ	Low HDI	Medium HDI	Changed
IRQr106	IRQ	Low HDI	Medium HDI	Changed
IRQr107	IRQ	Medium HDI	Medium HDI	Did not change
IRQr108	IRQ	Medium HDI	Medium HDI	Did not change
IRQr109	IRQ	Low HDI	Medium HDI	Changed
IRQr110	IRQ	Low HDI	Medium HDI	Changed
IRQr111	IRQ	Low HDI	Medium HDI	Changed
IRQr112	IRQ	Low HDI	Medium HDI	Changed
IRQr113	IRQ	Low HDI	Medium HDI	Changed
IRQr114	IRQ	Low HDI	Medium HDI	Changed
IRQr115	IRQ	Low HDI	Medium HDI	Changed
IRQr116	IRQ	Low HDI	Medium HDI	Changed
IRQr117	IRQ	Low HDI	Medium HDI	Changed
IRQr118	IRQ	Low HDI	Medium HDI	Changed
ISLt	ISL	Very high HDI	Very high HDI	Did not change
ISRt	ISR	High HDI	Very high HDI	Changed
ITAr101	ITA	High HDI	Very high HDI	Changed
ITAr102	ITA	High HDI	Very high HDI	Changed
ITAr103	ITA	High HDI	Very high HDI	Changed
ITAr104	ITA	High HDI	Very high HDI	Changed
ITAr105	ITA	High HDI	Very high HDI	Changed
ITAr106	ITA	High HDI	Very high HDI	Changed
ITAr107	ITA	High HDI	Very high HDI	Changed
ITAr108	ITA	High HDI	Very high HDI	Changed
ITAr109	ITA	High HDI	Very high HDI	Changed
ITAr110	ITA	High HDI	Very high HDI	Changed
ITAr111	ITA	High HDI	Very high HDI	Changed
ITAr112	ITA	High HDI	Very high HDI	Changed
ITAr114	ITA	Very high HDI	Very high HDI	Did not change
ITAr115	ITA	High HDI	Very high HDI	Changed
ITAr116	ITA	High HDI	Very high HDI	Changed
ITAr117	ITA	Very high HDI	Very high HDI	Did not change
ITAr118	ITA	High HDI	Very high HDI	Changed
ITAr119	ITA	High HDI	Very high HDI	Changed
ITAr120	ITA	Very high HDI	Very high HDI	Did not change
ITAr121	ITA	Very high HDI	Very high HDI	Did not change
JAMr101	JAM	Medium HDI	High HDI	Changed
JAMr102	JAM	Medium HDI	Medium HDI	Did not change
JAMr103	JAM	Medium HDI	High HDI	Changed
JAMr104	JAM	Medium HDI	Medium HDI	Did not change
JAMr105	JAM	Medium HDI	Medium HDI	Did not change
JAMr106	JAM	Medium HDI	High HDI	Changed
JORr101	JOR	Medium HDI	High HDI	Changed
JORr102	JOR	Medium HDI	High HDI	Changed
JORr103	JOR	Medium HDI	High HDI	Changed
JORr104	JOR	Medium HDI	High HDI	Changed
JORr105	JOR	Medium HDI	High HDI	Changed
JORr106	JOR	Medium HDI	Medium HDI	Did not change
JORr107	JOR	Medium HDI	High HDI	Changed
JORr108	JOR	Medium HDI	High HDI	Changed
JORr109	JOR	Medium HDI	High HDI	Changed
JORr110	JOR	Medium HDI	High HDI	Changed
JORr111	JOR	Medium HDI	Medium HDI	Did not change
JORr112	JOR	Medium HDI	High HDI	Changed
JPNr101	JPN	Very high HDI	Very high HDI	Did not change
JPNr102	JPN	Very high HDI	Very high HDI	Did not change
JPNr103	JPN	Very high HDI	Very high HDI	Did not change
JPNr104	JPN	Very high HDI	Very high HDI	Did not change
JPNr105	JPN	Very high HDI	Very high HDI	Did not change
JPNr106	JPN	Very high HDI	Very high HDI	Did not change
JPNr107	JPN	Very high HDI	Very high HDI	Did not change
JPNr108	JPN	Very high HDI	Very high HDI	Did not change
JPNr109	JPN	Very high HDI	Very high HDI	Did not change
JPNr110	JPN	Very high HDI	Very high HDI	Did not change
KAZr101	KAZ	High HDI	Very high HDI	Changed
KAZr102	KAZ	Medium HDI	High HDI	Changed
KAZr103	KAZ	Medium HDI	Very high HDI	Changed
KAZr104	KAZ	Medium HDI	Very high HDI	Changed
KAZr105	KAZ	Medium HDI	Very high HDI	Changed
KAZr106	KAZ	Medium HDI	High HDI	Changed
KENr101	KEN	Medium HDI	Medium HDI	Did not change
KENr102	KEN	Low HDI	Medium HDI	Changed
KENr103	KEN	Low HDI	Medium HDI	Changed
KENr104	KEN	Low HDI	Medium HDI	Changed
KENr105	KEN	Low HDI	Medium HDI	Changed
KENr106	KEN	Low HDI	Medium HDI	Changed
KENr107	KEN	Low HDI	Low HDI	Did not change
KENr108	KEN	Low HDI	Low HDI	Did not change
KGZr101	KGZ	High HDI	High HDI	Did not change
KGZr102	KGZ	Medium HDI	Medium HDI	Did not change
KGZr103	KGZ	Medium HDI	Medium HDI	Did not change
KGZr104	KGZ	Medium HDI	Medium HDI	Did not change
KGZr105	KGZ	Medium HDI	Medium HDI	Did not change
KGZr106	KGZ	Medium HDI	Medium HDI	Did not change
KGZr107	KGZ	Medium HDI	Medium HDI	Did not change
KGZr108	KGZ	Medium HDI	Medium HDI	Did not change
KHMr101	KHM	Low HDI	Medium HDI	Changed
KHMr102	KHM	Low HDI	Medium HDI	Changed
KHMr103	KHM	Low HDI	Medium HDI	Changed
KHMr104	KHM	Low HDI	Medium HDI	Changed
KHMr105	KHM	Low HDI	Medium HDI	Changed
KHMr106	KHM	Low HDI	Medium HDI	Changed
KHMr107	KHM	Low HDI	Medium HDI	Changed
KHMr108	KHM	Low HDI	High HDI	Changed
KHMr109	KHM	Low HDI	Medium HDI	Changed
KHMr110	KHM	Low HDI	Medium HDI	Changed
KHMr111	KHM	Low HDI	Medium HDI	Changed
KHMr112	KHM	Low HDI	Medium HDI	Changed
KHMr113	KHM	Low HDI	Medium HDI	Changed
KHMr114	KHM	Low HDI	Medium HDI	Changed
KHMr115	KHM	Low HDI	Low HDI	Did not change
KHMr116	KHM	Low HDI	Low HDI	Did not change
KHMr117	KHM	Low HDI	Medium HDI	Changed
KORr101	KOR	High HDI	Very high HDI	Changed
KORr102	KOR	High HDI	Very high HDI	Changed
KORr103	KOR	Medium HDI	Very high HDI	Changed
KORr104	KOR	High HDI	Very high HDI	Changed
KORr105	KOR	High HDI	Very high HDI	Changed
KORr106	KOR	High HDI	Very high HDI	Changed
KORr107	KOR	High HDI	Very high HDI	Changed
KSVr101	XKO	Medium HDI	High HDI	Changed
KSVr102	XKO	High HDI	High HDI	Did not change
KSVr103	XKO	High HDI	High HDI	Did not change
KSVr104	XKO	Medium HDI	High HDI	Changed
KSVr105	XKO	Medium HDI	High HDI	Changed
KSVr106	XKO	High HDI	High HDI	Did not change
KSVr107	XKO	High HDI	High HDI	Did not change
KWTr101	KWT	High HDI	Very high HDI	Changed
KWTr102	KWT	High HDI	Very high HDI	Changed
KWTr103	KWT	High HDI	Very high HDI	Changed
LAOr101	LAO	Low HDI	High HDI	Changed
LAOr102	LAO	Low HDI	Low HDI	Did not change
LAOr103	LAO	Low HDI	Medium HDI	Changed
LAOr104	LAO	Low HDI	Medium HDI	Changed
LAOr105	LAO	Low HDI	Medium HDI	Changed
LAOr106	LAO	Low HDI	Medium HDI	Changed
LAOr107	LAO	Low HDI	Medium HDI	Changed
LAOr108	LAO	Low HDI	Medium HDI	Changed
LAOr109	LAO	Low HDI	Medium HDI	Changed
LAOr110	LAO	Low HDI	Medium HDI	Changed
LAOr111	LAO	Low HDI	Medium HDI	Changed
LAOr112	LAO	Low HDI	Medium HDI	Changed
LAOr113	LAO	Low HDI	Medium HDI	Changed
LAOr114	LAO	Low HDI	Low HDI	Did not change
LAOr115	LAO	Low HDI	Medium HDI	Changed
LAOr116	LAO	Low HDI	Medium HDI	Changed
LAOr117	LAO	Low HDI	Medium HDI	Changed
LBNr101	LBN	High HDI	Medium HDI	Did not change
LBNr102	LBN	High HDI	High HDI	Did not change
LBNr103	LBN	High HDI	High HDI	Did not change
LBNr104	LBN	High HDI	High HDI	Did not change
LBNr105	LBN	High HDI	High HDI	Did not change
LBRr101	LBR	Low HDI	Low HDI	Did not change
LBRr102	LBR	Low HDI	Low HDI	Did not change
LBRr103	LBR	Low HDI	Low HDI	Did not change
LBRr104	LBR	Low HDI	Low HDI	Did not change
LBRr105	LBR	Low HDI	Low HDI	Did not change
LBRr106	LBR	Low HDI	Low HDI	Did not change
LBRr107	LBR	Low HDI	Low HDI	Did not change
LBRr108	LBR	Low HDI	Low HDI	Did not change
LBRr109	LBR	Low HDI	Low HDI	Did not change
LBRr110	LBR	Low HDI	Low HDI	Did not change
LBRr111	LBR	Low HDI	Low HDI	Did not change
LBRr112	LBR	Low HDI	Low HDI	Did not change
LBRr113	LBR	Low HDI	Low HDI	Did not change
LBRr114	LBR	Low HDI	Low HDI	Did not change
LBRr115	LBR	Low HDI	Low HDI	Did not change
LBYr101	LBY	Medium HDI	Medium HDI	Did not change
LBYr102	LBY	Medium HDI	High HDI	Changed
LBYr103	LBY	Medium HDI	High HDI	Changed
LIEt	LIE	Very high HDI	Very high HDI	Did not change
LKAt	LKA	Medium HDI	High HDI	Changed
LSOr101	LSO	Low HDI	Low HDI	Did not change
LSOr102	LSO	Low HDI	Low HDI	Did not change
LSOr103	LSO	Low HDI	Low HDI	Did not change
LSOr104	LSO	Low HDI	Medium HDI	Changed
LSOr105	LSO	Low HDI	Low HDI	Did not change
LSOr106	LSO	Low HDI	Low HDI	Did not change
LSOr107	LSO	Low HDI	Low HDI	Did not change
LSOr108	LSO	Low HDI	Low HDI	Did not change
LSOr109	LSO	Low HDI	Low HDI	Did not change
LSOr110	LSO	Low HDI	Low HDI	Did not change
LTUr101	LTU	High HDI	Very high HDI	Changed
LTUr102	LTU	High HDI	Very high HDI	Changed
LTUr103	LTU	High HDI	Very high HDI	Changed
LTUr104	LTU	High HDI	Very high HDI	Changed
LTUr105	LTU	High HDI	Very high HDI	Changed
LTUr106	LTU	High HDI	Very high HDI	Changed
LTUr107	LTU	Medium HDI	Very high HDI	Changed
LTUr108	LTU	High HDI	Very high HDI	Changed
LTUr109	LTU	High HDI	Very high HDI	Changed
LTUr110	LTU	High HDI	Very high HDI	Changed
LUXt	LUX	High HDI	Very high HDI	Changed
LVAr101	LVA	Very high HDI	Very high HDI	Did not change
LVAr103	LVA	Very high HDI	Very high HDI	Did not change
LVAr104	LVA	Very high HDI	Very high HDI	Did not change
LVAr105	LVA	Very high HDI	Very high HDI	Did not change
LVAr106	LVA	High HDI	Very high HDI	Changed
MARr101	MAR	Low HDI	Medium HDI	Changed
MARr102	MAR	Low HDI	Medium HDI	Changed
MARr103	MAR	Low HDI	High HDI	Changed
MARr104	MAR	Low HDI	Medium HDI	Changed
MARr105	MAR	Low HDI	Medium HDI	Changed
MARr106	MAR	Low HDI	Medium HDI	Changed
MARr107	MAR	Low HDI	Medium HDI	Changed
MDAr101	MDA	Medium HDI	High HDI	Changed
MDAr102	MDA	Medium HDI	High HDI	Changed
MDAr103	MDA	Medium HDI	High HDI	Changed
MDAr104	MDA	High HDI	Very high HDI	Changed
MDGr101	MDG	Low HDI	Medium HDI	Changed
MDGr102	MDG	Low HDI	Low HDI	Did not change
MDGr103	MDG	Low HDI	Low HDI	Did not change
MDGr104	MDG	Low HDI	Low HDI	Did not change
MDGr105	MDG	Low HDI	Low HDI	Did not change
MDGr106	MDG	Low HDI	Low HDI	Did not change
MDGr107	MDG	Low HDI	Low HDI	Did not change
MDGr108	MDG	Low HDI	Low HDI	Did not change
MDGr109	MDG	Low HDI	Low HDI	Did not change
MDGr110	MDG	Low HDI	Low HDI	Did not change
MDGr111	MDG	Low HDI	Low HDI	Did not change
MDGr112	MDG	Low HDI	Low HDI	Did not change
MDGr113	MDG	Low HDI	Low HDI	Did not change
MDGr114	MDG	Low HDI	Low HDI	Did not change
MDGr115	MDG	Low HDI	Low HDI	Did not change
MDGr116	MDG	Low HDI	Low HDI	Did not change
MDGr117	MDG	Low HDI	Low HDI	Did not change
MDGr118	MDG	Low HDI	Low HDI	Did not change
MDGr119	MDG	Low HDI	Low HDI	Did not change
MDGr120	MDG	Low HDI	Low HDI	Did not change
MDGr121	MDG	Low HDI	Medium HDI	Changed
MDGr122	MDG	Low HDI	Medium HDI	Changed
MEXr101	MEX	Medium HDI	High HDI	Changed
MEXr102	MEX	Medium HDI	High HDI	Changed
MEXr103	MEX	Medium HDI	High HDI	Changed
MEXr104	MEX	Medium HDI	High HDI	Changed
MEXr105	MEX	Medium HDI	High HDI	Changed
MEXr106	MEX	Medium HDI	High HDI	Changed
MEXr107	MEX	Medium HDI	Medium HDI	Did not change
MEXr108	MEX	Medium HDI	High HDI	Changed
MEXr109	MEX	High HDI	Very high HDI	Changed
MEXr110	MEX	Medium HDI	High HDI	Changed
MEXr111	MEX	Medium HDI	High HDI	Changed
MEXr112	MEX	Medium HDI	Medium HDI	Did not change
MEXr113	MEX	Medium HDI	High HDI	Changed
MEXr114	MEX	Medium HDI	High HDI	Changed
MEXr115	MEX	Medium HDI	High HDI	Changed
MEXr116	MEX	Medium HDI	High HDI	Changed
MEXr117	MEX	Medium HDI	High HDI	Changed
MEXr118	MEX	Medium HDI	High HDI	Changed
MEXr119	MEX	High HDI	High HDI	Did not change
MEXr120	MEX	Medium HDI	Medium HDI	Did not change
MEXr121	MEX	Medium HDI	High HDI	Changed
MEXr122	MEX	Medium HDI	High HDI	Changed
MEXr123	MEX	Medium HDI	High HDI	Changed
MEXr124	MEX	Medium HDI	High HDI	Changed
MEXr125	MEX	Medium HDI	High HDI	Changed
MEXr126	MEX	Medium HDI	High HDI	Changed
MEXr127	MEX	Medium HDI	High HDI	Changed
MEXr128	MEX	Medium HDI	High HDI	Changed
MEXr129	MEX	Medium HDI	High HDI	Changed
MEXr130	MEX	Medium HDI	High HDI	Changed
MEXr131	MEX	Medium HDI	High HDI	Changed
MEXr132	MEX	Medium HDI	High HDI	Changed
MKDr101	MKD	Medium HDI	High HDI	Changed
MKDr102	MKD	Medium HDI	High HDI	Changed
MKDr103	MKD	Medium HDI	High HDI	Changed
MKDr104	MKD	Medium HDI	High HDI	Changed
MKDr105	MKD	Medium HDI	High HDI	Changed
MKDr106	MKD	Medium HDI	High HDI	Changed
MKDr107	MKD	Medium HDI	High HDI	Changed
MKDr108	MKD	High HDI	High HDI	Did not change
MLIr101	MLI	Low HDI	Low HDI	Did not change
MLIr102	MLI	Low HDI	Low HDI	Did not change
MLIr103	MLI	Low HDI	Low HDI	Did not change
MLIr104	MLI	Low HDI	Low HDI	Did not change
MLIr105	MLI	Low HDI	Low HDI	Did not change
MLIr106	MLI	Low HDI	Low HDI	Did not change
MLIr107	MLI	Low HDI	Low HDI	Did not change
MLIr108	MLI	Low HDI	Medium HDI	Changed
MLTt	NA	NA	NA	Did not change
MMRr101	MMR	Low HDI	Medium HDI	Changed
MMRr102	MMR	Low HDI	Medium HDI	Changed
MMRr103	MMR	Low HDI	Medium HDI	Changed
MMRr104	MMR	Low HDI	Medium HDI	Changed
MMRr105	MMR	Low HDI	Medium HDI	Changed
MMRr106	MMR	Low HDI	Medium HDI	Changed
MMRr107	MMR	Low HDI	Medium HDI	Changed
MMRr108	MMR	Low HDI	Medium HDI	Changed
MMRr109	MMR	Low HDI	Medium HDI	Changed
MMRr110	MMR	Low HDI	Medium HDI	Changed
MMRr111	MMR	Low HDI	Medium HDI	Changed
MMRr112	MMR	Low HDI	Medium HDI	Changed
MMRr113	MMR	Low HDI	Low HDI	Did not change
MMRr114	MMR	Low HDI	Medium HDI	Changed
MNEr101	MNE	High HDI	Very high HDI	Changed
MNEr102	MNE	High HDI	Very high HDI	Changed
MNEr103	MNE	High HDI	Very high HDI	Changed
MNGr101	MNG	Low HDI	Medium HDI	Changed
MNGr102	MNG	Low HDI	Medium HDI	Changed
MNGr103	MNG	Medium HDI	High HDI	Changed
MNGr104	MNG	Medium HDI	High HDI	Changed
MNGr105	MNG	Medium HDI	High HDI	Changed
MOZr101	MOZ	Low HDI	Low HDI	Did not change
MOZr102	MOZ	Low HDI	Low HDI	Did not change
MOZr103	MOZ	Low HDI	Low HDI	Did not change
MOZr104	MOZ	Low HDI	Low HDI	Did not change
MOZr105	MOZ	Low HDI	Low HDI	Did not change
MOZr106	MOZ	Low HDI	Low HDI	Did not change
MOZr107	MOZ	Low HDI	Low HDI	Did not change
MOZr108	MOZ	Low HDI	Low HDI	Did not change
MOZr109	MOZ	Low HDI	Low HDI	Did not change
MOZr110	MOZ	Low HDI	Low HDI	Did not change
MOZr111	MOZ	Low HDI	Medium HDI	Changed
MRTr101	MRT	Low HDI	Low HDI	Did not change
MRTr102	MRT	Low HDI	Low HDI	Did not change
MRTr103	MRT	Low HDI	Low HDI	Did not change
MRTr104	MRT	Low HDI	Low HDI	Did not change
MRTr105	MRT	Low HDI	Low HDI	Did not change
MRTr106	MRT	Low HDI	Medium HDI	Changed
MRTr107	MRT	Low HDI	Medium HDI	Changed
MRTr108	MRT	Low HDI	Medium HDI	Changed
MRTr109	MRT	Low HDI	Low HDI	Did not change
MRTr110	MRT	Low HDI	Low HDI	Did not change
MRTr111	MRT	Low HDI	High HDI	Changed
MRTr112	MRT	Low HDI	Medium HDI	Changed
MUSr101	MUS	Medium HDI	High HDI	Changed
MUSr102	MUS	Medium HDI	Very high HDI	Changed
MUSr103	MUS	Medium HDI	High HDI	Changed
MWIr101	MWI	Low HDI	Medium HDI	Changed
MWIr102	MWI	Low HDI	Low HDI	Did not change
MWIr103	MWI	Low HDI	Low HDI	Did not change
MWIr104	MWI	Low HDI	Low HDI	Did not change
MWIr105	MWI	Low HDI	Medium HDI	Changed
MWIr106	MWI	Low HDI	Low HDI	Did not change
MWIr107	MWI	Low HDI	Low HDI	Did not change
MWIr108	MWI	Low HDI	Low HDI	Did not change
MWIr109	MWI	Low HDI	Low HDI	Did not change
MWIr110	MWI	Low HDI	Low HDI	Did not change
MWIr111	MWI	Low HDI	Medium HDI	Changed
MWIr112	MWI	Low HDI	Low HDI	Did not change
MWIr113	MWI	Low HDI	Low HDI	Did not change
MYSr101	MYS	Medium HDI	Very high HDI	Changed
MYSr102	MYS	Medium HDI	Very high HDI	Changed
MYSr103	MYS	Medium HDI	High HDI	Changed
MYSr104	MYS	Medium HDI	Very high HDI	Changed
MYSr105	MYS	Medium HDI	Very high HDI	Changed
MYSr106	MYS	Medium HDI	Very high HDI	Changed
MYSr107	MYS	Medium HDI	Very high HDI	Changed
MYSr108	MYS	Medium HDI	Very high HDI	Changed
MYSr109	MYS	Medium HDI	Very high HDI	Changed
MYSr110	MYS	Medium HDI	Very high HDI	Changed
MYSr111	MYS	Medium HDI	High HDI	Changed
MYSr112	MYS	Medium HDI	High HDI	Changed
MYSr113	MYS	Medium HDI	High HDI	Changed
MYSr114	MYS	Medium HDI	Very high HDI	Changed
MYSr115	MYS	Medium HDI	High HDI	Changed
NA	NA	NA	NA	Did not change
NAMr101	NAM	Low HDI	Medium HDI	Changed
NAMr102	NAM	High HDI	Medium HDI	Did not change
NAMr103	NAM	Medium HDI	Medium HDI	Did not change
NAMr104	NAM	Medium HDI	Medium HDI	Did not change
NAMr105	NAM	Medium HDI	High HDI	Changed
NAMr106	NAM	Low HDI	Medium HDI	Changed
NAMr107	NAM	Low HDI	Medium HDI	Changed
NAMr108	NAM	Low HDI	Low HDI	Did not change
NAMr109	NAM	Low HDI	Medium HDI	Changed
NAMr110	NAM	Low HDI	Medium HDI	Changed
NAMr111	NAM	Medium HDI	Medium HDI	Did not change
NAMr112	NAM	Medium HDI	Medium HDI	Did not change
NAMr113	NAM	Medium HDI	Medium HDI	Did not change
NERr101	NER	Low HDI	Low HDI	Did not change
NERr102	NER	Low HDI	Low HDI	Did not change
NERr103	NER	Low HDI	Low HDI	Did not change
NERr104	NER	Low HDI	Low HDI	Did not change
NERr105	NER	Low HDI	Low HDI	Did not change
NERr106	NER	Low HDI	Low HDI	Did not change
NERr107	NER	Low HDI	Low HDI	Did not change
NGAr101	NGA	Low HDI	Medium HDI	Changed
NGAr102	NGA	Medium HDI	Medium HDI	Did not change
NGAr103	NGA	Low HDI	Low HDI	Did not change
NGAr104	NGA	Low HDI	Medium HDI	Changed
NGAr105	NGA	Low HDI	Medium HDI	Changed
NGAr106	NGA	Low HDI	Low HDI	Did not change
NGAr107	NGA	Low HDI	Medium HDI	Changed
NGAr108	NGA	Low HDI	Low HDI	Did not change
NGAr109	NGA	Medium HDI	Medium HDI	Did not change
NGAr110	NGA	Low HDI	Low HDI	Did not change
NGAr111	NGA	Low HDI	Low HDI	Did not change
NGAr112	NGA	Low HDI	Low HDI	Did not change
NGAr113	NGA	Medium HDI	Medium HDI	Did not change
NGAr114	NGA	Medium HDI	Medium HDI	Did not change
NGAr115	NGA	Low HDI	Low HDI	Did not change
NGAr116	NGA	Low HDI	Medium HDI	Changed
NGAr117	NGA	Low HDI	Medium HDI	Changed
NGAr118	NGA	Medium HDI	Medium HDI	Did not change
NGAr119	NGA	Low HDI	Medium HDI	Changed
NGAr120	NGA	Low HDI	Medium HDI	Changed
NGAr121	NGA	Low HDI	Low HDI	Did not change
NGAr122	NGA	Medium HDI	Medium HDI	Did not change
NGAr123	NGA	Low HDI	Medium HDI	Changed
NGAr124	NGA	Medium HDI	Medium HDI	Did not change
NGAr125	NGA	Low HDI	Low HDI	Did not change
NGAr126	NGA	Low HDI	Low HDI	Did not change
NGAr127	NGA	Low HDI	Medium HDI	Changed
NGAr128	NGA	Low HDI	Medium HDI	Changed
NGAr129	NGA	Low HDI	Low HDI	Did not change
NGAr130	NGA	Low HDI	Low HDI	Did not change
NGAr131	NGA	Low HDI	Medium HDI	Changed
NGAr132	NGA	Low HDI	Medium HDI	Changed
NGAr133	NGA	Low HDI	Medium HDI	Changed
NGAr134	NGA	Low HDI	Low HDI	Did not change
NGAr135	NGA	Low HDI	Medium HDI	Changed
NGAr136	NGA	Low HDI	Low HDI	Did not change
NGAr137	NGA	Low HDI	Medium HDI	Changed
NICr101	NIC	Low HDI	High HDI	Changed
NICr102	NIC	Low HDI	Medium HDI	Changed
NICr103	NIC	Low HDI	Low HDI	Did not change
NLDr101	NLD	Very high HDI	Very high HDI	Did not change
NLDr102	NLD	Very high HDI	Very high HDI	Did not change
NLDr103	NLD	Very high HDI	Very high HDI	Did not change
NLDr104	NLD	Very high HDI	Very high HDI	Did not change
NLDr105	NLD	Very high HDI	Very high HDI	Did not change
NLDr106	NLD	Very high HDI	Very high HDI	Did not change
NLDr107	NLD	Very high HDI	Very high HDI	Did not change
NLDr108	NLD	Very high HDI	Very high HDI	Did not change
NLDr109	NLD	Very high HDI	Very high HDI	Did not change
NLDr110	NLD	Very high HDI	Very high HDI	Did not change
NLDr111	NLD	Very high HDI	Very high HDI	Did not change
NLDr112	NLD	Very high HDI	Very high HDI	Did not change
NORr101	NOR	Very high HDI	Very high HDI	Did not change
NORr102	NOR	Very high HDI	Very high HDI	Did not change
NORr103	NOR	Very high HDI	Very high HDI	Did not change
NORr104	NOR	Very high HDI	Very high HDI	Did not change
NORr105	NOR	Very high HDI	Very high HDI	Did not change
NORr106	NOR	Very high HDI	Very high HDI	Did not change
NORr107	NOR	Very high HDI	Very high HDI	Did not change
NPLr101	NPL	Low HDI	Medium HDI	Changed
NPLr102	NPL	Low HDI	Medium HDI	Changed
NPLr103	NPL	Low HDI	Medium HDI	Changed
NPLr104	NPL	Low HDI	Medium HDI	Changed
NPLr105	NPL	Low HDI	Medium HDI	Changed
NZLr101	NZL	High HDI	Very high HDI	Changed
NZLr102	NZL	Very high HDI	Very high HDI	Did not change
NZLr103	NZL	High HDI	Very high HDI	Changed
NZLr104	NZL	High HDI	Very high HDI	Changed
NZLr105	NZL	High HDI	Very high HDI	Changed
NZLr106	NZL	High HDI	Very high HDI	Changed
NZLr107	NZL	High HDI	Very high HDI	Changed
NZLr108	NZL	High HDI	Very high HDI	Changed
NZLr109	NZL	Very high HDI	Very high HDI	Did not change
NZLr110	NZL	Very high HDI	Very high HDI	Did not change
NZLr111	NZL	High HDI	Very high HDI	Changed
NZLr112	NZL	High HDI	Very high HDI	Changed
NZLr113	NZL	Very high HDI	Very high HDI	Did not change
NZLr114	NZL	Very high HDI	Very high HDI	Did not change
NZLr115	NZL	High HDI	Very high HDI	Changed
OMNt	OMN	High HDI	Very high HDI	Changed
PAKr101	PAK	Low HDI	Low HDI	Did not change
PAKr102	PAK	Low HDI	Low HDI	Did not change
PAKr103	PAK	Low HDI	Low HDI	Did not change
PAKr104	PAK	Low HDI	Low HDI	Did not change
PAKr105	PAK	Low HDI	Medium HDI	Changed
PAKr106	PAK	Low HDI	Medium HDI	Changed
PAKr107	PAK	Low HDI	Medium HDI	Changed
PAKr108	PAK	Low HDI	Low HDI	Did not change
PANr101	PAN	Medium HDI	High HDI	Changed
PANr102	PAN	Medium HDI	High HDI	Changed
PANr103	PAN	Medium HDI	Very high HDI	Changed
PANr104	PAN	Medium HDI	Very high HDI	Changed
PANr105	PAN	Medium HDI	High HDI	Changed
PANr106	PAN	Medium HDI	Very high HDI	Changed
PANr107	PAN	Medium HDI	High HDI	Changed
PANr108	PAN	Medium HDI	Very high HDI	Changed
PANr109	PAN	Medium HDI	High HDI	Changed
PANr110	PAN	Low HDI	Medium HDI	Changed
PANr111	PAN	Low HDI	Medium HDI	Changed
PANr112	PAN	Low HDI	Medium HDI	Changed
PERr101	PER	Medium HDI	High HDI	Changed
PERr102	PER	Medium HDI	High HDI	Changed
PERr103	PER	Medium HDI	High HDI	Changed
PERr104	PER	Medium HDI	High HDI	Changed
PERr105	PER	Medium HDI	Very high HDI	Changed
PERr106	PER	Medium HDI	High HDI	Changed
PHLr101	PHL	Medium HDI	High HDI	Changed
PHLr102	PHL	Medium HDI	High HDI	Changed
PHLr103	PHL	Medium HDI	High HDI	Changed
PHLr104	PHL	Medium HDI	Medium HDI	Did not change
PHLr105	PHL	Medium HDI	High HDI	Changed
PHLr106	PHL	Medium HDI	High HDI	Changed
PHLr107	PHL	Medium HDI	Medium HDI	Did not change
PHLr108	PHL	Low HDI	Medium HDI	Changed
PHLr109	PHL	Low HDI	Medium HDI	Changed
PHLr110	PHL	Medium HDI	Medium HDI	Did not change
PHLr111	PHL	Medium HDI	Medium HDI	Did not change
PHLr112	PHL	Medium HDI	Medium HDI	Did not change
PHLr113	PHL	Medium HDI	Medium HDI	Did not change
PHLr114	PHL	Medium HDI	Medium HDI	Did not change
PHLr115	PHL	Low HDI	Medium HDI	Changed
PHLr116	PHL	Medium HDI	Medium HDI	Did not change
PHLr117	PHL	Low HDI	Medium HDI	Changed
PNGr101	PNG	Low HDI	Medium HDI	Changed
PNGr102	PNG	Low HDI	Low HDI	Did not change
PNGr103	PNG	Low HDI	Medium HDI	Changed
PNGr104	PNG	Low HDI	High HDI	Changed
PNGr105	PNG	Low HDI	Medium HDI	Changed
PNGr106	PNG	Low HDI	Medium HDI	Changed
PNGr107	PNG	Low HDI	Low HDI	Did not change
PNGr108	PNG	Low HDI	Low HDI	Did not change
PNGr109	PNG	Low HDI	Medium HDI	Changed
PNGr110	PNG	Low HDI	Medium HDI	Changed
PNGr111	PNG	Low HDI	Low HDI	Did not change
PNGr112	PNG	Low HDI	Medium HDI	Changed
PNGr113	PNG	Low HDI	Medium HDI	Changed
PNGr114	PNG	Low HDI	Medium HDI	Changed
PNGr115	PNG	Low HDI	Low HDI	Did not change
PNGr116	PNG	Low HDI	Medium HDI	Changed
PNGr117	PNG	Low HDI	Medium HDI	Changed
PNGr118	PNG	Low HDI	Medium HDI	Changed
PNGr119	PNG	Low HDI	Medium HDI	Changed
PNGr120	PNG	Low HDI	Medium HDI	Changed
PNGr121	PNG	Low HDI	Low HDI	Did not change
PNGr122	PNG	Low HDI	Medium HDI	Changed
POLr101	POL	High HDI	Very high HDI	Changed
POLr102	POL	High HDI	Very high HDI	Changed
POLr103	POL	High HDI	Very high HDI	Changed
POLr104	POL	High HDI	Very high HDI	Changed
POLr105	POL	High HDI	Very high HDI	Changed
POLr106	POL	High HDI	Very high HDI	Changed
POLr107	POL	High HDI	Very high HDI	Changed
POLr108	POL	High HDI	Very high HDI	Changed
POLr109	POL	High HDI	Very high HDI	Changed
POLr110	POL	High HDI	Very high HDI	Changed
POLr111	POL	High HDI	Very high HDI	Changed
POLr112	POL	High HDI	Very high HDI	Changed
POLr113	POL	High HDI	Very high HDI	Changed
POLr114	POL	High HDI	Very high HDI	Changed
POLr115	POL	Medium HDI	Very high HDI	Changed
POLr116	POL	High HDI	Very high HDI	Changed
PRIr101	NA	NA	NA	Did not change
PRIr102	NA	NA	NA	Did not change
PRIr103	NA	NA	NA	Did not change
PRIr104	NA	NA	NA	Did not change
PRIr105	NA	NA	NA	Did not change
PRIr106	NA	NA	NA	Did not change
PRKt	NA	NA	NA	Did not change
PRTr101	PRT	Medium HDI	Very high HDI	Changed
PRTr102	PRT	Medium HDI	Very high HDI	Changed
PRTr103	PRT	Medium HDI	Very high HDI	Changed
PRTr104	PRT	High HDI	Very high HDI	Changed
PRTr105	PRT	Medium HDI	Very high HDI	Changed
PRTr106	PRT	Medium HDI	Very high HDI	Changed
PRTr107	PRT	Medium HDI	Very high HDI	Changed
PRYr101	PRY	Medium HDI	High HDI	Changed
PRYr102	PRY	Medium HDI	High HDI	Changed
PRYr103	PRY	Medium HDI	High HDI	Changed
PRYr104	PRY	Medium HDI	High HDI	Changed
PRYr105	PRY	Medium HDI	High HDI	Changed
PSEr101	PSE	Medium HDI	High HDI	Changed
PSEr102	PSE	Medium HDI	High HDI	Changed
PSEr103	PSE	Medium HDI	High HDI	Changed
PSEr104	PSE	Medium HDI	High HDI	Changed
PSEr105	PSE	Medium HDI	High HDI	Changed
PSEr106	PSE	Medium HDI	High HDI	Changed
QATt	QAT	High HDI	Very high HDI	Changed
ROUr101	ROU	Medium HDI	High HDI	Changed
ROUr102	ROU	Medium HDI	High HDI	Changed
ROUr103	ROU	Medium HDI	High HDI	Changed
ROUr104	ROU	Medium HDI	Very high HDI	Changed
ROUr105	ROU	High HDI	Very high HDI	Changed
ROUr106	ROU	Medium HDI	Very high HDI	Changed
ROUr107	ROU	High HDI	Very high HDI	Changed
ROUr108	ROU	High HDI	Very high HDI	Changed
RUSr101	RUS	High HDI	Very high HDI	Changed
RUSr102	RUS	High HDI	Very high HDI	Changed
RUSr103	RUS	High HDI	Very high HDI	Changed
RUSr104	RUS	High HDI	Very high HDI	Changed
RUSr105	RUS	High HDI	Very high HDI	Changed
RUSr106	RUS	High HDI	Very high HDI	Changed
RUSr107	RUS	High HDI	Very high HDI	Changed
RUSr108	RUS	High HDI	Very high HDI	Changed
RWAr101	RWA	Low HDI	Medium HDI	Changed
RWAr102	RWA	Low HDI	Low HDI	Did not change
RWAr103	RWA	Low HDI	Low HDI	Did not change
RWAr104	RWA	Low HDI	Low HDI	Did not change
RWAr105	RWA	Low HDI	Low HDI	Did not change
SAUr101	SAU	Medium HDI	Very high HDI	Changed
SAUr102	SAU	Medium HDI	Very high HDI	Changed
SAUr103	SAU	Medium HDI	Very high HDI	Changed
SAUr104	SAU	Medium HDI	Very high HDI	Changed
SAUr105	SAU	Medium HDI	Very high HDI	Changed
SDNr101	SDN	Low HDI	Medium HDI	Changed
SDNr102	SDN	Low HDI	Medium HDI	Changed
SDNr103	SDN	Low HDI	Low HDI	Did not change
SDNr104	SDN	Low HDI	Low HDI	Did not change
SDNr105	SDN	Low HDI	Low HDI	Did not change
SDNr106	SDN	Low HDI	Medium HDI	Changed
SDNr107	SDN	Low HDI	Medium HDI	Changed
SDNr108	SDN	Low HDI	Low HDI	Did not change
SDNr109	SDN	Low HDI	Low HDI	Did not change
SDNr110	SDN	Low HDI	Low HDI	Did not change
SDNr111	SDN	Low HDI	Low HDI	Did not change
SDNr112	SDN	Low HDI	Low HDI	Did not change
SDNr113	SDN	Low HDI	Low HDI	Did not change
SDNr114	SDN	Low HDI	Low HDI	Did not change
SDNr115	SDN	Low HDI	Low HDI	Did not change
SENr101	SEN	Low HDI	Medium HDI	Changed
SENr102	SEN	Low HDI	Medium HDI	Changed
SENr103	SEN	Low HDI	Low HDI	Did not change
SENr104	SEN	Low HDI	Low HDI	Did not change
SENr105	SEN	Low HDI	Low HDI	Did not change
SENr106	SEN	Low HDI	Low HDI	Did not change
SENr107	SEN	Low HDI	Medium HDI	Changed
SENr108	SEN	Low HDI	Low HDI	Did not change
SENr109	SEN	Low HDI	Low HDI	Did not change
SENr110	SEN	Low HDI	Low HDI	Did not change
SGPt	SGP	High HDI	Very high HDI	Changed
SLBt	SLB	Low HDI	Medium HDI	Changed
SLEr101	SLE	Low HDI	Low HDI	Did not change
SLEr102	SLE	Low HDI	Low HDI	Did not change
SLEr103	SLE	Low HDI	Low HDI	Did not change
SLEr104	SLE	Low HDI	Low HDI	Did not change
SLEr105	SLE	Low HDI	Low HDI	Did not change
SLEr106	SLE	Low HDI	Low HDI	Did not change
SLEr107	SLE	Low HDI	Low HDI	Did not change
SLEr108	SLE	Low HDI	Low HDI	Did not change
SLEr109	SLE	Low HDI	Low HDI	Did not change
SLEr110	SLE	Low HDI	Low HDI	Did not change
SLEr111	SLE	Low HDI	Low HDI	Did not change
SLEr112	SLE	Low HDI	Low HDI	Did not change
SLEr113	SLE	Low HDI	Low HDI	Did not change
SLEr114	SLE	Low HDI	Medium HDI	Changed
SLVr101	SLV	Low HDI	Medium HDI	Changed
SLVr102	SLV	Medium HDI	High HDI	Changed
SLVr103	SLV	Low HDI	Medium HDI	Changed
SLVr104	SLV	Low HDI	Medium HDI	Changed
SOMr101	SOM	Low HDI	Low HDI	Did not change
SOMr102	SOM	Low HDI	Low HDI	Did not change
SOMr103	SOM	Low HDI	Low HDI	Did not change
SOMr104	SOM	Low HDI	Low HDI	Did not change
SOMr105	SOM	Low HDI	Low HDI	Did not change
SOMr106	SOM	Low HDI	Low HDI	Did not change
SOMr107	SOM	Low HDI	Low HDI	Did not change
SOMr108	SOM	Low HDI	Low HDI	Did not change
SOMr109	SOM	Low HDI	Low HDI	Did not change
SOMr110	SOM	Low HDI	Low HDI	Did not change
SOMr111	SOM	Low HDI	Low HDI	Did not change
SOMr112	SOM	Low HDI	Low HDI	Did not change
SOMr113	SOM	Low HDI	Low HDI	Did not change
SOMr114	SOM	Low HDI	Low HDI	Did not change
SOMr115	SOM	Low HDI	Low HDI	Did not change
SOMr116	SOM	Low HDI	Low HDI	Did not change
SOMr117	SOM	Low HDI	Low HDI	Did not change
SOMr118	SOM	Low HDI	Low HDI	Did not change
SRBr101	SRB	High HDI	Very high HDI	Changed
SRBr102	SRB	Medium HDI	High HDI	Changed
SRBr103	SRB	Medium HDI	High HDI	Changed
SRBr104	SRB	Medium HDI	High HDI	Changed
SSDr101	SSD	Low HDI	Low HDI	Did not change
SSDr102	SSD	Low HDI	Low HDI	Did not change
SSDr103	SSD	Low HDI	Low HDI	Did not change
SSDr104	SSD	Low HDI	Low HDI	Did not change
SSDr105	SSD	Low HDI	Low HDI	Did not change
SSDr106	SSD	Low HDI	Low HDI	Did not change
SSDr107	SSD	Low HDI	Low HDI	Did not change
SSDr108	SSD	Low HDI	Low HDI	Did not change
SSDr109	SSD	Low HDI	Low HDI	Did not change
SSDr110	SSD	Low HDI	Low HDI	Did not change
STPr101	STP	Low HDI	Medium HDI	Changed
STPr102	STP	Low HDI	Medium HDI	Changed
STPr103	STP	Low HDI	Medium HDI	Changed
STPr104	STP	Low HDI	Medium HDI	Changed
SURr101	SUR	High HDI	High HDI	Did not change
SURr102	SUR	Medium HDI	High HDI	Changed
SURr103	SUR	Medium HDI	High HDI	Changed
SURr104	SUR	Medium HDI	High HDI	Changed
SURr105	SUR	Low HDI	Medium HDI	Changed
SVKr101	SVK	Very high HDI	Very high HDI	Did not change
SVKr102	SVK	High HDI	Very high HDI	Changed
SVKr103	SVK	High HDI	Very high HDI	Changed
SVKr104	SVK	Medium HDI	Very high HDI	Changed
SVNr101	SVN	High HDI	Very high HDI	Changed
SVNr102	SVN	High HDI	Very high HDI	Changed
SVNr103	SVN	High HDI	Very high HDI	Changed
SVNr104	SVN	High HDI	Very high HDI	Changed
SVNr105	SVN	High HDI	Very high HDI	Changed
SVNr106	SVN	High HDI	Very high HDI	Changed
SVNr107	SVN	High HDI	Very high HDI	Changed
SVNr108	SVN	High HDI	Very high HDI	Changed
SVNr109	SVN	High HDI	Very high HDI	Changed
SVNr110	SVN	High HDI	Very high HDI	Changed
SVNr111	SVN	High HDI	Very high HDI	Changed
SVNr112	SVN	High HDI	Very high HDI	Changed
SWEr101	SWE	Very high HDI	Very high HDI	Did not change
SWEr102	SWE	Very high HDI	Very high HDI	Did not change
SWEr103	SWE	High HDI	Very high HDI	Changed
SWEr104	SWE	Very high HDI	Very high HDI	Did not change
SWEr105	SWE	Very high HDI	Very high HDI	Did not change
SWEr106	SWE	High HDI	Very high HDI	Changed
SWEr107	SWE	High HDI	Very high HDI	Changed
SWEr108	SWE	Very high HDI	Very high HDI	Did not change
SWZr101	SWZ	Medium HDI	Medium HDI	Did not change
SWZr102	SWZ	Medium HDI	Medium HDI	Did not change
SWZr103	SWZ	Low HDI	Medium HDI	Changed
SWZr104	SWZ	Low HDI	Medium HDI	Changed
SYRr101	SYR	Medium HDI	Medium HDI	Did not change
SYRr102	SYR	Medium HDI	Medium HDI	Did not change
SYRr103	SYR	Medium HDI	Medium HDI	Did not change
SYRr104	SYR	Medium HDI	Medium HDI	Did not change
SYRr105	SYR	Medium HDI	Medium HDI	Did not change
SYRr106	SYR	Medium HDI	Medium HDI	Did not change
SYRr107	SYR	Low HDI	Medium HDI	Changed
SYRr108	SYR	Low HDI	Low HDI	Did not change
SYRr109	SYR	Low HDI	Low HDI	Did not change
SYRr110	SYR	Low HDI	Medium HDI	Changed
SYRr111	SYR	Low HDI	Low HDI	Did not change
SYRr112	SYR	Medium HDI	Medium HDI	Did not change
SYRr113	SYR	Medium HDI	Medium HDI	Did not change
SYRr114	SYR	Low HDI	Medium HDI	Changed
TCDr101	TCD	Low HDI	Low HDI	Did not change
TCDr102	TCD	Low HDI	Low HDI	Did not change
TCDr103	TCD	Low HDI	Low HDI	Did not change
TCDr104	TCD	Low HDI	Low HDI	Did not change
TCDr105	TCD	Low HDI	Low HDI	Did not change
TCDr106	TCD	Low HDI	Low HDI	Did not change
TCDr107	TCD	Low HDI	Low HDI	Did not change
TCDr108	TCD	Low HDI	Low HDI	Did not change
TGOr101	TGO	Low HDI	Medium HDI	Changed
TGOr102	TGO	Low HDI	Low HDI	Did not change
TGOr103	TGO	Low HDI	Low HDI	Did not change
TGOr104	TGO	Low HDI	Low HDI	Did not change
TGOr105	TGO	Low HDI	Low HDI	Did not change
TGOr106	TGO	Low HDI	Low HDI	Did not change
THAr101	THA	Medium HDI	Very high HDI	Changed
THAr102	THA	Medium HDI	Very high HDI	Changed
THAr103	THA	Medium HDI	High HDI	Changed
THAr104	THA	Medium HDI	High HDI	Changed
THAr105	THA	Medium HDI	High HDI	Changed
TJKr101	TJK	High HDI	High HDI	Did not change
TJKr102	TJK	Medium HDI	Medium HDI	Did not change
TJKr103	TJK	Medium HDI	Medium HDI	Did not change
TJKr104	TJK	Medium HDI	Medium HDI	Did not change
TJKr105	TJK	Medium HDI	Medium HDI	Did not change
TKMr101	TKM	High HDI	High HDI	Did not change
TKMr102	TKM	High HDI	High HDI	Did not change
TKMr103	TKM	High HDI	High HDI	Did not change
TKMr104	TKM	Medium HDI	High HDI	Changed
TKMr105	TKM	High HDI	High HDI	Did not change
TKMr106	TKM	Medium HDI	High HDI	Changed
TLSr101	TLS	Low HDI	Medium HDI	Changed
TLSr102	TLS	Low HDI	Medium HDI	Changed
TLSr103	TLS	Low HDI	Medium HDI	Changed
TLSr104	TLS	Low HDI	Medium HDI	Changed
TLSr105	TLS	Low HDI	Medium HDI	Changed
TLSr106	TLS	Medium HDI	High HDI	Changed
TLSr107	TLS	Low HDI	Low HDI	Did not change
TLSr108	TLS	Low HDI	Medium HDI	Changed
TLSr109	TLS	Low HDI	Medium HDI	Changed
TLSr110	TLS	Low HDI	Medium HDI	Changed
TLSr111	TLS	Low HDI	Medium HDI	Changed
TLSr112	TLS	Low HDI	Low HDI	Did not change
TLSr113	TLS	Low HDI	Medium HDI	Changed
TONt	TON	Medium HDI	High HDI	Changed
TTOr101	TTO	Medium HDI	Very high HDI	Changed
TTOr102	TTO	Medium HDI	High HDI	Changed
TTOr103	TTO	Medium HDI	Very high HDI	Changed
TTOr104	TTO	Medium HDI	Very high HDI	Changed
TTOr105	TTO	Medium HDI	Very high HDI	Changed
TUNr101	TUN	Medium HDI	High HDI	Changed
TUNr102	TUN	Medium HDI	High HDI	Changed
TUNr103	TUN	Low HDI	High HDI	Changed
TUNr104	TUN	Low HDI	Medium HDI	Changed
TUNr105	TUN	Medium HDI	High HDI	Changed
TUNr106	TUN	Medium HDI	High HDI	Changed
TUNr107	TUN	Medium HDI	High HDI	Changed
TURr101	TUR	Medium HDI	Very high HDI	Changed
TURr102	TUR	Medium HDI	Very high HDI	Changed
TURr103	TUR	Medium HDI	Very high HDI	Changed
TURr104	TUR	Medium HDI	Very high HDI	Changed
TURr105	TUR	Medium HDI	Very high HDI	Changed
TURr106	TUR	Medium HDI	Very high HDI	Changed
TURr107	TUR	Medium HDI	Very high HDI	Changed
TURr108	TUR	Medium HDI	Very high HDI	Changed
TURr109	TUR	Medium HDI	Very high HDI	Changed
TURr110	TUR	Low HDI	High HDI	Changed
TURr111	TUR	Low HDI	High HDI	Changed
TURr112	TUR	Low HDI	High HDI	Changed
TZAr201	TZA	Low HDI	Low HDI	Did not change
TZAr202	TZA	Low HDI	Medium HDI	Changed
TZAr203	TZA	Low HDI	Medium HDI	Changed
TZAr204	TZA	Low HDI	Medium HDI	Changed
TZAr205	TZA	Low HDI	Low HDI	Did not change
TZAr206	TZA	Low HDI	Low HDI	Did not change
TZAr207	TZA	Low HDI	Medium HDI	Changed
TZAr208	TZA	Low HDI	Low HDI	Did not change
TZAr209	TZA	Low HDI	Low HDI	Did not change
TZAr210	TZA	Low HDI	Medium HDI	Changed
TZAr211	TZA	Low HDI	Medium HDI	Changed
TZAr212	TZA	Low HDI	Low HDI	Did not change
TZAr213	TZA	Low HDI	Low HDI	Did not change
TZAr214	TZA	Low HDI	Low HDI	Did not change
TZAr215	TZA	Low HDI	Low HDI	Did not change
TZAr216	TZA	Low HDI	Low HDI	Did not change
TZAr217	TZA	Low HDI	Low HDI	Did not change
TZAr218	TZA	Low HDI	Low HDI	Did not change
TZAr219	TZA	Low HDI	Low HDI	Did not change
TZAr220	TZA	Low HDI	Low HDI	Did not change
TZAr221	TZA	Low HDI	Medium HDI	Changed
TZAr222	TZA	Low HDI	Medium HDI	Changed
TZAr223	TZA	Low HDI	High HDI	Changed
TZAr224	TZA	Low HDI	Medium HDI	Changed
TZAr225	TZA	Low HDI	Medium HDI	Changed
UGAr101	UGA	Low HDI	Medium HDI	Changed
UGAr102	UGA	Low HDI	Low HDI	Did not change
UGAr103	UGA	Low HDI	Medium HDI	Changed
UGAr104	UGA	Low HDI	Low HDI	Did not change
UGAr105	UGA	Low HDI	Low HDI	Did not change
UGAr106	UGA	Low HDI	Low HDI	Did not change
UGAr107	UGA	Low HDI	Low HDI	Did not change
UGAr108	UGA	Low HDI	Low HDI	Did not change
UGAr109	UGA	Low HDI	Low HDI	Did not change
UKRr101	UKR	High HDI	High HDI	Did not change
UKRr102	UKR	High HDI	High HDI	Did not change
UKRr103	UKR	High HDI	High HDI	Did not change
UKRr104	UKR	High HDI	High HDI	Did not change
UKRr105	UKR	High HDI	High HDI	Did not change
URYr101	URY	High HDI	Very high HDI	Changed
URYr102	URY	Medium HDI	High HDI	Changed
URYr103	URY	High HDI	Very high HDI	Changed
URYr104	URY	Medium HDI	High HDI	Changed
URYr105	URY	Medium HDI	High HDI	Changed
URYr106	URY	High HDI	Very high HDI	Changed
URYr107	URY	Medium HDI	High HDI	Changed
USAr101	USA	Very high HDI	Very high HDI	Did not change
USAr102	USA	Very high HDI	Very high HDI	Did not change
USAr103	USA	Very high HDI	Very high HDI	Did not change
USAr104	USA	Very high HDI	Very high HDI	Did not change
USAr105	USA	Very high HDI	Very high HDI	Did not change
USAr106	USA	Very high HDI	Very high HDI	Did not change
USAr107	USA	Very high HDI	Very high HDI	Did not change
USAr108	USA	Very high HDI	Very high HDI	Did not change
USAr109	USA	Very high HDI	Very high HDI	Did not change
USAr110	USA	Very high HDI	Very high HDI	Did not change
USAr111	USA	Very high HDI	Very high HDI	Did not change
USAr112	USA	Very high HDI	Very high HDI	Did not change
USAr113	USA	Very high HDI	Very high HDI	Did not change
USAr114	USA	Very high HDI	Very high HDI	Did not change
USAr115	USA	Very high HDI	Very high HDI	Did not change
USAr116	USA	Very high HDI	Very high HDI	Did not change
USAr117	USA	Very high HDI	Very high HDI	Did not change
USAr118	USA	Very high HDI	Very high HDI	Did not change
USAr119	USA	Very high HDI	Very high HDI	Did not change
USAr120	USA	Very high HDI	Very high HDI	Did not change
USAr121	USA	Very high HDI	Very high HDI	Did not change
USAr122	USA	Very high HDI	Very high HDI	Did not change
USAr123	USA	Very high HDI	Very high HDI	Did not change
USAr124	USA	Very high HDI	Very high HDI	Did not change
USAr125	USA	Very high HDI	Very high HDI	Did not change
USAr126	USA	Very high HDI	Very high HDI	Did not change
USAr127	USA	Very high HDI	Very high HDI	Did not change
USAr128	USA	Very high HDI	Very high HDI	Did not change
USAr129	USA	Very high HDI	Very high HDI	Did not change
USAr130	USA	Very high HDI	Very high HDI	Did not change
USAr131	USA	Very high HDI	Very high HDI	Did not change
USAr132	USA	Very high HDI	Very high HDI	Did not change
USAr133	USA	Very high HDI	Very high HDI	Did not change
USAr134	USA	Very high HDI	Very high HDI	Did not change
USAr135	USA	Very high HDI	Very high HDI	Did not change
USAr136	USA	Very high HDI	Very high HDI	Did not change
USAr137	USA	Very high HDI	Very high HDI	Did not change
USAr138	USA	Very high HDI	Very high HDI	Did not change
USAr139	USA	Very high HDI	Very high HDI	Did not change
USAr140	USA	Very high HDI	Very high HDI	Did not change
USAr141	USA	Very high HDI	Very high HDI	Did not change
USAr142	USA	Very high HDI	Very high HDI	Did not change
USAr143	USA	Very high HDI	Very high HDI	Did not change
USAr144	USA	Very high HDI	Very high HDI	Did not change
USAr145	USA	Very high HDI	Very high HDI	Did not change
USAr146	USA	Very high HDI	Very high HDI	Did not change
USAr147	USA	Very high HDI	Very high HDI	Did not change
USAr148	USA	Very high HDI	Very high HDI	Did not change
USAr149	USA	Very high HDI	Very high HDI	Did not change
USAr150	USA	Very high HDI	Very high HDI	Did not change
USAr151	USA	Very high HDI	Very high HDI	Did not change
UZBr101	UZB	Medium HDI	High HDI	Changed
UZBr102	UZB	Medium HDI	High HDI	Changed
UZBr103	UZB	Medium HDI	Medium HDI	Did not change
UZBr104	UZB	Medium HDI	High HDI	Changed
UZBr105	UZB	Medium HDI	High HDI	Changed
UZBr106	UZB	Medium HDI	Very high HDI	Changed
VCTt	VCT	Medium HDI	High HDI	Changed
VENr101	VEN	Medium HDI	High HDI	Changed
VENr102	VEN	Medium HDI	Medium HDI	Did not change
VENr103	VEN	Medium HDI	High HDI	Changed
VENr104	VEN	Medium HDI	Medium HDI	Did not change
VENr105	VEN	Medium HDI	High HDI	Changed
VENr106	VEN	Medium HDI	Medium HDI	Did not change
VENr107	VEN	Medium HDI	Medium HDI	Did not change
VENr108	VEN	Medium HDI	High HDI	Changed
VENr109	VEN	Medium HDI	Medium HDI	Did not change
VENr110	VEN	Medium HDI	Medium HDI	Did not change
VENr111	VEN	Medium HDI	Medium HDI	Did not change
VENr112	VEN	Medium HDI	Medium HDI	Did not change
VENr113	VEN	Medium HDI	Medium HDI	Did not change
VENr114	VEN	Medium HDI	Medium HDI	Did not change
VENr115	VEN	Medium HDI	High HDI	Changed
VENr116	VEN	Medium HDI	Medium HDI	Did not change
VENr117	VEN	Medium HDI	High HDI	Changed
VENr118	VEN	Medium HDI	Medium HDI	Did not change
VENr119	VEN	Medium HDI	Medium HDI	Did not change
VENr120	VEN	Medium HDI	Medium HDI	Did not change
VENr121	VEN	Medium HDI	Medium HDI	Did not change
VENr122	VEN	Medium HDI	Medium HDI	Did not change
VENr123	VEN	Medium HDI	Medium HDI	Did not change
VENr124	VEN	Medium HDI	High HDI	Changed
VNMr101	VNM	Low HDI	High HDI	Changed
VNMr102	VNM	Low HDI	Medium HDI	Changed
VNMr103	VNM	Low HDI	High HDI	Changed
VNMr104	VNM	Low HDI	Medium HDI	Changed
VNMr105	VNM	Low HDI	High HDI	Changed
VNMr106	VNM	Low HDI	Medium HDI	Changed
VUTr101	VUT	Low HDI	Medium HDI	Changed
VUTr102	VUT	Medium HDI	Medium HDI	Did not change
VUTr103	VUT	Medium HDI	Medium HDI	Did not change
VUTr104	VUT	Low HDI	Low HDI	Did not change
VUTr105	VUT	Low HDI	Medium HDI	Changed
VUTr106	VUT	Low HDI	Low HDI	Did not change
WSMt	WSM	Medium HDI	High HDI	Changed
YEMr101	YEM	Low HDI	Low HDI	Did not change
YEMr102	YEM	Low HDI	Low HDI	Did not change
YEMr103	YEM	Low HDI	Low HDI	Did not change
YEMr104	YEM	Low HDI	Low HDI	Did not change
YEMr105	YEM	Low HDI	Low HDI	Did not change
YEMr106	YEM	Low HDI	Low HDI	Did not change
YEMr107	YEM	Low HDI	Low HDI	Did not change
YEMr108	YEM	Low HDI	Low HDI	Did not change
ZAFr101	ZAF	High HDI	High HDI	Did not change
ZAFr102	ZAF	Medium HDI	Medium HDI	Did not change
ZAFr103	ZAF	Medium HDI	High HDI	Changed
ZAFr104	ZAF	Medium HDI	High HDI	Changed
ZAFr105	ZAF	Medium HDI	High HDI	Changed
ZAFr106	ZAF	Medium HDI	Medium HDI	Did not change
ZAFr107	ZAF	Medium HDI	High HDI	Changed
ZAFr108	ZAF	Medium HDI	Medium HDI	Did not change
ZAFr109	ZAF	Medium HDI	High HDI	Changed
ZMBr101	ZMB	Low HDI	Medium HDI	Changed
ZMBr102	ZMB	Low HDI	Medium HDI	Changed
ZMBr103	ZMB	Low HDI	Low HDI	Did not change
ZMBr104	ZMB	Low HDI	Low HDI	Did not change
ZMBr105	ZMB	Low HDI	Medium HDI	Changed
ZMBr106	ZMB	Low HDI	Low HDI	Did not change
ZMBr107	ZMB	Low HDI	Medium HDI	Changed
ZMBr108	ZMB	Low HDI	Medium HDI	Changed
ZMBr109	ZMB	Low HDI	Low HDI	Did not change
ZWEr101	ZWE	Low HDI	Medium HDI	Changed
ZWEr102	ZWE	Low HDI	Low HDI	Did not change
ZWEr103	ZWE	Low HDI	Medium HDI	Changed
ZWEr104	ZWE	Low HDI	Medium HDI	Changed
ZWEr105	ZWE	Low HDI	Low HDI	Did not change
ZWEr106	ZWE	Low HDI	Medium HDI	Changed
ZWEr107	ZWE	Low HDI	Medium HDI	Changed
ZWEr108	ZWE	Low HDI	Medium HDI	Changed
ZWEr109	ZWE	Medium HDI	Medium HDI	Did not change
ZWEr110	ZWE	Medium HDI	High HDI	Changed
